# Supplementary material for: Small Molecule Enhancers of Endosome-to-Cytosol Import Augment Anti-tumor Immunity
Source: Cell Rep. 2020 Jul 14;32(2):107905. doi: 10.1016/j.celrep.2020.107905 (PMC7370168; doi:10.1016/j.celrep.2020.107905)
Supplement: Data S2. Proteomic Ruler in MutuDCs, MutuDC Organellar Map, and Subcellular Localisation Predictions, Related to Figures 1 and 2 [file mmc3.xlsx]

## Sheet: Proteome copy numbers
id	Protein IDs	Majority protein IDs	Protein names	Gene names	Fasta headers	Replicates	Sequence length	Average molecular mass	Estimated cellular conentration (nM)	Upper error Conc (nM)	lower error conc (nM)	Estimated copy number per cell	Upper error copy number	Lower error copy number	Copy number percentile	Proportion of total cellular protein (in ppm)
1671	P62806	P62806	Histone H4	Hist1h4a	sp|P62806|H4_MOUSE Histone H4 OS=Mus musculus OX=10090 GN=Hist1h4a PE=1 SV=2	4	103	11367.3	103311	17239.9	6798.52	7.10058e+07	1.74061e+07	1.10259e+07	1	5953.54
1728	P63260	P63260	Actin, cytoplasmic 2;Actin, cytoplasmic 2, N-terminally processed	Actg1	sp|P63260|ACTG_MOUSE Actin, cytoplasmic 2 OS=Mus musculus OX=10090 GN=Actg1 PE=1 SV=1	4	375	41792.8	101944	5433.82	3077.38	7.08157e+07	5.89021e+06	9.06289e+06	0.999	21830.1
3018	Q6ZWY9;Q64478;Q64525;P10854	Q6ZWY9;Q64478;Q64525;P10854	Histone H2B type 1-C/E/G;Histone H2B type 1-H;Histone H2B type 2-B;Histone H2B type 1-M	Hist1h2bc;Hist1h2bh;Hist2h2bb;Hist1h2bm	sp|Q6ZWY9|H2B1C_MOUSE Histone H2B type 1-C/E/G OS=Mus musculus OX=10090 GN=Hist1h2bc PE=1 SV=3;sp|Q64478|H2B1H_MOUSE Histone H2B type 1-H OS=Mus musculus OX=10090 GN=Hist1h2bh PE=1 SV=3;sp|Q64525|H2B2B_MOUSE Histone H2B type 2-B OS=Mus musculus OX=10090 GN	4	126	13906.1	81313.1	15309.3	8120.99	5.60807e+07	3.9674e+06	2.7726e+06	0.999	5752.32
980	P18760	P18760	Cofilin-1	Cfl1	sp|P18760|COF1_MOUSE Cofilin-1 OS=Mus musculus OX=10090 GN=Cfl1 PE=1 SV=3	4	166	18559.5	51325.3	7689.4	10769.1	3.45371e+07	3.66007e+06	4.74273e+06	0.999	4727.99
1696	P62962	P62962	Profilin-1	Pfn1	sp|P62962|PROF1_MOUSE Profilin-1 OS=Mus musculus OX=10090 GN=Pfn1 PE=1 SV=2	4	140	14957.2	48062.9	6304.61	6330.19	3.42737e+07	2.76636e+06	8.33804e+06	0.999	3781.25
1727	P63254	P63254	Cysteine-rich protein 1	Crip1	sp|P63254|CRIP1_MOUSE Cysteine-rich protein 1 OS=Mus musculus OX=10090 GN=Crip1 PE=1 SV=2	4	77	8549.81	42501.5	10120.5	5243.85	2.89601e+07	9.69843e+06	5.44177e+06	0.999	1826.33
966	P17742	P17742	Peptidyl-prolyl cis-trans isomerase A;Peptidyl-prolyl cis-trans isomerase A, N-terminally processed	Ppia	sp|P17742|PPIA_MOUSE Peptidyl-prolyl cis-trans isomerase A OS=Mus musculus OX=10090 GN=Ppia PE=1 SV=2	4	164	17971.3	33694.2	5660.5	3393.4	2.41605e+07	1.46846e+06	4.67684e+06	0.999	3202.65
1084	P27661	P27661	Histone H2AX	H2afx	sp|P27661|H2AX_MOUSE Histone H2AX OS=Mus musculus OX=10090 GN=H2afx PE=1 SV=2	4	143	15142.6	31687.9	5366.95	3457.05	2.19557e+07	1.87096e+06	2.26534e+06	0.999	2452.29
850	P10126	P10126	Elongation factor 1-alpha 1	Eef1a1	sp|P10126|EF1A1_MOUSE Elongation factor 1-alpha 1 OS=Mus musculus OX=10090 GN=Eef1a1 PE=1 SV=3	4	462	50113.8	31572.7	4224.48	1367.22	2.16816e+07	4.61657e+06	2.90973e+06	0.998	8014.44
951	P16858;Q64467	P16858	Glyceraldehyde-3-phosphate dehydrogenase	Gapdh	sp|P16858|G3P_MOUSE Glyceraldehyde-3-phosphate dehydrogenase OS=Mus musculus OX=10090 GN=Gapdh PE=1 SV=2	4	333	35810	31137.4	884.569	1501.63	2.14008e+07	2.08407e+06	2.98303e+06	0.998	5652.74
936	P15864	P15864	Histone H1.2	Hist1h1c	sp|P15864|H12_MOUSE Histone H1.2 OS=Mus musculus OX=10090 GN=Hist1h1c PE=1 SV=2	4	212	21266.7	27104.4	9214.88	5873.02	1.86131e+07	3.95838e+06	3.01562e+06	0.998	2919.73
2010	Q04447	Q04447	Creatine kinase B-type	Ckb	sp|Q04447|KCRB_MOUSE Creatine kinase B-type OS=Mus musculus OX=10090 GN=Ckb PE=1 SV=1	4	381	42713.3	26740.8	1636.09	5645.01	1.83634e+07	2.48346e+06	5.25294e+06	0.998	5785.5
752	P84244;P02301	P84244;P02301	Histone H3.3;Histone H3.3C	H3f3a;H3f3c	sp|P84244|H33_MOUSE Histone H3.3 OS=Mus musculus OX=10090 GN=H3f3a PE=1 SV=2;sp|P02301|H3C_MOUSE Histone H3.3C OS=Mus musculus OX=10090 GN=H3f3c PE=3 SV=3	4	136	15327.9	21203	9012.06	1991.84	1.55635e+07	3.21434e+06	3.21046e+06	0.998	1759.6
1697	P62983;P0CG49;P0CG50	P62983;P0CG49;P0CG50	Ubiquitin-40S ribosomal protein S27a;Ubiquitin;40S ribosomal protein S27a;Polyubiquitin-B;Ubiquitin;Polyubiquitin-C;Ubiquitin;Ubiquitin-related 1;Ubiquitin-related 2	Rps27a;Ubb;Ubc	sp|P62983|RS27A_MOUSE Ubiquitin-40S ribosomal protein S27a OS=Mus musculus OX=10090 GN=Rps27a PE=1 SV=2;sp|P0CG49|UBB_MOUSE Polyubiquitin-B OS=Mus musculus OX=10090 GN=Ubb PE=2 SV=1;sp|P0CG50|UBC_MOUSE Polyubiquitin-C OS=Mus musculus OX=10090 GN=Ubc PE=1 S	4	156	17950.9	23308.5	2642.71	4065.19	1.53461e+07	2.63612e+06	1.55228e+06	0.998	2031.92
912	P14211	P14211	Calreticulin	Calr	sp|P14211|CALR_MOUSE Calreticulin OS=Mus musculus OX=10090 GN=Calr PE=1 SV=1	4	416	47994.5	22455.1	2799.05	4631.95	1.51727e+07	3.34859e+06	3.71231e+06	0.998	5371.29
1189	P35700	P35700	Peroxiredoxin-1	Prdx1	sp|P35700|PRDX1_MOUSE Peroxiredoxin-1 OS=Mus musculus OX=10090 GN=Prdx1 PE=1 SV=1	4	199	22176.5	22266.9	2767.53	3096.27	1.50456e+07	3.31464e+06	2.71866e+06	0.997	2461.08
663	O88569;O88569-2	O88569;O88569-2	Heterogeneous nuclear ribonucleoproteins A2/B1	Hnrnpa2b1	sp|O88569|ROA2_MOUSE Heterogeneous nuclear ribonucleoproteins A2/B1 OS=Mus musculus OX=10090 GN=Hnrnpa2b1 PE=1 SV=2;sp|O88569-2|ROA2_MOUSE Isoform 2 of Heterogeneous nuclear ribonucleoproteins A2/B1 OS=Mus musculus OX=10090 GN=Hnrnpa2b1	4	353	37402.7	20815	848.917	836.783	1.42941e+07	1.62123e+06	1.87817e+06	0.997	3943.51
1705	P63017	P63017	Heat shock cognate 71 kDa protein	Hspa8	sp|P63017|HSP7C_MOUSE Heat shock cognate 71 kDa protein OS=Mus musculus OX=10090 GN=Hspa8 PE=1 SV=1	4	646	70871.1	20076.1	2521.09	1584.51	1.37867e+07	256843	201857	0.997	7206.96
1364	P50543	P50543	Protein S100-A11	S100a11	sp|P50543|S10AB_MOUSE Protein S100-A11 OS=Mus musculus OX=10090 GN=S100a11 PE=1 SV=1	4	98	11082.7	20228.8	1601.31	3300.09	1.35787e+07	644633	1.16317e+06	0.997	1110.01
875	P11499	P11499	Heat shock protein HSP 90-beta	Hsp90ab1	sp|P11499|HS90B_MOUSE Heat shock protein HSP 90-beta OS=Mus musculus OX=10090 GN=Hsp90ab1 PE=1 SV=3	4	724	83281.2	18736.8	2722.17	1132.33	1.33473e+07	1.21297e+06	2.33903e+06	0.997	8199.08
3014	Q64433	Q64433	10 kDa heat shock protein, mitochondrial	Hspe1	sp|Q64433|CH10_MOUSE 10 kDa heat shock protein, mitochondrial OS=Mus musculus OX=10090 GN=Hspe1 PE=1 SV=2	4	102	10962.7	18369.5	3980.53	4514.87	1.24121e+07	1.95919e+06	2.25111e+06	0.997	1003.66
938	P16045	P16045	Galectin-1	Lgals1	sp|P16045|LEG1_MOUSE Galectin-1 OS=Mus musculus OX=10090 GN=Lgals1 PE=1 SV=3	4	135	14865.9	17714.8	3902.69	4145.01	1.21651e+07	3.71601e+06	3.73182e+06	0.997	1333.92
1397	P52480	P52480	Pyruvate kinase PKM	Pkm	sp|P52480|KPYM_MOUSE Pyruvate kinase PKM OS=Mus musculus OX=10090 GN=Pkm PE=1 SV=4	4	531	57844.9	17943.5	553.196	1048.8	1.21498e+07	852660	863640	0.997	5183.93
917	P14483;P06346;P06344;P06343;P06345	P14483;P06346;P06344;P06343;P06345	H-2 class II histocompatibility antigen, A beta chain;H-2 class II histocompatibility antigen, A-F beta chain;H-2 class II histocompatibility antigen, A-U beta chain;H-2 class II histocompatibility antigen, A-K beta chain;H-2 class II histocompatibility antigen, A-S beta chain	H2-Ab1	sp|P14483|HB2A_MOUSE H-2 class II histocompatibility antigen, A beta chain OS=Mus musculus OX=10090 GN=H2-Ab1 PE=1 SV=1;sp|P06346|HB2F_MOUSE H-2 class II histocompatibility antigen, A-F beta chain (Fragment) OS=Mus musculus OX=10090 GN=H2-Ab1 PE=1 SV=1;sp|	4	265	30128.2	16925.1	1554.66	2937.24	1.16228e+07	1.95328e+06	2.92969e+06	0.996	2582.91
995	P20065-2;P20065;CON__P21752	P20065-2;P20065	Thymosin beta-4;Hematopoietic system regulatory peptide	Tmsb4x	sp|P20065-2|TYB4_MOUSE Isoform Short of Thymosin beta-4 OS=Mus musculus OX=10090 GN=Tmsb4x;sp|P20065|TYB4_MOUSE Thymosin beta-4 OS=Mus musculus OX=10090 GN=Tmsb4x PE=1 SV=1	4	44	5052.65	16808.4	42737.1	13695.9	1.15524e+07	2.54535e+07	9.26978e+06	0.996	430.543
1086	P27773	P27773	Protein disulfide-isomerase A3	Pdia3	sp|P27773|PDIA3_MOUSE Protein disulfide-isomerase A3 OS=Mus musculus OX=10090 GN=Pdia3 PE=1 SV=2	4	505	56678.4	16821.1	454.139	2168.06	1.15514e+07	1.13973e+06	2.44493e+06	0.996	4829.2
1691	P62908	P62908	40S ribosomal protein S3	Rps3	sp|P62908|RS3_MOUSE 40S ribosomal protein S3 OS=Mus musculus OX=10090 GN=Rps3 PE=1 SV=1	4	243	26674.3	16288.8	457.928	862.172	1.11953e+07	1.08665e+06	1.60812e+06	0.996	2202.7
1636	P62259	P62259	14-3-3 protein epsilon	Ywhae	sp|P62259|1433E_MOUSE 14-3-3 protein epsilon OS=Mus musculus OX=10090 GN=Ywhae PE=1 SV=1	4	255	29173.9	15334.3	2392.1	282.397	1.11197e+07	167884	1.44117e+06	0.996	2392.83
776	P05064	P05064	Fructose-bisphosphate aldolase A	Aldoa	sp|P05064|ALDOA_MOUSE Fructose-bisphosphate aldolase A OS=Mus musculus OX=10090 GN=Aldoa PE=1 SV=2	4	364	39355.9	16161.2	1016.92	503.679	1.0898e+07	1.70039e+06	789506	0.996	3163.59
809	P08228	P08228	Superoxide dismutase [Cu-Zn]	Sod1	sp|P08228|SODC_MOUSE Superoxide dismutase [Cu-Zn] OS=Mus musculus OX=10090 GN=Sod1 PE=1 SV=2	4	154	15942.7	15311.5	791.148	1329.15	1.03042e+07	1.34857e+06	1.11875e+06	0.996	1211.72
785	P06151;P00342	P06151	L-lactate dehydrogenase A chain	Ldha	sp|P06151|LDHA_MOUSE L-lactate dehydrogenase A chain OS=Mus musculus OX=10090 GN=Ldha PE=1 SV=3	4	332	36498.5	14698.3	1217.85	750.853	1.02316e+07	213800	788760	0.995	2754.5
1147	P31786	P31786	Acyl-CoA-binding protein	Dbi	sp|P31786|ACBP_MOUSE Acyl-CoA-binding protein OS=Mus musculus OX=10090 GN=Dbi PE=1 SV=2	4	87	10000.4	14855.2	2884.96	2824.84	1.02014e+07	2.83144e+06	2.72481e+06	0.995	752.487
967	P17751	P17751	Triosephosphate isomerase	Tpi1	sp|P17751|TPIS_MOUSE Triosephosphate isomerase OS=Mus musculus OX=10090 GN=Tpi1 PE=1 SV=4	4	299	32191.8	14549.7	2630.84	1450.36	1.01218e+07	555446	744514	0.995	2403.39
7616	Q9WVA4	Q9WVA4	Transgelin-2	Tagln2	sp|Q9WVA4|TAGL2_MOUSE Transgelin-2 OS=Mus musculus OX=10090 GN=Tagln2 PE=1 SV=4	4	199	22395.4	14044.6	2937.67	338.626	1.00721e+07	481870	839680	0.995	1663.81
1139	P30681	P30681	High mobility group protein B2	Hmgb2	sp|P30681|HMGB2_MOUSE High mobility group protein B2 OS=Mus musculus OX=10090 GN=Hmgb2 PE=1 SV=3	4	210	24161.9	14568.1	2690.14	3421.66	1.00042e+07	2.6744e+06	3.07699e+06	0.995	1782.94
846	P0DP28;P0DP27;P0DP26;Q9D6P8;P20801	P0DP28;P0DP27;P0DP26			sp|P0DP28|CALM3_MOUSE Calmodulin-3 OS=Mus musculus OX=10090 GN=Calm3 PE=1 SV=1;sp|P0DP27|CALM2_MOUSE Calmodulin-2 OS=Mus musculus OX=10090 GN=Calm2 PE=1 SV=1;sp|P0DP26|CALM1_MOUSE Calmodulin-1 OS=Mus musculus OX=10090 GN=Calm1 PE=1 SV=1	4	149	16837.6	14562.8	5915.11	4933.82	1.00006e+07	2.72582e+06	2.92671e+06	0.995	1242.02
908	P14131	P14131	40S ribosomal protein S16	Rps16	sp|P14131|RS16_MOUSE 40S ribosomal protein S16 OS=Mus musculus OX=10090 GN=Rps16 PE=1 SV=4	4	146	16445.3	14228.1	841.388	2460.41	9.77071e+06	1.30009e+06	2.45741e+06	0.995	1185.2
1066	P26350	P26350	Prothymosin alpha;Prothymosin alpha, N-terminally processed;Thymosin alpha	Ptma	sp|P26350|PTMA_MOUSE Prothymosin alpha OS=Mus musculus OX=10090 GN=Ptma PE=1 SV=2	4	111	12254.1	14073.4	9799.83	5291.29	9.66447e+06	5.17203e+06	3.21276e+06	0.995	873.541
1872	P97351	P97351	40S ribosomal protein S3a	Rps3a	sp|P97351|RS3A_MOUSE 40S ribosomal protein S3a OS=Mus musculus OX=10090 GN=Rps3a PE=1 SV=3	4	264	29884.9	14283.8	1793.92	501.479	9.64328e+06	2.16812e+06	781112	0.994	2125.69
6076	Q9CQI6	Q9CQI6	Coactosin-like protein	Cotl1	sp|Q9CQI6|COTL1_MOUSE Coactosin-like protein OS=Mus musculus OX=10090 GN=Cotl1 PE=1 SV=3	4	142	15943.9	13298.8	7347.62	1612.98	9.55857e+06	3.27263e+06	1.72193e+06	0.994	1124.12
993	P20029	P20029	78 kDa glucose-regulated protein	Hspa5	sp|P20029|BIP_MOUSE Endoplasmic reticulum chaperone BiP OS=Mus musculus OX=10090 GN=Hspa5 PE=1 SV=3	4	655	72422.1	13975.7	907.76	1174.64	9.31876e+06	786738	188442	0.994	4977.98
6852	Q9DBJ1	Q9DBJ1	Phosphoglycerate mutase 1	Pgam1	sp|Q9DBJ1|PGAM1_MOUSE Phosphoglycerate mutase 1 OS=Mus musculus OX=10090 GN=Pgam1 PE=1 SV=3	4	254	28832	13482.2	3339.21	4249.71	9.25848e+06	3.09932e+06	3.52075e+06	0.994	1968.97
1748	P68372;Q9D6F9	P68372;Q9D6F9	Tubulin beta-4B chain;Tubulin beta-4A chain	Tubb4b;Tubb4a	sp|P68372|TBB4B_MOUSE Tubulin beta-4B chain OS=Mus musculus OX=10090 GN=Tubb4b PE=1 SV=1;sp|Q9D6F9|TBB4A_MOUSE Tubulin beta-4A chain OS=Mus musculus OX=10090 GN=Tubb4a PE=1 SV=3	4	445	49831	13272	2790.76	1259.24	9.1142e+06	2.6863e+06	1.64857e+06	0.994	3349.98
1003	P21107-2	P21107-2	Tropomyosin alpha-3 chain	Tpm3	sp|P21107-2|TPM3_MOUSE Isoform 2 of Tropomyosin alpha-3 chain OS=Mus musculus OX=10090 GN=Tpm3	4	248	29020.6	13103.4	4441.41	3252.27	8.99834e+06	1.90526e+06	1.76127e+06	0.994	1926.16
2811	Q61233;Q3V0K9	Q61233	Plastin-2	Lcp1	sp|Q61233|PLSL_MOUSE Plastin-2 OS=Mus musculus OX=10090 GN=Lcp1 PE=1 SV=4	4	627	70149.3	12841.8	1143.83	570.47	8.82615e+06	1.43095e+06	1.19986e+06	0.994	4566.87
5377	Q91VW3	Q91VW3	SH3 domain-binding glutamic acid-rich-like protein 3	Sh3bgrl3	sp|Q91VW3|SH3L3_MOUSE SH3 domain-binding glutamic acid-rich-like protein 3 OS=Mus musculus OX=10090 GN=Sh3bgrl3 PE=1 SV=1	4	93	10476.8	12621.4	857.651	818.149	8.62612e+06	128243	249217	0.993	666.604
1959	P99029-2;P99029	P99029-2;P99029	Peroxiredoxin-5, mitochondrial	Prdx5	sp|P99029-2|PRDX5_MOUSE Isoform Cytoplasmic+peroxisomal of Peroxiredoxin-5, mitochondrial OS=Mus musculus OX=10090 GN=Prdx5;sp|P99029|PRDX5_MOUSE Peroxiredoxin-5, mitochondrial OS=Mus musculus OX=10090 GN=Prdx5 PE=1 SV=2	4	162	17014.8	12492.8	1339.16	437.045	8.52292e+06	1.63868e+06	931513	0.993	1069.64
780	P05213;Q3UX10	P05213	Tubulin alpha-1B chain	Tuba1b	sp|P05213|TBA1B_MOUSE Tubulin alpha-1B chain OS=Mus musculus OX=10090 GN=Tuba1b PE=1 SV=2	4	451	50151.6	12255.6	875.622	966.178	8.36117e+06	336422	476808	0.993	3092.97
818	P09103	P09103	Protein disulfide-isomerase	P4hb	sp|P09103|PDIA1_MOUSE Protein disulfide-isomerase OS=Mus musculus OX=10090 GN=P4hb PE=1 SV=2	4	509	57058.5	12183.3	248.342	591.758	8.27751e+06	740190	824060	0.993	3483.73
1982	Q01768	Q01768	Nucleoside diphosphate kinase B	Nme2	sp|Q01768|NDKB_MOUSE Nucleoside diphosphate kinase B OS=Mus musculus OX=10090 GN=Nme2 PE=1 SV=1	4	152	17363.1	12174.7	1601.95	683.549	8.2531e+06	1.8507e+06	911899	0.993	1056.98
1741	P68033;P63268;P68134;P62737	P68033;P63268;P68134;P62737	Actin, alpha cardiac muscle 1;Actin, gamma-enteric smooth muscle;Actin, alpha skeletal muscle;Actin, aortic smooth muscle	Actc1;Actg2;Acta1;Acta2	sp|P68033|ACTC_MOUSE Actin, alpha cardiac muscle 1 OS=Mus musculus OX=10090 GN=Actc1 PE=1 SV=1;sp|P63268|ACTH_MOUSE Actin, gamma-enteric smooth muscle OS=Mus musculus OX=10090 GN=Actg2 PE=1 SV=1;sp|P68134|ACTS_MOUSE Actin, alpha skeletal muscle OS=Mus musc	4	377	42019	11971.2	2107.39	3102.34	8.22782e+06	2.09738e+06	2.71606e+06	0.993	2550.08
5705	Q93092	Q93092	Transaldolase	Taldo1	sp|Q93092|TALDO_MOUSE Transaldolase OS=Mus musculus OX=10090 GN=Taldo1 PE=1 SV=2	4	337	37386.9	11821.7	1114.65	814.847	8.05604e+06	679817	498983	0.993	2221.6
1734	P63323	P63323	40S ribosomal protein S12	Rps12	sp|P63323|RS12_MOUSE 40S ribosomal protein S12 OS=Mus musculus OX=10090 GN=Rps12 PE=1 SV=2	4	132	14525	12517.2	1518.95	2538.33	7.98938e+06	2.32212e+06	810717	0.992	855.959
1508	P58252	P58252	Elongation factor 2	Eef2	sp|P58252|EF2_MOUSE Elongation factor 2 OS=Mus musculus OX=10090 GN=Eef2 PE=1 SV=2	4	858	95314	11808.3	373.6	1360.9	7.97879e+06	955387	1.26102e+06	0.992	5609.42
1639	P62270	P62270	40S ribosomal protein S18	Rps18	sp|P62270|RS18_MOUSE 40S ribosomal protein S18 OS=Mus musculus OX=10090 GN=Rps18 PE=1 SV=3	4	152	17718.7	11304.4	1032.56	363.441	7.97834e+06	405570	1.01927e+06	0.992	1042.72
1718	P63101	P63101	14-3-3 protein zeta/delta	Ywhaz	sp|P63101|1433Z_MOUSE 14-3-3 protein zeta/delta OS=Mus musculus OX=10090 GN=Ywhaz PE=1 SV=1	4	245	27771.1	11570.5	3095.23	1682.3	7.94565e+06	1.16871e+06	681364	0.992	1627.6
821	P09411	P09411	Phosphoglycerate kinase 1	Pgk1	sp|P09411|PGK1_MOUSE Phosphoglycerate kinase 1 OS=Mus musculus OX=10090 GN=Pgk1 PE=1 SV=4	4	417	44550.5	11504.1	1537.45	1195.45	7.90007e+06	1.6808e+06	1.49359e+06	0.992	2596.02
725	O89053	O89053	Coronin-1A	Coro1a	sp|O89053|COR1A_MOUSE Coronin-1A OS=Mus musculus OX=10090 GN=Coro1a PE=1 SV=5	4	461	50989.2	11092.6	1348.83	640.57	7.83095e+06	299116	921084	0.992	2945.21
997	P20152;P15331-3;P15331;P15331-2;CON__Q3KNV1;CON__P08729;CON__P05787;CON__Q9NSB2;CON__Q6ISB0;CON__H-INV:HIT000292931;CON__P12035;P46660	P20152	Vimentin	Vim	sp|P20152|VIME_MOUSE Vimentin OS=Mus musculus OX=10090 GN=Vim PE=1 SV=3	4	466	53687.7	11186.7	4251.26	1706.18	7.77054e+06	1.82377e+06	963223	0.992	3077.16
942	P16110	P16110	Galectin-3	Lgals3	sp|P16110|LEG3_MOUSE Galectin-3 OS=Mus musculus OX=10090 GN=Lgals3 PE=1 SV=3	4	264	27514.9	11228.9	2686.41	452.291	7.71111e+06	2.51169e+06	1.01376e+06	0.992	1564.98
582	O70251	O70251	Elongation factor 1-beta	Eef1b	sp|O70251|EF1B_MOUSE Elongation factor 1-beta OS=Mus musculus OX=10090 GN=Eef1b PE=1 SV=5	4	225	24693.7	11193.9	463.125	2563.43	7.56363e+06	985638	2.01416e+06	0.991	1377.66
857	P10639	P10639	Thioredoxin	Txn	sp|P10639|THIO_MOUSE Thioredoxin OS=Mus musculus OX=10090 GN=Txn PE=1 SV=3	4	105	11675.4	10967.4	4356.03	2041.23	7.53152e+06	1.99157e+06	973979	0.991	648.602
810	P08249	P08249	Malate dehydrogenase, mitochondrial	Mdh2	sp|P08249|MDHM_MOUSE Malate dehydrogenase, mitochondrial OS=Mus musculus OX=10090 GN=Mdh2 PE=1 SV=3	4	338	35611.4	10681.9	326.938	470.162	7.40803e+06	521793	1.06173e+06	0.991	1945.88
1258	P43276	P43276	Histone H1.5	Hist1h1b	sp|P43276|H15_MOUSE Histone H1.5 OS=Mus musculus OX=10090 GN=Hist1h1b PE=1 SV=2	4	223	22576.1	10941.4	4688.49	2952.29	7.39304e+06	2.65716e+06	1.53382e+06	0.991	1231.11
1575	P60867	P60867	40S ribosomal protein S20	Rps20	sp|P60867|RS20_MOUSE 40S ribosomal protein S20 OS=Mus musculus OX=10090 GN=Rps20 PE=1 SV=1	4	119	13372.7	10944.5	2075.82	1849.97	7.38882e+06	2.17645e+06	1.54096e+06	0.991	728.817
1726	P63242;Q8BGY2	P63242	Eukaryotic translation initiation factor 5A-1	Eif5a	sp|P63242|IF5A1_MOUSE Eukaryotic translation initiation factor 5A-1 OS=Mus musculus OX=10090 GN=Eif5a PE=1 SV=2	4	154	16832.2	10790.6	1221.6	522.005	7.37404e+06	1.4357e+06	918872	0.991	915.525
1957	P99027	P99027	60S acidic ribosomal protein P2	Rplp2	sp|P99027|RLA2_MOUSE 60S acidic ribosomal protein P2 OS=Mus musculus OX=10090 GN=Rplp2 PE=1 SV=3	4	115	11650.9	10550.1	7580.05	4178.86	7.24492e+06	4.02248e+06	2.56436e+06	0.991	622.612
909	P14148	P14148	60S ribosomal protein L7	Rpl7	sp|P14148|RL7_MOUSE 60S ribosomal protein L7 OS=Mus musculus OX=10090 GN=Rpl7 PE=1 SV=2	4	270	31419.6	10706	2011.87	556.727	7.22785e+06	2.11531e+06	701736	0.99	1675.07
1336	P49312;P49312-2	P49312;P49312-2	Heterogeneous nuclear ribonucleoprotein A1;Heterogeneous nuclear ribonucleoprotein A1, N-terminally processed	Hnrnpa1	sp|P49312|ROA1_MOUSE Heterogeneous nuclear ribonucleoprotein A1 OS=Mus musculus OX=10090 GN=Hnrnpa1 PE=1 SV=2;sp|P49312-2|ROA1_MOUSE Isoform Short of Heterogeneous nuclear ribonucleoprotein A1 OS=Mus musculus OX=10090 GN=Hnrnpa1	4	320	34196.2	10458.5	877.272	2759.48	7.18206e+06	1.14571e+06	2.39731e+06	0.99	1811.55
2856	Q61598;Q61598-2	Q61598;Q61598-2	Rab GDP dissociation inhibitor beta	Gdi2	sp|Q61598|GDIB_MOUSE Rab GDP dissociation inhibitor beta OS=Mus musculus OX=10090 GN=Gdi2 PE=1 SV=1;sp|Q61598-2|GDIB_MOUSE Isoform 2 of Rab GDP dissociation inhibitor beta OS=Mus musculus OX=10090 GN=Gdi2	4	445	50537.1	10562.1	799.035	1686.22	7.1367e+06	1.1955e+06	1.42945e+06	0.99	2660.31
1492	P57776;P57776-3	P57776;P57776-3	Elongation factor 1-delta	Eef1d	sp|P57776|EF1D_MOUSE Elongation factor 1-delta OS=Mus musculus OX=10090 GN=Eef1d PE=1 SV=3;sp|P57776-3|EF1D_MOUSE Isoform 3 of Elongation factor 1-delta OS=Mus musculus OX=10090 GN=Eef1d	4	281	31293	10363.6	454.439	418.861	7.11807e+06	560469	723521	0.99	1642.98
806	P08113	P08113	Endoplasmin	Hsp90b1	sp|P08113|ENPL_MOUSE Endoplasmin OS=Mus musculus OX=10090 GN=Hsp90b1 PE=1 SV=2	4	802	92475.8	10153.7	459.064	1146.67	6.97279e+06	823867	1.37515e+06	0.99	4756.19
1642	P62301	P62301	40S ribosomal protein S13	Rps13	sp|P62301|RS13_MOUSE 40S ribosomal protein S13 OS=Mus musculus OX=10090 GN=Rps13 PE=1 SV=2	4	151	17222.3	10154.6	1447.67	1148.43	6.96909e+06	1.55449e+06	1.36508e+06	0.99	885.302
5991	Q9CPW4	Q9CPW4	Actin-related protein 2/3 complex subunit 5	Arpc5	sp|Q9CPW4|ARPC5_MOUSE Actin-related protein 2/3 complex subunit 5 OS=Mus musculus OX=10090 GN=Arpc5 PE=1 SV=3	4	151	16288.4	10080.4	1467.56	737.457	6.90773e+06	517771	245599	0.99	829.923
1638	P62267	P62267	40S ribosomal protein S23	Rps23	sp|P62267|RS23_MOUSE 40S ribosomal protein S23 OS=Mus musculus OX=10090 GN=Rps23 PE=1 SV=3	4	143	15807.6	10044.9	3485.76	5327.62	6.89806e+06	3.04219e+06	3.96638e+06	0.99	804.297
3417	Q6ZWN5	Q6ZWN5	40S ribosomal protein S9	Rps9	sp|Q6ZWN5|RS9_MOUSE 40S ribosomal protein S9 OS=Mus musculus OX=10090 GN=Rps9 PE=1 SV=3	4	194	22591.4	9966.21	2131.89	1650.98	6.84397e+06	2.04382e+06	1.67629e+06	0.989	1140.45
1574	P60843	P60843	Eukaryotic initiation factor 4A-I	Eif4a1	sp|P60843|IF4A1_MOUSE Eukaryotic initiation factor 4A-I OS=Mus musculus OX=10090 GN=Eif4a1 PE=1 SV=1	4	406	46153.9	9962.17	1330.43	970.079	6.8412e+06	1.45485e+06	1.25286e+06	0.989	2328.97
356	O08997	O08997	Copper transport protein ATOX1	Atox1	sp|O08997|ATOX1_MOUSE Copper transport protein ATOX1 OS=Mus musculus OX=10090 GN=Atox1 PE=1 SV=1	4	68	7338.43	9953.33	2401.87	2527.44	6.72539e+06	2.3359e+06	1.95046e+06	0.989	364.036
1052	P25444	P25444	40S ribosomal protein S2	Rps2	sp|P25444|RS2_MOUSE 40S ribosomal protein S2 OS=Mus musculus OX=10090 GN=Rps2 PE=1 SV=3	4	293	31231.3	9403.75	943.152	521.998	6.66151e+06	242601	950449	0.989	1534.57
2951	Q62426	Q62426	Cystatin-B	Cstb	sp|Q62426|CYTB_MOUSE Cystatin-B OS=Mus musculus OX=10090 GN=Cstb PE=1 SV=1	4	98	11045.6	9608.29	694.311	1635.13	6.65703e+06	778504	1.70193e+06	0.989	542.367
6104	Q9CQR2	Q9CQR2	40S ribosomal protein S21	Rps21	sp|Q9CQR2|RS21_MOUSE 40S ribosomal protein S21 OS=Mus musculus OX=10090 GN=Rps21 PE=1 SV=1	4	83	9141.36	9612.74	2955.36	2809.98	6.60126e+06	1.20949e+06	1.60365e+06	0.989	445.104
779	P05202	P05202	Aspartate aminotransferase, mitochondrial	Got2	sp|P05202|AATM_MOUSE Aspartate aminotransferase, mitochondrial OS=Mus musculus OX=10090 GN=Got2 PE=1 SV=1	4	430	47411.4	8973.92	1314.98	601.005	6.58089e+06	47367.5	1.37735e+06	0.989	2301.4
1313	P48036	P48036	Annexin A5	Anxa5	sp|P48036|ANXA5_MOUSE Annexin A5 OS=Mus musculus OX=10090 GN=Anxa5 PE=1 SV=1	4	319	35752.4	9628.37	663.426	2127.88	6.55363e+06	884681	1.73073e+06	0.988	1728.27
1663	P62702	P62702	40S ribosomal protein S4, X isoform	Rps4x	sp|P62702|RS4X_MOUSE 40S ribosomal protein S4, X isoform OS=Mus musculus OX=10090 GN=Rps4x PE=1 SV=2	4	263	29597.7	8967.93	2000.77	574.55	6.47779e+06	414007	965313	0.988	1414.19
820	P09405	P09405	Nucleolin	Ncl	sp|P09405|NUCL_MOUSE Nucleolin OS=Mus musculus OX=10090 GN=Ncl PE=1 SV=2	4	707	76723.1	9410.19	2286.51	3221.17	6.46217e+06	807009	1.91544e+06	0.988	3657.03
1368	P51150	P51150	Ras-related protein Rab-7a	Rab7a	sp|P51150|RAB7A_MOUSE Ras-related protein Rab-7a OS=Mus musculus OX=10090 GN=Rab7a PE=1 SV=2	4	207	23489.7	9368.96	2179.44	2155.53	6.43384e+06	743197	1.13453e+06	0.988	1114.74
1648	P62315	P62315	Small nuclear ribonucleoprotein Sm D1	Snrpd1	sp|P62315|SMD1_MOUSE Small nuclear ribonucleoprotein Sm D1 OS=Mus musculus OX=10090 GN=Snrpd1 PE=1 SV=1	4	119	13281.6	9284.64	1632.46	2800.63	6.37595e+06	1.64426e+06	2.34632e+06	0.988	624.625
6422	Q9CZX8	Q9CZX8	40S ribosomal protein S19	Rps19	sp|Q9CZX8|RS19_MOUSE 40S ribosomal protein S19 OS=Mus musculus OX=10090 GN=Rps19 PE=1 SV=3	4	145	16085.5	9106.05	4169.85	727.031	6.35365e+06	1.89695e+06	390963	0.988	753.845
1694	P62918	P62918	60S ribosomal protein L8	Rpl8	sp|P62918|RL8_MOUSE 60S ribosomal protein L8 OS=Mus musculus OX=10090 GN=Rpl8 PE=1 SV=2	4	257	28024.7	9264.04	321.312	2455.31	6.25965e+06	770241	1.88157e+06	0.988	1293.94
1384	P51881	P51881	ADP/ATP translocase 2;ADP/ATP translocase 2, N-terminally processed	Slc25a5	sp|P51881|ADT2_MOUSE ADP/ATP translocase 2 OS=Mus musculus OX=10090 GN=Slc25a5 PE=1 SV=3	4	298	32931.3	8515.56	1502.24	91.1544	6.20208e+06	51525.2	724475	0.988	1506.5
2677	Q60605-2	Q60605-2	Myosin light polypeptide 6	Myl6	sp|Q60605-2|MYL6_MOUSE Isoform Smooth muscle of Myosin light polypeptide 6 OS=Mus musculus OX=10090 GN=Myl6	4	151	16961.1	9138.18	2232.72	2682.11	6.1746e+06	1.13702e+06	1.43973e+06	0.987	772.479
558	O55142	O55142	60S ribosomal protein L35a	Rpl35a	sp|O55142|RL35A_MOUSE 60S ribosomal protein L35a OS=Mus musculus OX=10090 GN=Rpl35a PE=1 SV=2	4	110	12553.7	9292.89	691.515	605.055	6.17302e+06	1.16197e+06	402719	0.987	571.601
1606	P61514	P61514	60S ribosomal protein L37a	Rpl37a	sp|P61514|RL37A_MOUSE 60S ribosomal protein L37a OS=Mus musculus OX=10090 GN=Rpl37a PE=1 SV=2	4	92	10275.3	8947.42	1934.38	1892.1	6.14436e+06	1.84988e+06	1.75968e+06	0.987	465.688
3806	Q8BG05	Q8BG05	Heterogeneous nuclear ribonucleoprotein A3	Hnrnpa3	sp|Q8BG05|ROA3_MOUSE Heterogeneous nuclear ribonucleoprotein A3 OS=Mus musculus OX=10090 GN=Hnrnpa3 PE=1 SV=1	4	379	39652	9091.84	1013.56	901.182	6.1433e+06	1.26797e+06	876617	0.987	1796.76
1620	P61979;P61979-2	P61979;P61979-2	Heterogeneous nuclear ribonucleoprotein K	Hnrnpk	sp|P61979|HNRPK_MOUSE Heterogeneous nuclear ribonucleoprotein K OS=Mus musculus OX=10090 GN=Hnrnpk PE=1 SV=1;sp|P61979-2|HNRPK_MOUSE Isoform 2 of Heterogeneous nuclear ribonucleoprotein K OS=Mus musculus OX=10090 GN=Hnrnpk	4	463	50976.2	8873.92	635.905	471.075	6.13873e+06	331726	582324	0.987	2308.18
1668	P62751	P62751	60S ribosomal protein L23a	Rpl23a	sp|P62751|RL23A_MOUSE 60S ribosomal protein L23a OS=Mus musculus OX=10090 GN=Rpl23a PE=1 SV=1	4	156	17695.1	8986.68	1408.02	179.813	6.08268e+06	1.55374e+06	448760	0.987	793.911
5956	Q99PT1	Q99PT1	Rho GDP-dissociation inhibitor 1	Arhgdia	sp|Q99PT1|GDIR1_MOUSE Rho GDP-dissociation inhibitor 1 OS=Mus musculus OX=10090 GN=Arhgdia PE=1 SV=3	4	204	23407.4	8758.59	2032.61	1505.97	6.01979e+06	686659	700731	0.987	1039.34
1743	P68040	P68040	Guanine nucleotide-binding protein subunit beta-2-like 1;Guanine nucleotide-binding protein subunit beta-2-like 1, N-terminally processed	Gnb2l1	sp|P68040|RACK1_MOUSE Receptor of activated protein C kinase 1 OS=Mus musculus OX=10090 GN=Rack1 PE=1 SV=3	4	317	35076.7	8806.68	206.142	354.498	6.01498e+06	454312	580138	0.986	1556.24
632	O88342	O88342	WD repeat-containing protein 1	Wdr1	sp|O88342|WDR1_MOUSE WD repeat-containing protein 1 OS=Mus musculus OX=10090 GN=Wdr1 PE=1 SV=3	4	606	66406.7	8723.25	1214.01	1400.83	5.99042e+06	1.30993e+06	1.43974e+06	0.986	2934.22
1475	P56480	P56480	ATP synthase subunit beta, mitochondrial	Atp5b	sp|P56480|ATPB_MOUSE ATP synthase subunit beta, mitochondrial OS=Mus musculus OX=10090 GN=Atp5f1b PE=1 SV=2	4	529	56300.5	8823.25	1958.35	1162.51	5.95676e+06	1.96387e+06	1.03083e+06	0.986	2473.69
3429	Q6ZWY8	Q6ZWY8	Thymosin beta-10	Tmsb10	sp|Q6ZWY8|TYB10_MOUSE Thymosin beta-10 OS=Mus musculus OX=10090 GN=Tmsb10 PE=1 SV=3	4	44	5025.68	8653.84	16416	7310.2	5.94781e+06	9.63239e+06	4.96238e+06	0.986	220.483
1227	P41105	P41105	60S ribosomal protein L28	Rpl28	sp|P41105|RL28_MOUSE 60S ribosomal protein L28 OS=Mus musculus OX=10090 GN=Rpl28 PE=1 SV=2	4	137	15733.5	8662.35	1030.15	1676.99	5.91416e+06	1.04826e+06	1.4225e+06	0.986	686.345
958	P17182;P17183	P17182	Alpha-enolase	Eno1	sp|P17182|ENOA_MOUSE Alpha-enolase OS=Mus musculus OX=10090 GN=Eno1 PE=1 SV=3	4	434	47140.8	8954.43	445.055	1034.15	5.90627e+06	425629	87681.1	0.986	2053.69
1641	P62281	P62281	40S ribosomal protein S11	Rps11	sp|P62281|RS11_MOUSE 40S ribosomal protein S11 OS=Mus musculus OX=10090 GN=Rps11 PE=1 SV=3	4	158	18430.7	8651.85	1559.95	1171.91	5.90539e+06	636278	509202	0.986	802.813
916	P14434;P14438;P14437;P01910;P14436;P14435;P23150;P04228;P04227	P14434;P14438	H-2 class II histocompatibility antigen, A-B alpha chain;H-2 class II histocompatibility antigen, A-U alpha chain	H2-Aa	sp|P14434|HA2B_MOUSE H-2 class II histocompatibility antigen, A-B alpha chain OS=Mus musculus OX=10090 GN=H2-Aa PE=1 SV=2;sp|P14438|HA2U_MOUSE H-2 class II histocompatibility antigen, A-U alpha chain (Fragment) OS=Mus musculus OX=10090 GN=H2-Aa PE=1 SV=1	4	256	28093	8541.43	2307.77	2155.74	5.86556e+06	2.10478e+06	1.89703e+06	0.985	1215.44
1218	P40124;Q9CYT6	P40124	Adenylyl cyclase-associated protein 1	Cap1	sp|P40124|CAP1_MOUSE Adenylyl cyclase-associated protein 1 OS=Mus musculus OX=10090 GN=Cap1 PE=1 SV=4	4	474	51564.8	8425.24	1055.35	495.592	5.75739e+06	1.20747e+06	780619	0.985	2189.79
6281	Q9CX86	Q9CX86	Heterogeneous nuclear ribonucleoprotein A0	Hnrnpa0	sp|Q9CX86|ROA0_MOUSE Heterogeneous nuclear ribonucleoprotein A0 OS=Mus musculus OX=10090 GN=Hnrnpa0 PE=1 SV=1	4	305	30530.4	8312.36	1592.58	2028.14	5.71311e+06	1.55116e+06	1.80764e+06	0.985	1286.56
2886	Q61937	Q61937	Nucleophosmin	Npm1	sp|Q61937|NPM_MOUSE Nucleophosmin OS=Mus musculus OX=10090 GN=Npm1 PE=1 SV=1	4	292	32560.1	8663.16	1117.85	1364.6	5.709e+06	1.44515e+06	761872	0.985	1371.1
1681	P62858	P62858	40S ribosomal protein S28	Rps28	sp|P62858|RS28_MOUSE 40S ribosomal protein S28 OS=Mus musculus OX=10090 GN=Rps28 PE=1 SV=1	4	69	7841.03	8246.36	3517.24	1304.24	5.66294e+06	1.6478e+06	562946	0.985	327.521
1675	P62830	P62830	60S ribosomal protein L23	Rpl23	sp|P62830|RL23_MOUSE 60S ribosomal protein L23 OS=Mus musculus OX=10090 GN=Rpl23 PE=1 SV=1	4	140	14865.4	8360.4	1410.22	756.132	5.65097e+06	1.52696e+06	772917	0.985	619.617
1622	P61982	P61982	14-3-3 protein gamma;14-3-3 protein gamma, N-terminally processed	Ywhag	sp|P61982|1433G_MOUSE 14-3-3 protein gamma OS=Mus musculus OX=10090 GN=Ywhag PE=1 SV=2	4	247	28302.6	7640.8	1301.01	167.459	5.60851e+06	141161	964039	0.985	1170.84
1637	P62264	P62264	40S ribosomal protein S14	Rps14	sp|P62264|RS14_MOUSE 40S ribosomal protein S14 OS=Mus musculus OX=10090 GN=Rps14 PE=1 SV=3	4	151	16272.7	8205.63	125.69	1164.34	5.54298e+06	570531	1.01536e+06	0.985	665.314
1674	P62827;Q61820	P62827;Q61820	GTP-binding nuclear protein Ran;GTP-binding nuclear protein Ran, testis-specific isoform	Ran;Rasl2-9	sp|P62827|RAN_MOUSE GTP-binding nuclear protein Ran OS=Mus musculus OX=10090 GN=Ran PE=1 SV=3;sp|Q61820|RANT_MOUSE GTP-binding nuclear protein Ran, testis-specific isoform OS=Mus musculus OX=10090 GN=Rasl2-9 PE=2 SV=1	4	216	24423.1	8488.84	399.994	968.096	5.51993e+06	745732	87118.4	0.984	994.393
2003	Q03265	Q03265	ATP synthase subunit alpha, mitochondrial	Atp5a1	sp|Q03265|ATPA_MOUSE ATP synthase subunit alpha, mitochondrial OS=Mus musculus OX=10090 GN=Atp5f1a PE=1 SV=1	4	553	59752.6	7948.36	1326.09	1166.66	5.45829e+06	305520	476150	0.984	2405.68
3424	Q6ZWU9	Q6ZWU9	40S ribosomal protein S27	Rps27	sp|Q6ZWU9|RS27_MOUSE 40S ribosomal protein S27 OS=Mus musculus OX=10090 GN=Rps27 PE=1 SV=3	4	84	9461.12	7859.8	3258.4	2092.49	5.41069e+06	1.5677e+06	1.23598e+06	0.984	377.589
1603	P61358	P61358	60S ribosomal protein L27	Rpl27	sp|P61358|RL27_MOUSE 60S ribosomal protein L27 OS=Mus musculus OX=10090 GN=Rpl27 PE=1 SV=2	4	136	15797.7	7875.44	2006.8	1376.64	5.40822e+06	1.85171e+06	1.3694e+06	0.984	630.191
1197	P35979	P35979	60S ribosomal protein L12	Rpl12	sp|P35979|RL12_MOUSE 60S ribosomal protein L12 OS=Mus musculus OX=10090 GN=Rpl12 PE=1 SV=2	4	165	17804.6	7936.31	1471.59	1435.74	5.36251e+06	686873	594997	0.984	704.245
1219	P40142	P40142	Transketolase	Tkt	sp|P40142|TKT_MOUSE Transketolase OS=Mus musculus OX=10090 GN=Tkt PE=1 SV=1	4	623	67630.5	7933.14	1157.99	908.67	5.36037e+06	1.30705e+06	843572	0.984	2674
2726	Q60864	Q60864	Stress-induced-phosphoprotein 1	Stip1	sp|Q60864|STIP1_MOUSE Stress-induced-phosphoprotein 1 OS=Mus musculus OX=10090 GN=Stip1 PE=1 SV=1	4	543	62582.1	7689.54	540.825	155.855	5.31612e+06	258601	305709	0.984	2453.97
2794	Q61171	Q61171	Peroxiredoxin-2	Prdx2	sp|Q61171|PRDX2_MOUSE Peroxiredoxin-2 OS=Mus musculus OX=10090 GN=Prdx2 PE=1 SV=3	4	198	21778.7	7486.08	818.914	728.656	5.28333e+06	299732	938238	0.983	848.718
1847	P84078	P84078	ADP-ribosylation factor 1	Arf1	sp|P84078|ARF1_MOUSE ADP-ribosylation factor 1 OS=Mus musculus OX=10090 GN=Arf1 PE=1 SV=2	4	181	20696.8	7710.58	432.628	704.222	5.20999e+06	762233	704827	0.983	795.36
5204	Q8VDD5	Q8VDD5	Myosin-9	Myh9	sp|Q8VDD5|MYH9_MOUSE Myosin-9 OS=Mus musculus OX=10090 GN=Myh9 PE=1 SV=4	4	1960	226372	7771.91	397.239	552.381	5.19496e+06	403076	118064	0.983	8674.19
7712	Q9Z1Q5	Q9Z1Q5	Chloride intracellular channel protein 1	Clic1	sp|Q9Z1Q5|CLIC1_MOUSE Chloride intracellular channel protein 1 OS=Mus musculus OX=10090 GN=Clic1 PE=1 SV=3	4	241	27012.8	7529.38	576.407	1526.27	5.17057e+06	784297	1.4398e+06	0.983	1030.23
1198	P35980	P35980	60S ribosomal protein L18	Rpl18	sp|P35980|RL18_MOUSE 60S ribosomal protein L18 OS=Mus musculus OX=10090 GN=Rpl18 PE=1 SV=3	4	188	21644.6	7541.79	1897.07	646.558	5.14851e+06	1.77394e+06	804899	0.983	821.968
894	P12970	P12970	60S ribosomal protein L7a	Rpl7a	sp|P12970|RL7A_MOUSE 60S ribosomal protein L7a OS=Mus musculus OX=10090 GN=Rpl7a PE=1 SV=2	4	266	29976.6	7232.1	918.119	285.691	5.11472e+06	125955	464385	0.983	1130.91
1690	P62900	P62900	60S ribosomal protein L31	Rpl31	sp|P62900|RL31_MOUSE 60S ribosomal protein L31 OS=Mus musculus OX=10090 GN=Rpl31 PE=1 SV=1	4	125	14462.9	7111.32	1198.61	1372.65	5.11231e+06	271673	1.42229e+06	0.983	545.376
1554	P59999	P59999	Actin-related protein 2/3 complex subunit 4	Arpc4	sp|P59999|ARPC4_MOUSE Actin-related protein 2/3 complex subunit 4 OS=Mus musculus OX=10090 GN=Arpc4 PE=1 SV=3	4	168	19667	8012.59	1693.78	1588.53	5.06516e+06	2.05348e+06	345756	0.983	734.776
1431	P54227;P63042;O70166	P54227	Stathmin	Stmn1	sp|P54227|STMN1_MOUSE Stathmin OS=Mus musculus OX=10090 GN=Stmn1 PE=1 SV=2	4	149	17274.5	7728.44	965.581	2548.35	5.02459e+06	1.01378e+06	1.22551e+06	0.982	640.221
1302	P47911	P47911	60S ribosomal protein L6	Rpl6	sp|P47911|RL6_MOUSE 60S ribosomal protein L6 OS=Mus musculus OX=10090 GN=Rpl6 PE=1 SV=3	4	296	33509.6	7304.72	882.984	118.366	5.01629e+06	998763	550167	0.982	1239.87
1307	P47962	P47962	60S ribosomal protein L5	Rpl5	sp|P47962|RL5_MOUSE 60S ribosomal protein L5 OS=Mus musculus OX=10090 GN=Rpl5 PE=1 SV=3	4	297	34400.6	7274.93	616.278	1462.96	4.99583e+06	801398	1.38385e+06	0.982	1267.65
1665	P62717	P62717	60S ribosomal protein L18a	Rpl18a	sp|P62717|RL18A_MOUSE 60S ribosomal protein L18a OS=Mus musculus OX=10090 GN=Rpl18a PE=1 SV=1	4	176	20732.3	7568.78	541.697	961.153	4.98338e+06	974937	516243	0.982	762.071
922	P14869	P14869	60S acidic ribosomal protein P0	Rplp0	sp|P14869|RLA0_MOUSE 60S acidic ribosomal protein P0 OS=Mus musculus OX=10090 GN=Rplp0 PE=1 SV=3	4	317	34216.4	7226.98	206.801	468.159	4.96291e+06	498280	762490	0.982	1252.55
1633	P62245	P62245	40S ribosomal protein S15a	Rps15a	sp|P62245|RS15A_MOUSE 40S ribosomal protein S15a OS=Mus musculus OX=10090 GN=Rps15a PE=1 SV=2	4	130	14839.5	7344.73	773.125	2234.46	4.96279e+06	990843	1.67683e+06	0.982	543.211
970	P17918	P17918	Proliferating cell nuclear antigen	Pcna	sp|P17918|PCNA_MOUSE Proliferating cell nuclear antigen OS=Mus musculus OX=10090 GN=Pcna PE=1 SV=2	4	261	28784.9	7220.23	1104.92	1268.23	4.95827e+06	215580	585670	0.982	1052.73
6220	Q9CVB6	Q9CVB6	Actin-related protein 2/3 complex subunit 2	Arpc2	sp|Q9CVB6|ARPC2_MOUSE Actin-related protein 2/3 complex subunit 2 OS=Mus musculus OX=10090 GN=Arpc2 PE=1 SV=3	4	300	34357.1	7311.88	439.42	830.92	4.94059e+06	744213	773257	0.981	1252.04
1688	P62889	P62889	60S ribosomal protein L30	Rpl30	sp|P62889|RL30_MOUSE 60S ribosomal protein L30 OS=Mus musculus OX=10090 GN=Rpl30 PE=1 SV=2	4	115	12784.1	7298.61	505.117	1820.41	4.92745e+06	805524	1.40491e+06	0.981	464.639
530	O54962	O54962	Barrier-to-autointegration factor;Barrier-to-autointegration factor, N-terminally processed	Banf1	sp|O54962|BAF_MOUSE Barrier-to-autointegration factor OS=Mus musculus OX=10090 GN=Banf1 PE=1 SV=1	4	89	10102.6	7392.04	1294.35	1871.56	4.91293e+06	850319	857341	0.981	366.098
1730	P63276	P63276	40S ribosomal protein S17	Rps17	sp|P63276|RS17_MOUSE 40S ribosomal protein S17 OS=Mus musculus OX=10090 GN=Rps17 PE=1 SV=2	4	135	15524.1	6700.98	1756.86	1107.56	4.89632e+06	591924	1.42016e+06	0.981	560.66
799	P07901	P07901	Heat shock protein HSP 90-alpha	Hsp90aa1	sp|P07901|HS90A_MOUSE Heat shock protein HSP 90-alpha OS=Mus musculus OX=10090 GN=Hsp90aa1 PE=1 SV=4	4	733	84787.9	7116.21	1825.41	1338.02	4.88684e+06	1.68207e+06	1.29585e+06	0.981	3056.23
1679	P62852	P62852	40S ribosomal protein S25	Rps25	sp|P62852|RS25_MOUSE 40S ribosomal protein S25 OS=Mus musculus OX=10090 GN=Rps25 PE=1 SV=1	4	125	13742.1	7184.3	3076.6	2197.35	4.85438e+06	2.67093e+06	1.64772e+06	0.981	492.052
1083	P27659	P27659	60S ribosomal protein L3	Rpl3	sp|P27659|RL3_MOUSE 60S ribosomal protein L3 OS=Mus musculus OX=10090 GN=Rpl3 PE=1 SV=3	4	403	46109.9	7132.32	773.987	198.313	4.82589e+06	982425	387035	0.981	1641.33
1632	P62242	P62242	40S ribosomal protein S8	Rps8	sp|P62242|RS8_MOUSE 40S ribosomal protein S8 OS=Mus musculus OX=10090 GN=Rps8 PE=1 SV=2	4	208	24205.2	7337.82	1684.16	644.854	4.78966e+06	1.82705e+06	177962	0.981	855.141
1707	P63028	P63028	Translationally-controlled tumor protein	Tpt1	sp|P63028|TCTP_MOUSE Translationally-controlled tumor protein OS=Mus musculus OX=10090 GN=Tpt1 PE=1 SV=1	4	172	19462.2	6968.08	327.427	661.243	4.78512e+06	574491	865589	0.98	686.924
1722	P63158	P63158	High mobility group protein B1	Hmgb1	sp|P63158|HMGB1_MOUSE High mobility group protein B1 OS=Mus musculus OX=10090 GN=Hmgb1 PE=1 SV=2	4	215	24893.8	7069.74	1668.79	914.509	4.77977e+06	1.63994e+06	833217	0.98	877.651
7599	Q9WV32	Q9WV32	Actin-related protein 2/3 complex subunit 1B	Arpc1b	sp|Q9WV32|ARC1B_MOUSE Actin-related protein 2/3 complex subunit 1B OS=Mus musculus OX=10090 GN=Arpc1b PE=1 SV=4	4	372	41063.9	7049.29	1040.52	905.816	4.76316e+06	1.1699e+06	812845	0.98	1442.71
6513	Q9D1G1	Q9D1G1	Ras-related protein Rab-1B	Rab1b	sp|Q9D1G1|RAB1B_MOUSE Ras-related protein Rab-1B OS=Mus musculus OX=10090 GN=Rab1b PE=1 SV=1	4	201	22187.2	6479.38	1703.43	727.745	4.756e+06	505629	1.18152e+06	0.98	778.338
2806	Q61207	Q61207	Prosaposin	Psap	sp|Q61207|SAP_MOUSE Prosaposin OS=Mus musculus OX=10090 GN=Psap PE=1 SV=2	4	557	61422.1	6914.06	3165.84	1668.86	4.75204e+06	1.51235e+06	905213	0.98	2152.93
6316	Q9CXW4	Q9CXW4	60S ribosomal protein L11	Rpl11	sp|Q9CXW4|RL11_MOUSE 60S ribosomal protein L11 OS=Mus musculus OX=10090 GN=Rpl11 PE=1 SV=4	4	178	20252.4	6877.22	476.721	593.809	4.67203e+06	59884.1	116356	0.98	697.92
1711	P63038;P63038-2	P63038;P63038-2	60 kDa heat shock protein, mitochondrial	Hspd1	sp|P63038|CH60_MOUSE 60 kDa heat shock protein, mitochondrial OS=Mus musculus OX=10090 GN=Hspd1 PE=1 SV=1;sp|P63038-2|CH60_MOUSE Isoform 2 of 60 kDa heat shock protein, mitochondrial OS=Mus musculus OX=10090 GN=Hspd1	4	573	60955.5	6679.68	1780.46	525.66	4.66779e+06	589947	301803	0.98	2098.69
1692	P62911;P17932	P62911	60S ribosomal protein L32	Rpl32	sp|P62911|RL32_MOUSE 60S ribosomal protein L32 OS=Mus musculus OX=10090 GN=Rpl32 PE=1 SV=2	4	135	15859.8	6895.03	1242.48	923.206	4.65892e+06	1.30912e+06	818981	0.979	545.013
1680	P62855	P62855	40S ribosomal protein S26	Rps26	sp|P62855|RS26_MOUSE 40S ribosomal protein S26 OS=Mus musculus OX=10090 GN=Rps26 PE=1 SV=3	4	115	13015.4	6765.5	355.993	1324.74	4.64599e+06	585765	1.2647e+06	0.979	446.026
1372	P51410	P51410	60S ribosomal protein L9	Rpl9	sp|P51410|RL9_MOUSE 60S ribosomal protein L9 OS=Mus musculus OX=10090 GN=Rpl9 PE=2 SV=2	4	192	21881.4	6689.03	518.085	899.385	4.59348e+06	701181	995379	0.979	741.38
1628	P62137	P62137	Serine/threonine-protein phosphatase PP1-alpha catalytic subunit	Ppp1ca	sp|P62137|PP1A_MOUSE Serine/threonine-protein phosphatase PP1-alpha catalytic subunit OS=Mus musculus OX=10090 GN=Ppp1ca PE=1 SV=1	4	330	37540.1	6676.02	1286.85	1989.35	4.58456e+06	1.26532e+06	1.67192e+06	0.979	1269.45
5970	Q9CPR4	Q9CPR4	60S ribosomal protein L17	Rpl17	sp|Q9CPR4|RL17_MOUSE 60S ribosomal protein L17 OS=Mus musculus OX=10090 GN=Rpl17 PE=1 SV=3	4	184	21423.1	7043.01	139.792	637.948	4.5792e+06	685119	128081	0.979	723.596
6399	Q9CZM2	Q9CZM2	60S ribosomal protein L15	Rpl15	sp|Q9CZM2|RL15_MOUSE 60S ribosomal protein L15 OS=Mus musculus OX=10090 GN=Rpl15 PE=1 SV=4	4	204	24146.1	6638.3	1608.64	951.395	4.56251e+06	1.48579e+06	1.02826e+06	0.979	812.597
1849	P84089	P84089	Enhancer of rudimentary homolog	Erh	sp|P84089|ERH_MOUSE Enhancer of rudimentary homolog OS=Mus musculus OX=10090 GN=Erh PE=1 SV=1	4	104	12258.9	6516.53	1733.54	1554.64	4.53236e+06	1.37614e+06	1.44868e+06	0.979	409.826
1600	P61255	P61255	60S ribosomal protein L26	Rpl26	sp|P61255|RL26_MOUSE 60S ribosomal protein L26 OS=Mus musculus OX=10090 GN=Rpl26 PE=1 SV=1	4	145	17258.2	6651.54	1050.32	549.199	4.49059e+06	1.16754e+06	566730	0.978	571.64
885	P11983;P11983-2	P11983;P11983-2	T-complex protein 1 subunit alpha	Tcp1	sp|P11983|TCPA_MOUSE T-complex protein 1 subunit alpha OS=Mus musculus OX=10090 GN=Tcp1 PE=1 SV=3;sp|P11983-2|TCPA_MOUSE Isoform 2 of T-complex protein 1 subunit alpha OS=Mus musculus OX=10090 GN=Tcp1	4	556	60448.6	6276.8	730.235	471.705	4.48789e+06	260650	880190	0.978	2001.02
6449	Q9D0E1;Q9D0E1-2;Q91VC4	Q9D0E1;Q9D0E1-2	Heterogeneous nuclear ribonucleoprotein M	Hnrnpm	sp|Q9D0E1|HNRPM_MOUSE Heterogeneous nuclear ribonucleoprotein M OS=Mus musculus OX=10090 GN=Hnrnpm PE=1 SV=3;sp|Q9D0E1-2|HNRPM_MOUSE Isoform 2 of Heterogeneous nuclear ribonucleoprotein M OS=Mus musculus OX=10090 GN=Hnrnpm	4	729	77648.7	6515.23	584.753	860.377	4.43058e+06	710247	794453	0.978	2537.58
1291	P47757-2;P47757-4	P47757-2;P47757-4	F-actin-capping protein subunit beta	Capzb	sp|P47757-2|CAPZB_MOUSE Isoform 2 of F-actin-capping protein subunit beta OS=Mus musculus OX=10090 GN=Capzb;sp|P47757-4|CAPZB_MOUSE Isoform 3 of F-actin-capping protein subunit beta OS=Mus musculus OX=10090 GN=Capzb	4	272	30628.7	6303.25	2285.48	822.005	4.42946e+06	908201	584069	0.978	1000.7
3129	Q6IRU2	Q6IRU2	Tropomyosin alpha-4 chain	Tpm4	sp|Q6IRU2|TPM4_MOUSE Tropomyosin alpha-4 chain OS=Mus musculus OX=10090 GN=Tpm4 PE=1 SV=3	4	248	28467.7	6446.35	2670.81	810.581	4.42843e+06	1.23764e+06	291143	0.978	929.879
639	O88441	O88441	Metaxin-2	Mtx2	sp|O88441|MTX2_MOUSE Metaxin-2 OS=Mus musculus OX=10090 GN=Mtx2 PE=1 SV=1	4	263	29758.1	6390.94	1977.15	2990.3	4.38879e+06	1.75878e+06	2.27539e+06	0.978	963.327
1289	P47754	P47754	F-actin-capping protein subunit alpha-2	Capza2	sp|P47754|CAZA2_MOUSE F-actin-capping protein subunit alpha-2 OS=Mus musculus OX=10090 GN=Capza2 PE=1 SV=3	4	286	32967.1	6377.25	1256.88	1308.85	4.37938e+06	1.22899e+06	1.22951e+06	0.978	1064.92
992	P19973;P19973-2	P19973;P19973-2	Lymphocyte-specific protein 1	Lsp1	sp|P19973|LSP1_MOUSE Lymphocyte-specific protein 1 OS=Mus musculus OX=10090 GN=Lsp1 PE=1 SV=2;sp|P19973-2|LSP1_MOUSE Isoform 2 of Lymphocyte-specific protein 1 OS=Mus musculus OX=10090 GN=Lsp1	4	330	36713.8	6280.6	399.361	387.409	4.3655e+06	264140	576120	0.978	1182.19
1735	P63325	P63325	40S ribosomal protein S10	Rps10	sp|P63325|RS10_MOUSE 40S ribosomal protein S10 OS=Mus musculus OX=10090 GN=Rps10 PE=1 SV=1	4	165	18915.7	6343.05	1850.79	1002.98	4.3559e+06	1.66365e+06	1.0372e+06	0.977	607.748
1843	P83882	P83882	60S ribosomal protein L36a	Rpl36a	sp|P83882|RL36A_MOUSE 60S ribosomal protein L36a OS=Mus musculus OX=10090 GN=Rpl36a PE=3 SV=2	4	106	12440.8	5931.93	1527.85	2720.12	4.35416e+06	442559	2.35811e+06	0.977	399.555
1166	P34884	P34884	Macrophage migration inhibitory factor	Mif	sp|P34884|MIF_MOUSE Macrophage migration inhibitory factor OS=Mus musculus OX=10090 GN=Mif PE=1 SV=2	4	115	12504.3	6306.41	8777.19	2673.54	4.33073e+06	6.75037e+06	2.073e+06	0.977	399.433
1317	P48428	P48428	Tubulin-specific chaperone A	Tbca	sp|P48428|TBCA_MOUSE Tubulin-specific chaperone A OS=Mus musculus OX=10090 GN=Tbca PE=1 SV=3	4	108	12757.7	6237.82	2274.48	1669.27	4.28726e+06	1.0029e+06	936695	0.977	403.438
1587	P61089	P61089	Ubiquitin-conjugating enzyme E2 N	Ube2n	sp|P61089|UBE2N_MOUSE Ubiquitin-conjugating enzyme E2 N OS=Mus musculus OX=10090 GN=Ube2n PE=1 SV=1	4	152	17137.8	6231.23	1950.94	661.36	4.27911e+06	1.73188e+06	817588	0.977	540.919
1062	P26041	P26041	Moesin	Msn	sp|P26041|MOES_MOUSE Moesin OS=Mus musculus OX=10090 GN=Msn PE=1 SV=3	4	577	67767	6386.66	582.353	708.397	4.25053e+06	530844	227496	0.977	2124.64
1669	P62754	P62754	40S ribosomal protein S6	Rps6	sp|P62754|RS6_MOUSE 40S ribosomal protein S6 OS=Mus musculus OX=10090 GN=Rps6 PE=1 SV=1	4	249	28680.6	6710.64	253.382	1356.57	4.24213e+06	865274	308786	0.977	897.42
1884	P97371	P97371	Proteasome activator complex subunit 1	Psme1	sp|P97371|PSME1_MOUSE Proteasome activator complex subunit 1 OS=Mus musculus OX=10090 GN=Psme1 PE=1 SV=2	4	249	28672.9	6176.74	1328.2	1434.01	4.24168e+06	1.27178e+06	1.2942e+06	0.976	897.085
6727	Q9D8N0	Q9D8N0	Elongation factor 1-gamma	Eef1g	sp|Q9D8N0|EF1G_MOUSE Elongation factor 1-gamma OS=Mus musculus OX=10090 GN=Eef1g PE=1 SV=3	4	437	50060.8	6176.62	642.169	427.331	4.24161e+06	767774	668576	0.976	1566.22
1682	P62862	P62862	40S ribosomal protein S30	Fau	sp|P62862|RS30_MOUSE 40S ribosomal protein S30 OS=Mus musculus OX=10090 GN=Fau PE=1 SV=1	4	59	6647.86	6244.12	2862.53	702.928	4.21553e+06	2.47462e+06	652489	0.976	206.708
5560	Q920E5	Q920E5	Farnesyl pyrophosphate synthase	Fdps	sp|Q920E5|FPPS_MOUSE Farnesyl pyrophosphate synthase OS=Mus musculus OX=10090 GN=Fdps PE=1 SV=1	4	353	40581.5	6141.63	691.676	164.134	4.18931e+06	830738	424162	0.976	1253.99
921	P14824	P14824	Annexin A6	Anxa6	sp|P14824|ANXA6_MOUSE Annexin A6 OS=Mus musculus OX=10090 GN=Anxa6 PE=1 SV=3	4	673	75885.3	6183.9	594.159	748.801	4.17488e+06	804583	680047	0.976	2336.82
1308	P47963	P47963	60S ribosomal protein L13	Rpl13	sp|P47963|RL13_MOUSE 60S ribosomal protein L13 OS=Mus musculus OX=10090 GN=Rpl13 PE=1 SV=3	4	211	24305.5	6108.32	1492.2	1536.77	4.12385e+06	763359	765391	0.976	739.318
2857	Q61599	Q61599	Rho GDP-dissociation inhibitor 2	Arhgdib	sp|Q61599|GDIR2_MOUSE Rho GDP-dissociation inhibitor 2 OS=Mus musculus OX=10090 GN=Arhgdib PE=1 SV=3	4	200	22850.9	6044.96	830.022	684.138	4.10953e+06	250127	171233	0.976	692.659
1041	P24369	P24369	Peptidyl-prolyl cis-trans isomerase B	Ppib	sp|P24369|PPIB_MOUSE Peptidyl-prolyl cis-trans isomerase B OS=Mus musculus OX=10090 GN=Ppib PE=1 SV=2	4	216	23713.5	6196.32	705.295	1674.55	4.08692e+06	562578	765032	0.976	714.852
1983	Q01853	Q01853	Transitional endoplasmic reticulum ATPase	Vcp	sp|Q01853|TERA_MOUSE Transitional endoplasmic reticulum ATPase OS=Mus musculus OX=10090 GN=Vcp PE=1 SV=4	4	806	89321.8	5968.52	32.1614	25.7386	4.08322e+06	315759	353971	0.975	2690.2
813	P08752;B2RSH2	P08752	Guanine nucleotide-binding protein G(i) subunit alpha-2	Gnai2	sp|P08752|GNAI2_MOUSE Guanine nucleotide-binding protein G(i) subunit alpha-2 OS=Mus musculus OX=10090 GN=Gnai2 PE=1 SV=5	4	355	40489	5988.05	811.245	417.985	4.07787e+06	917195	557845	0.975	1217.85
1409	P53026	P53026	60S ribosomal protein L10a	Rpl10a	sp|P53026|RL10A_MOUSE 60S ribosomal protein L10a OS=Mus musculus OX=10090 GN=Rpl10a PE=1 SV=3	4	217	24916.4	5926.35	1702.17	1325.96	4.07319e+06	1.52156e+06	1.21418e+06	0.975	748.59
5759	Q99JY9;Q641P0;Q641P0-2	Q99JY9	Actin-related protein 3	Actr3	sp|Q99JY9|ARP3_MOUSE Actin-related protein 3 OS=Mus musculus OX=10090 GN=Actr3 PE=1 SV=3	4	418	47357.2	5996.13	151.551	313.349	4.05253e+06	453993	398437	0.975	1415.58
1072	P26645	P26645	Myristoylated alanine-rich C-kinase substrate	Marcks	sp|P26645|MARCS_MOUSE Myristoylated alanine-rich C-kinase substrate OS=Mus musculus OX=10090 GN=Marcks PE=1 SV=2	4	309	29661.3	5931.05	1096.1	2196.3	4.04885e+06	377997	1.30979e+06	0.975	885.821
1253	P42932	P42932	T-complex protein 1 subunit theta	Cct8	sp|P42932|TCPQ_MOUSE T-complex protein 1 subunit theta OS=Mus musculus OX=10090 GN=Cct8 PE=1 SV=3	4	548	59555.5	5968.79	939.418	728.282	4.03307e+06	408977	189683	0.975	1771.67
6168	Q9CR57	Q9CR57	60S ribosomal protein L14	Rpl14	sp|Q9CR57|RL14_MOUSE 60S ribosomal protein L14 OS=Mus musculus OX=10090 GN=Rpl14 PE=1 SV=3	4	217	23564.1	5869.78	1678.96	571.659	4.03089e+06	1.51475e+06	738254	0.975	700.61
1904	P97461	P97461	40S ribosomal protein S5;40S ribosomal protein S5, N-terminally processed	Rps5	sp|P97461|RS5_MOUSE 40S ribosomal protein S5 OS=Mus musculus OX=10090 GN=Rps5 PE=1 SV=3	4	204	22889.4	5919.31	728.169	1631.81	4.01624e+06	222900	871790	0.974	678.075
1831	P80317	P80317	T-complex protein 1 subunit zeta	Cct6a	sp|P80317|TCPZ_MOUSE T-complex protein 1 subunit zeta OS=Mus musculus OX=10090 GN=Cct6a PE=1 SV=3	4	531	58004.3	5934.52	414.82	380.94	4.00991e+06	646685	438905	0.974	1715.61
1649	P62317	P62317	Small nuclear ribonucleoprotein Sm D2	Snrpd2	sp|P62317|SMD2_MOUSE Small nuclear ribonucleoprotein Sm D2 OS=Mus musculus OX=10090 GN=Snrpd2 PE=1 SV=1	4	118	13526.9	6322.99	100.957	1213.63	3.99708e+06	714242	243518	0.974	398.809
1678	P62849-2;P62849-3;P62849	P62849-2;P62849-3;P62849	40S ribosomal protein S24	Rps24	sp|P62849-2|RS24_MOUSE Isoform 2 of 40S ribosomal protein S24 OS=Mus musculus OX=10090 GN=Rps24;sp|P62849-3|RS24_MOUSE Isoform 3 of 40S ribosomal protein S24 OS=Mus musculus OX=10090 GN=Rps24;sp|P62849|RS24_MOUSE 40S ribosomal protein S24 OS=Mus musculus O	4	130	15068.8	6190.4	1215.68	1271.02	3.97465e+06	1.46619e+06	477357	0.974	441.775
1832	P80318	P80318	T-complex protein 1 subunit gamma	Cct3	sp|P80318|TCPG_MOUSE T-complex protein 1 subunit gamma OS=Mus musculus OX=10090 GN=Cct3 PE=1 SV=1	4	545	60630	5832	1169.1	696.779	3.91829e+06	1.21631e+06	578510	0.974	1752.3
5649	Q922R8	Q922R8	Protein disulfide-isomerase A6	Pdia6	sp|Q922R8|PDIA6_MOUSE Protein disulfide-isomerase A6 OS=Mus musculus OX=10090 GN=Pdia6 PE=1 SV=3	4	440	48100.4	5698.5	757.271	321.959	3.91327e+06	829433	571897	0.974	1388.39
1259	P43277	P43277	Histone H1.3	Hist1h1d	sp|P43277|H13_MOUSE Histone H1.3 OS=Mus musculus OX=10090 GN=Hist1h1d PE=1 SV=2	4	221	22099.5	5792.71	3086.56	1573.3	3.91077e+06	1.79869e+06	811004	0.974	637.484
2862	Q61656	Q61656	Probable ATP-dependent RNA helicase DDX5	Ddx5	sp|Q61656|DDX5_MOUSE Probable ATP-dependent RNA helicase DDX5 OS=Mus musculus OX=10090 GN=Ddx5 PE=1 SV=2	4	614	69290.2	5786.17	589.562	562.018	3.89962e+06	393621	222099	0.974	1993.05
907	P14115	P14115	60S ribosomal protein L27a	Rpl27a	sp|P14115|RL27A_MOUSE 60S ribosomal protein L27a OS=Mus musculus OX=10090 GN=Rpl27a PE=1 SV=5	4	148	16605.5	5734.47	416.282	163.528	3.85934e+06	659272	254638	0.973	472.703
911	P14206	P14206	40S ribosomal protein SA	Rpsa	sp|P14206|RSSA_MOUSE 40S ribosomal protein SA OS=Mus musculus OX=10090 GN=Rpsa PE=1 SV=4	4	295	32838.1	5696.32	587.857	782.733	3.84038e+06	218512	236748	0.973	930.199
3178	Q6P069-2;Q6P069	Q6P069-2;Q6P069	Sorcin	Sri	sp|Q6P069-2|SORCN_MOUSE Isoform 2 of Sorcin OS=Mus musculus OX=10090 GN=Sri;sp|Q6P069|SORCN_MOUSE Sorcin OS=Mus musculus OX=10090 GN=Sri PE=1 SV=1	4	183	20295.9	5492.8	177.509	94.4806	3.77521e+06	383391	420299	0.973	565.162
6540	Q9D1R9	Q9D1R9	60S ribosomal protein L34	Rpl34	sp|Q9D1R9|RL34_MOUSE 60S ribosomal protein L34 OS=Mus musculus OX=10090 GN=Rpl34 PE=1 SV=2	4	117	13292.9	5466.02	2691.58	1053.67	3.75362e+06	1.3161e+06	512112	0.973	368.039
1828	P80314	P80314	T-complex protein 1 subunit beta	Cct2	sp|P80314|TCPB_MOUSE T-complex protein 1 subunit beta OS=Mus musculus OX=10090 GN=Cct2 PE=1 SV=4	4	535	57477.2	5551.41	751.67	635.96	3.74787e+06	882650	587190	0.973	1588.93
3425	Q6ZWV3;P86048	Q6ZWV3;P86048	60S ribosomal protein L10;60S ribosomal protein L10-like	Rpl10;Rpl10l	sp|Q6ZWV3|RL10_MOUSE 60S ribosomal protein L10 OS=Mus musculus OX=10090 GN=Rpl10 PE=1 SV=3;sp|P86048|RL10L_MOUSE 60S ribosomal protein L10-like OS=Mus musculus OX=10090 GN=Rpl10l PE=2 SV=1	4	214	24603.9	5522.44	271.538	872.352	3.74353e+06	478449	753471	0.973	679.375
896	P13020-2;P13020	P13020-2;P13020	Gelsolin	Gsn	sp|P13020-2|GELS_MOUSE Isoform 2 of Gelsolin OS=Mus musculus OX=10090 GN=Gsn;sp|P13020|GELS_MOUSE Gelsolin OS=Mus musculus OX=10090 GN=Gsn PE=1 SV=3	4	731	80762.6	5516.63	680.093	445.317	3.73071e+06	821672	480838	0.973	2222.42
2496	Q4KML4	Q4KML4	Costars family protein ABRACL	Abracl	sp|Q4KML4|ABRAL_MOUSE Costars family protein ABRACL OS=Mus musculus OX=10090 GN=Abracl PE=1 SV=1	4	81	9030.42	5413.6	3485.75	1194.51	3.71762e+06	2.82024e+06	1.09557e+06	0.972	247.626
832	Q3THW5;P0C0S6	Q3THW5;P0C0S6	Histone H2A.V;Histone H2A.Z	H2afv;H2afz	sp|Q3THW5|H2AV_MOUSE Histone H2A.V OS=Mus musculus OX=10090 GN=H2afv PE=1 SV=3;sp|P0C0S6|H2AZ_MOUSE Histone H2A.Z OS=Mus musculus OX=10090 GN=H2afz PE=1 SV=2	4	128	13508.7	5521.56	348.664	1708.81	3.70282e+06	129223	906547	0.972	368.952
6720	Q9D8E6	Q9D8E6	60S ribosomal protein L4	Rpl4	sp|Q9D8E6|RL4_MOUSE 60S ribosomal protein L4 OS=Mus musculus OX=10090 GN=Rpl4 PE=1 SV=3	4	419	47153.6	5380.7	826.537	812.793	3.69503e+06	865077	856203	0.972	1285.16
6473	Q9D0M5	Q9D0M5	Dynein light chain 2, cytoplasmic	Dynll2	sp|Q9D0M5|DYL2_MOUSE Dynein light chain 2, cytoplasmic OS=Mus musculus OX=10090 GN=Dynll2 PE=1 SV=1	4	89	10349.8	5355.7	648.232	2351.72	3.68098e+06	722298	1.81409e+06	0.972	281.009
7780	Q9Z2U1	Q9Z2U1	Proteasome subunit alpha type-5	Psma5	sp|Q9Z2U1|PSA5_MOUSE Proteasome subunit alpha type-5 OS=Mus musculus OX=10090 GN=Psma5 PE=1 SV=1	4	241	26411	5433.55	889.162	522.358	3.67141e+06	965657	513463	0.972	715.224
1854	P84104-2;P84104	P84104-2;P84104	Serine/arginine-rich splicing factor 3	Srsf3	sp|P84104-2|SRSF3_MOUSE Isoform Short of Serine/arginine-rich splicing factor 3 OS=Mus musculus OX=10090 GN=Srsf3;sp|P84104|SRSF3_MOUSE Serine/arginine-rich splicing factor 3 OS=Mus musculus OX=10090 GN=Srsf3 PE=1 SV=1	4	124	14203.1	5422.77	1002.1	1160.5	3.66413e+06	467133	538187	0.972	383.864
825	P09602	P09602	Non-histone chromosomal protein HMG-17	Hmgn2	sp|P09602|HMGN2_MOUSE Non-histone chromosomal protein HMG-17 OS=Mus musculus OX=10090 GN=Hmgn2 PE=1 SV=2	4	90	9422.7	5536.44	152.329	570.311	3.65289e+06	299353	117477	0.972	253.884
1627	P62082	P62082	40S ribosomal protein S7	Rps7	sp|P62082|RS7_MOUSE 40S ribosomal protein S7 OS=Mus musculus OX=10090 GN=Rps7 PE=2 SV=1	4	194	22126.9	5307.97	525.755	343.215	3.63332e+06	366823	306147	0.971	592.99
7485	Q9R0Q7	Q9R0Q7	Prostaglandin E synthase 3	Ptges3	sp|Q9R0Q7|TEBP_MOUSE Prostaglandin E synthase 3 OS=Mus musculus OX=10090 GN=Ptges3 PE=1 SV=1	4	160	18721.4	5265.7	216.357	1410.59	3.61606e+06	411302	1.22022e+06	0.971	499.341
987	P19253	P19253	60S ribosomal protein L13a	Rpl13a	sp|P19253|RL13A_MOUSE 60S ribosomal protein L13a OS=Mus musculus OX=10090 GN=Rpl13a PE=1 SV=4	4	203	23464.2	5338.91	699.349	525.111	3.60747e+06	275194	77026.1	0.971	624.355
920	P14733	P14733	Lamin-B1	Lmnb1	sp|P14733|LMNB1_MOUSE Lamin-B1 OS=Mus musculus OX=10090 GN=Lmnb1 PE=1 SV=3	4	588	66785.6	5202.53	1629.69	700.045	3.5757e+06	670335	273585	0.971	1761.44
473	O35737	O35737	Heterogeneous nuclear ribonucleoprotein H;Heterogeneous nuclear ribonucleoprotein H, N-terminally processed	Hnrnph1	sp|O35737|HNRH1_MOUSE Heterogeneous nuclear ribonucleoprotein H OS=Mus musculus OX=10090 GN=Hnrnph1 PE=1 SV=3	4	449	49199.4	5192.13	832.761	648.849	3.56554e+06	860614	742016	0.971	1293.92
1740	P67984	P67984	60S ribosomal protein L22	Rpl22	sp|P67984|RL22_MOUSE 60S ribosomal protein L22 OS=Mus musculus OX=10090 GN=Rpl22 PE=1 SV=2	4	128	14758.9	4840.49	2086.41	236.879	3.55302e+06	751861	592849	0.971	386.79
2747	Q60973	Q60973	Histone-binding protein RBBP7	Rbbp7	sp|Q60973|RBBP7_MOUSE Histone-binding protein RBBP7 OS=Mus musculus OX=10090 GN=Rbbp7 PE=1 SV=1	4	425	47790.1	5172.6	969.391	743.819	3.55212e+06	960056	799764	0.971	1252.13
1830	P80316	P80316	T-complex protein 1 subunit epsilon	Cct5	sp|P80316|TCPE_MOUSE T-complex protein 1 subunit epsilon OS=Mus musculus OX=10090 GN=Cct5 PE=1 SV=1	4	541	59624.1	5237.96	435.361	241.739	3.53925e+06	621557	326633	0.971	1556.53
728	O89086	O89086	RNA-binding protein 3	Rbm3	sp|O89086|RBM3_MOUSE RNA-binding protein 3 OS=Mus musculus OX=10090 GN=Rbm3 PE=1 SV=1	4	153	16604.7	5027.19	666.849	1559.52	3.50028e+06	568852	1.34522e+06	0.97	428.704
1742	P68037	P68037	Ubiquitin-conjugating enzyme E2 L3	Ube2l3	sp|P68037|UB2L3_MOUSE Ubiquitin-conjugating enzyme E2 L3 OS=Mus musculus OX=10090 GN=Ube2l3 PE=1 SV=1	4	154	17861.6	5091.67	338.036	1763.51	3.49655e+06	492361	1.42819e+06	0.97	460.664
1451	P55258	P55258	Ras-related protein Rab-8A	Rab8a	sp|P55258|RAB8A_MOUSE Ras-related protein Rab-8A OS=Mus musculus OX=10090 GN=Rab8a PE=1 SV=2	4	207	23668.2	5023.53	1403.91	1199.21	3.47144e+06	1.03545e+06	1.01237e+06	0.97	606.037
6332	Q9CY58;Q9CY58-4	Q9CY58;Q9CY58-4	Plasminogen activator inhibitor 1 RNA-binding protein	Serbp1	sp|Q9CY58|PAIRB_MOUSE Plasminogen activator inhibitor 1 RNA-binding protein OS=Mus musculus OX=10090 GN=Serbp1 PE=1 SV=2;sp|Q9CY58-4|PAIRB_MOUSE Isoform 4 of Plasminogen activator inhibitor 1 RNA-binding protein OS=Mus musculus OX=10090 GN=Serbp1	4	407	44714.1	4722.34	970.28	479.49	3.4663e+06	194123	829487	0.97	1143.23
1370	P51174	P51174	Long-chain specific acyl-CoA dehydrogenase, mitochondrial	Acadl	sp|P51174|ACADL_MOUSE Long-chain specific acyl-CoA dehydrogenase, mitochondrial OS=Mus musculus OX=10090 GN=Acadl PE=1 SV=2	4	430	47908	5006.42	481.402	425.778	3.438e+06	593587	591263	0.97	1214.89
772	P04441	P04441	H-2 class II histocompatibility antigen gamma chain	Cd74	sp|P04441|HG2A_MOUSE H-2 class II histocompatibility antigen gamma chain OS=Mus musculus OX=10090 GN=Cd74 PE=1 SV=3	4	279	31557.4	5086.1	693.395	909.815	3.43373e+06	812145	748335	0.97	799.265
6131	Q9CQX2	Q9CQX2	Cytochrome b5 type B	Cyb5b	sp|Q9CQX2|CYB5B_MOUSE Cytochrome b5 type B OS=Mus musculus OX=10090 GN=Cyb5b PE=1 SV=1	4	146	16318	4996.14	2248.27	900.449	3.43095e+06	1.89112e+06	885589	0.97	412.957
422	O35381	O35381	Acidic leucine-rich nuclear phosphoprotein 32 family member A	Anp32a	sp|O35381|AN32A_MOUSE Acidic leucine-rich nuclear phosphoprotein 32 family member A OS=Mus musculus OX=10090 GN=Anp32a PE=1 SV=1	4	247	28537.6	4965.08	1431.28	365.621	3.40961e+06	1.28944e+06	551173	0.969	717.706
1119	P29341	P29341	Polyadenylate-binding protein 1	Pabpc1	sp|P29341|PABP1_MOUSE Polyadenylate-binding protein 1 OS=Mus musculus OX=10090 GN=Pabpc1 PE=1 SV=2	4	636	70670.8	4980.81	155.815	49.6647	3.40387e+06	369715	309435	0.969	1774.34
1589	P61161	P61161	Actin-related protein 2	Actr2	sp|P61161|ARP2_MOUSE Actin-related protein 2 OS=Mus musculus OX=10090 GN=Actr2 PE=1 SV=1	4	394	44760.8	4945.65	768.939	580.311	3.39916e+06	152302	197628	0.969	1122.26
1268	P45878	P45878	Peptidyl-prolyl cis-trans isomerase FKBP2	Fkbp2	sp|P45878|FKBP2_MOUSE Peptidyl-prolyl cis-trans isomerase FKBP2 OS=Mus musculus OX=10090 GN=Fkbp2 PE=1 SV=1	4	140	15343.9	4929.92	643.437	1316.23	3.38835e+06	699153	1.14254e+06	0.969	383.484
5829	Q99LC5	Q99LC5	Electron transfer flavoprotein subunit alpha, mitochondrial	Etfa	sp|Q99LC5|ETFA_MOUSE Electron transfer flavoprotein subunit alpha, mitochondrial OS=Mus musculus OX=10090 GN=Etfa PE=1 SV=2	4	333	35009.4	4869.46	1055.6	504.247	3.3763e+06	305956	230594	0.969	871.867
364	O09061	O09061	Proteasome subunit beta type-1	Psmb1	sp|O09061|PSB1_MOUSE Proteasome subunit beta type-1 OS=Mus musculus OX=10090 GN=Psmb1 PE=1 SV=1	4	240	26372.2	4907.09	675.531	1255.57	3.37265e+06	721637	1.10333e+06	0.969	656.058
1366	P50580;P50580-2	P50580;P50580-2	Proliferation-associated protein 2G4	Pa2g4	sp|P50580|PA2G4_MOUSE Proliferation-associated protein 2G4 OS=Mus musculus OX=10090 GN=Pa2g4 PE=1 SV=3;sp|P50580-2|PA2G4_MOUSE Isoform 2 of Proliferation-associated protein 2G4 OS=Mus musculus OX=10090 GN=Pa2g4	4	394	43698.8	5058.27	466.412	404.908	3.37148e+06	687200	301680	0.969	1086.71
1008	P21460	P21460	Cystatin-C	Cst3	sp|P21460|CYTC_MOUSE Cystatin-C OS=Mus musculus OX=10090 GN=Cst3 PE=1 SV=2	4	140	15530.8	4867.05	960.225	1062.72	3.34229e+06	938681	977999	0.969	382.879
4104	Q8BP67	Q8BP67	60S ribosomal protein L24	Rpl24	sp|Q8BP67|RL24_MOUSE 60S ribosomal protein L24 OS=Mus musculus OX=10090 GN=Rpl24 PE=1 SV=2	4	157	17779	4723.01	591.402	239.658	3.33872e+06	222266	455884	0.968	437.836
2991	Q64152-2	Q64152-2	Transcription factor BTF3	Btf3	sp|Q64152-2|BTF3_MOUSE Isoform 2 of Transcription factor BTF3 OS=Mus musculus OX=10090 GN=Btf3	4	162	17699	4932.25	1103.68	1026.71	3.33269e+06	548475	468365	0.968	435.078
5236	Q8VDW0;Q8VDW0-2	Q8VDW0	ATP-dependent RNA helicase DDX39A	Ddx39a	sp|Q8VDW0|DX39A_MOUSE ATP-dependent RNA helicase DDX39A OS=Mus musculus OX=10090 GN=Ddx39a PE=1 SV=1	4	427	49067.4	4925.52	233.6	453.91	3.32532e+06	464803	450027	0.968	1203.51
7786	Q9Z2X1;Q9Z2X1-2	Q9Z2X1;Q9Z2X1-2	Heterogeneous nuclear ribonucleoprotein F;Heterogeneous nuclear ribonucleoprotein F, N-terminally processed	Hnrnpf	sp|Q9Z2X1|HNRPF_MOUSE Heterogeneous nuclear ribonucleoprotein F OS=Mus musculus OX=10090 GN=Hnrnpf PE=1 SV=3;sp|Q9Z2X1-2|HNRPF_MOUSE Isoform 2 of Heterogeneous nuclear ribonucleoprotein F OS=Mus musculus OX=10090 GN=Hnrnpf	4	415	45729.9	4920.74	263.467	154.113	3.31398e+06	488116	228744	0.968	1117.83
2166	Q3THE2	Q3THE2	Myosin regulatory light chain 12B	Myl12b	sp|Q3THE2|ML12B_MOUSE Myosin regulatory light chain 12B OS=Mus musculus OX=10090 GN=Myl12b PE=1 SV=2	4	172	19779.2	4850.73	439.23	1057.86	3.2776e+06	602056	838754	0.968	478.177
312	O08583;O08583-2	O08583;O08583-2	THO complex subunit 4	Alyref	sp|O08583|THOC4_MOUSE THO complex subunit 4 OS=Mus musculus OX=10090 GN=Alyref PE=1 SV=3;sp|O08583-2|THOC4_MOUSE Isoform 2 of THO complex subunit 4 OS=Mus musculus OX=10090 GN=Alyref	4	255	26940	4759.92	1194.46	1720.85	3.26873e+06	1.10562e+06	1.38003e+06	0.968	649.533
2686	Q60668-3;Q60668;Q60668-4;Q60668-2	Q60668-3;Q60668;Q60668-4;Q60668-2	Heterogeneous nuclear ribonucleoprotein D0	Hnrnpd	sp|Q60668-3|HNRPD_MOUSE Isoform 3 of Heterogeneous nuclear ribonucleoprotein D0 OS=Mus musculus OX=10090 GN=Hnrnpd;sp|Q60668|HNRPD_MOUSE Heterogeneous nuclear ribonucleoprotein D0 OS=Mus musculus OX=10090 GN=Hnrnpd PE=1 SV=2;sp|Q60668-4|HNRPD_MOUSE Isoform	4	306	32754.5	4670.61	839.036	384.394	3.26612e+06	157984	229466	0.968	789.09
5286	Q8VEK3;Q8VEK3-2	Q8VEK3;Q8VEK3-2	Heterogeneous nuclear ribonucleoprotein U	Hnrnpu	sp|Q8VEK3|HNRPU_MOUSE Heterogeneous nuclear ribonucleoprotein U OS=Mus musculus OX=10090 GN=Hnrnpu PE=1 SV=1;sp|Q8VEK3-2|HNRPU_MOUSE Isoform 2 of Heterogeneous nuclear ribonucleoprotein U OS=Mus musculus OX=10090 GN=Hnrnpu	4	800	87917.7	4774.42	586.257	420.673	3.26431e+06	284933	235547	0.967	2116.86
1846	P83940	P83940	Transcription elongation factor B polypeptide 1	Tceb1	sp|P83940|ELOC_MOUSE Elongin-C OS=Mus musculus OX=10090 GN=Eloc PE=1 SV=1	4	112	12473.2	4834.22	229.203	320.817	3.26368e+06	456131	361519	0.967	300.268
7506	Q9R1P4	Q9R1P4	Proteasome subunit alpha type-1	Psma1	sp|Q9R1P4|PSA1_MOUSE Proteasome subunit alpha type-1 OS=Mus musculus OX=10090 GN=Psma1 PE=1 SV=1	4	263	29546.5	4833.09	222.34	570.82	3.26292e+06	451021	522229	0.967	711.109
1955	P99024	P99024	Tubulin beta-5 chain	Tubb5	sp|P99024|TBB5_MOUSE Tubulin beta-5 chain OS=Mus musculus OX=10090 GN=Tubb5 PE=1 SV=1	4	444	49670.8	5025.21	124.749	683.471	3.24999e+06	500741	181279	0.967	1190.71
1645	P62309	P62309	Small nuclear ribonucleoprotein G	Snrpg	sp|P62309|RUXG_MOUSE Small nuclear ribonucleoprotein G OS=Mus musculus OX=10090 GN=Snrpg PE=1 SV=1	4	76	8496.07	4731.8	2289.71	1139.54	3.24942e+06	1.90889e+06	1.01693e+06	0.967	203.633
1306	P47955	P47955	60S acidic ribosomal protein P1	Rplp1	sp|P47955|RLA1_MOUSE 60S acidic ribosomal protein P1 OS=Mus musculus OX=10090 GN=Rplp1 PE=1 SV=1	4	114	11474.9	4646.42	4461.96	598.435	3.19078e+06	3.50064e+06	675067	0.967	270.066
7779	Q9Z2U0;Q9CWH6	Q9Z2U0	Proteasome subunit alpha type-7	Psma7	sp|Q9Z2U0|PSA7_MOUSE Proteasome subunit alpha type-7 OS=Mus musculus OX=10090 GN=Psma7 PE=1 SV=1	4	248	27854.8	4616.18	311.448	295.362	3.1687e+06	417495	455825	0.967	651.037
5740	Q99JI6	Q99JI6	Ras-related protein Rap-1b	Rap1b	sp|Q99JI6|RAP1B_MOUSE Ras-related protein Rap-1b OS=Mus musculus OX=10090 GN=Rap1b PE=1 SV=2	4	184	20824.8	4427.34	2040.25	169.877	3.16732e+06	852106	285374	0.967	486.516
7017	Q9EQU5;Q9EQU5-3	Q9EQU5;Q9EQU5-3	Protein SET	Set	sp|Q9EQU5|SET_MOUSE Protein SET OS=Mus musculus OX=10090 GN=Set PE=1 SV=1;sp|Q9EQU5-3|SET_MOUSE Isoform 3 of Protein SET OS=Mus musculus OX=10090 GN=Set	4	289	33377.8	4642.41	297.457	370.363	3.13685e+06	486041	389869	0.966	772.281
1695	P62960;Q9Z2C8-2;Q9Z2C8	P62960	Nuclease-sensitive element-binding protein 1	Ybx1	sp|P62960|YBOX1_MOUSE Nuclease-sensitive element-binding protein 1 OS=Mus musculus OX=10090 GN=Ybx1 PE=1 SV=3	4	322	35730	4634.42	884.752	642.588	3.13145e+06	417434	203846	0.966	825.281
5965	Q9CPQ1	Q9CPQ1	Cytochrome c oxidase subunit 6C	Cox6c	sp|Q9CPQ1|COX6C_MOUSE Cytochrome c oxidase subunit 6C OS=Mus musculus OX=10090 GN=Cox6c PE=1 SV=3	4	76	8469	4633.64	482.872	1258.43	3.12827e+06	630545	957975	0.966	195.416
2950	Q62425	Q62425	Cytochrome c oxidase subunit NDUFA4	Ndufa4	sp|Q62425|NDUA4_MOUSE Cytochrome c oxidase subunit NDUFA4 OS=Mus musculus OX=10090 GN=Ndufa4 PE=1 SV=2	4	82	9326.79	4273.81	1205.18	845.763	3.12704e+06	299888	922772	0.966	215.124
7437	Q9QZQ8	Q9QZQ8	Core histone macro-H2A.1	H2afy	sp|Q9QZQ8|H2AY_MOUSE Core histone macro-H2A.1 OS=Mus musculus OX=10090 GN=H2afy PE=1 SV=3	4	372	39735.2	4502.78	526.649	771.021	3.09215e+06	602692	772958	0.966	906.274
1700	P63001;P60764	P63001;P60764	Ras-related C3 botulinum toxin substrate 1;Ras-related C3 botulinum toxin substrate 3	Rac1;Rac3	sp|P63001|RAC1_MOUSE Ras-related C3 botulinum toxin substrate 1 OS=Mus musculus OX=10090 GN=Rac1 PE=1 SV=1;sp|P60764|RAC3_MOUSE Ras-related C3 botulinum toxin substrate 3 OS=Mus musculus OX=10090 GN=Rac3 PE=1 SV=1	4	192	21450.1	4325	785.514	633.386	3.06191e+06	352301	688169	0.966	484.446
801	P08003	P08003	Protein disulfide-isomerase A4	Pdia4	sp|P08003|PDIA4_MOUSE Protein disulfide-isomerase A4 OS=Mus musculus OX=10090 GN=Pdia4 PE=1 SV=3	4	638	71982.4	4392.56	370.882	228.048	3.05859e+06	204838	359242	0.966	1623.95
6400	Q9CZN7-2;Q9CZN7	Q9CZN7-2;Q9CZN7	Serine hydroxymethyltransferase	Shmt2	sp|Q9CZN7-2|GLYM_MOUSE Isoform 2 of Serine hydroxymethyltransferase, mitochondrial OS=Mus musculus OX=10090 GN=Shmt2;sp|Q9CZN7|GLYM_MOUSE Serine hydroxymethyltransferase, mitochondrial OS=Mus musculus OX=10090 GN=Shmt2 PE=1 SV=1	4	501	55420.3	4515.03	570.293	798.017	3.05078e+06	678793	660697	0.965	1247.11
598	O70404	O70404	Vesicle-associated membrane protein 8	Vamp8	sp|O70404|VAMP8_MOUSE Vesicle-associated membrane protein 8 OS=Mus musculus OX=10090 GN=Vamp8 PE=1 SV=1	4	101	11451.3	4467.19	577.583	1592.14	3.03535e+06	623389	1.18666e+06	0.965	256.382
1256	P43274;Q07133	P43274	Histone H1.4	Hist1h1e	sp|P43274|H14_MOUSE Histone H1.4 OS=Mus musculus OX=10090 GN=Hist1h1e PE=1 SV=2	4	219	21977.3	4474.86	1112.37	1674.5	3.02363e+06	569006	969854	0.965	490.148
7731	Q9Z204-2;Q9Z204-4;Q9Z204-3	Q9Z204-2;Q9Z204-4;Q9Z204-3	Heterogeneous nuclear ribonucleoproteins C1/C2	Hnrnpc	sp|Q9Z204-2|HNRPC_MOUSE Isoform C1 of Heterogeneous nuclear ribonucleoproteins C1/C2 OS=Mus musculus OX=10090 GN=Hnrnpc;sp|Q9Z204-4|HNRPC_MOUSE Isoform 4 of Heterogeneous nuclear ribonucleoproteins C1/C2 OS=Mus musculus OX=10090 GN=Hnrnpc;sp|Q9Z204-3|HNRPC	4	300	33056.3	4472.82	596.876	721.284	3.02226e+06	237614	270876	0.965	736.902
6482	Q9D0T1	Q9D0T1	NHP2-like protein 1;NHP2-like protein 1, N-terminally processed	Nhp2l1	sp|Q9D0T1|NH2L1_MOUSE NHP2-like protein 1 OS=Mus musculus OX=10090 GN=Snu13 PE=1 SV=4	4	128	14173.5	4375.44	490.742	304.258	3.0047e+06	570214	474566	0.965	314.124
1494	P57780	P57780	Alpha-actinin-4	Actn4	sp|P57780|ACTN4_MOUSE Alpha-actinin-4 OS=Mus musculus OX=10090 GN=Actn4 PE=1 SV=1	4	912	104977	4371.65	498.262	660.718	3.00209e+06	575557	695853	0.965	2324.57
4222	Q8BV13	Q8BV13	COP9 signalosome complex subunit 7b	Cops7b	sp|Q8BV13|CSN7B_MOUSE COP9 signalosome complex subunit 7b OS=Mus musculus OX=10090 GN=Cops7b PE=1 SV=1	4	264	29689	4341.17	1521.12	625.086	2.98116e+06	1.32553e+06	671724	0.965	652.838
373	O09167	O09167	60S ribosomal protein L21	Rpl21	sp|O09167|RL21_MOUSE 60S ribosomal protein L21 OS=Mus musculus OX=10090 GN=Rpl21 PE=1 SV=3	4	160	18561.8	4376.04	246.502	134.488	2.97713e+06	418792	291338	0.964	407.607
3366	Q6WVG3;Q50H33-2;Q50H33	Q6WVG3	BTB/POZ domain-containing protein KCTD12	Kctd12	sp|Q6WVG3|KCD12_MOUSE BTB/POZ domain-containing protein KCTD12 OS=Mus musculus OX=10090 GN=Kctd12 PE=1 SV=1	4	327	35892	4298.65	193.482	211.808	2.95447e+06	340050	414610	0.964	782.17
1745	P68254;P68254-2	P68254;P68254-2	14-3-3 protein theta	Ywhaq	sp|P68254|1433T_MOUSE 14-3-3 protein theta OS=Mus musculus OX=10090 GN=Ywhaq PE=1 SV=1;sp|P68254-2|1433T_MOUSE Isoform 2 of 14-3-3 protein theta OS=Mus musculus OX=10090 GN=Ywhaq	4	245	27778.3	4566.62	296.201	778.979	2.95214e+06	463891	174289	0.964	604.876
1164	P34022	P34022	Ran-specific GTPase-activating protein	Ranbp1	sp|P34022|RANG_MOUSE Ran-specific GTPase-activating protein OS=Mus musculus OX=10090 GN=Ranbp1 PE=1 SV=2	4	203	23596.4	4344.73	1670.4	1420.62	2.9357e+06	1.47579e+06	1.05547e+06	0.964	510.954
4939	Q8R081	Q8R081	Heterogeneous nuclear ribonucleoprotein L	Hnrnpl	sp|Q8R081|HNRPL_MOUSE Heterogeneous nuclear ribonucleoprotein L OS=Mus musculus OX=10090 GN=Hnrnpl PE=1 SV=2	4	586	63963.7	4231.13	198.523	431.737	2.90806e+06	340641	546839	0.964	1372.02
1855	P84228	P84228	Histone H3.2	Hist1h3b	sp|P84228|H32_MOUSE Histone H3.2 OS=Mus musculus OX=10090 GN=Hist1h3b PE=1 SV=2	4	136	15388	4598.82	1626.02	1654.87	2.90714e+06	1.6659e+06	748051	0.964	329.968
2737	Q60930	Q60930	Voltage-dependent anion-selective channel protein 2	Vdac2	sp|Q60930|VDAC2_MOUSE Voltage-dependent anion-selective channel protein 2 OS=Mus musculus OX=10090 GN=Vdac2 PE=1 SV=2	4	295	31732.8	4299.86	547.677	586.323	2.90539e+06	211634	181876	0.964	680.043
1725	P63213	P63213	Guanine nucleotide-binding protein G(I)/G(S)/G(O) subunit gamma-2	Gng2	sp|P63213|GBG2_MOUSE Guanine nucleotide-binding protein G(I)/G(S)/G(O) subunit gamma-2 OS=Mus musculus OX=10090 GN=Gng2 PE=1 SV=2	4	71	7850.14	4301.39	365.379	310.361	2.90396e+06	524453	337687	0.964	168.148
1659	P62492	P62492	Ras-related protein Rab-11A	Rab11a	sp|P62492|RB11A_MOUSE Ras-related protein Rab-11A OS=Mus musculus OX=10090 GN=Rab11a PE=1 SV=3	4	216	24393.5	4293.15	366.065	472.325	2.89839e+06	524481	441559	0.963	521.501
1491	P57759	P57759	Endoplasmic reticulum resident protein 29	Erp29	sp|P57759|ERP29_MOUSE Endoplasmic reticulum resident protein 29 OS=Mus musculus OX=10090 GN=Erp29 PE=1 SV=2	4	262	28823.3	4198.37	1188.68	736.425	2.88554e+06	462369	346561	0.963	613.472
2681	Q60648	Q60648	Ganglioside GM2 activator	Gm2a	sp|Q60648|SAP3_MOUSE Ganglioside GM2 activator OS=Mus musculus OX=10090 GN=Gm2a PE=1 SV=2	4	193	20824.2	4194.14	2237.6	1227.05	2.88264e+06	1.11451e+06	706581	0.963	442.775
1829	P80315	P80315	T-complex protein 1 subunit delta	Cct4	sp|P80315|TCPD_MOUSE T-complex protein 1 subunit delta OS=Mus musculus OX=10090 GN=Cct4 PE=1 SV=3	4	539	58066.4	4197.61	892.184	402.496	2.88257e+06	280585	94525	0.963	1234.61
7201	Q9JJI8	Q9JJI8	60S ribosomal protein L38	Rpl38	sp|Q9JJI8|RL38_MOUSE 60S ribosomal protein L38 OS=Mus musculus OX=10090 GN=Rpl38 PE=1 SV=3	4	70	8203.86	4258.65	1316.94	1223.35	2.87754e+06	1.21159e+06	925809	0.963	174.126
1752	P68510	P68510	14-3-3 protein eta	Ywhah	sp|P68510|1433F_MOUSE 14-3-3 protein eta OS=Mus musculus OX=10090 GN=Ywhah PE=1 SV=2	4	246	28211.7	4189.38	1617.43	1293.64	2.87693e+06	731840	749590	0.963	598.663
1683	P62869	P62869	Transcription elongation factor B polypeptide 2	Tceb2	sp|P62869|ELOB_MOUSE Elongin-B OS=Mus musculus OX=10090 GN=Elob PE=1 SV=1	4	118	13169.9	4000.42	1082.01	810.233	2.87315e+06	426033	821817	0.963	279.103
1073	P26883	P26883	Peptidyl-prolyl cis-trans isomerase FKBP1A	Fkbp1a	sp|P26883|FKB1A_MOUSE Peptidyl-prolyl cis-trans isomerase FKBP1A OS=Mus musculus OX=10090 GN=Fkbp1a PE=1 SV=2	4	108	11922.6	3980.5	594.238	509.332	2.87068e+06	176555	713445	0.962	252.453
1790	P70349	P70349	Histidine triad nucleotide-binding protein 1	Hint1	sp|P70349|HINT1_MOUSE Histidine triad nucleotide-binding protein 1 OS=Mus musculus OX=10090 GN=Hint1 PE=1 SV=3	4	126	13776.9	3907.79	1459.99	204.023	2.83291e+06	503023	391297	0.962	287.877
2	A1L314	A1L314	Macrophage-expressed gene 1 protein	Mpeg1	sp|A1L314|MPEG1_MOUSE Macrophage-expressed gene 1 protein OS=Mus musculus OX=10090 GN=Mpeg1 PE=1 SV=1	4	713	78390.5	4269.39	12.0604	352.33	2.80893e+06	336424	156816	0.962	1624.16
5350	Q91VI7	Q91VI7	Ribonuclease inhibitor	Rnh1	sp|Q91VI7|RINI_MOUSE Ribonuclease inhibitor OS=Mus musculus OX=10090 GN=Rnh1 PE=1 SV=1	4	456	49816.5	4007.21	284.473	60.4674	2.78734e+06	182762	249538	0.962	1024.2
5330	Q91V41	Q91V41	Ras-related protein Rab-14	Rab14	sp|Q91V41|RAB14_MOUSE Ras-related protein Rab-14 OS=Mus musculus OX=10090 GN=Rab14 PE=1 SV=3	4	215	23896.9	4091.47	291.847	176.893	2.78397e+06	436213	305997	0.962	490.715
307	O08553;Q62188	O08553	Dihydropyrimidinase-related protein 2	Dpysl2	sp|O08553|DPYL2_MOUSE Dihydropyrimidinase-related protein 2 OS=Mus musculus OX=10090 GN=Dpysl2 PE=1 SV=2	4	572	62277.6	4027.99	567.77	405.41	2.7661e+06	610155	514765	0.962	1270.64
6749	Q9D8Y0	Q9D8Y0	EF-hand domain-containing protein D2	Efhd2	sp|Q9D8Y0|EFHD2_MOUSE EF-hand domain-containing protein D2 OS=Mus musculus OX=10090 GN=Efhd2 PE=1 SV=1	4	240	26791.2	4092.3	351.093	437.667	2.76514e+06	493640	415180	0.962	546.428
1184	P35564	P35564	Calnexin	Canx	sp|P35564|CALX_MOUSE Calnexin OS=Mus musculus OX=10090 GN=Canx PE=1 SV=1	4	591	67277.9	4269.96	447.302	914.848	2.74916e+06	585999	284351	0.962	1364.26
5508	Q91YQ5	Q91YQ5	Dolichyl-diphosphooligosaccharide--protein glycosyltransferase subunit 1	Rpn1	sp|Q91YQ5|RPN1_MOUSE Dolichyl-diphosphooligosaccharide--protein glycosyltransferase subunit 1 OS=Mus musculus OX=10090 GN=Rpn1 PE=1 SV=1	4	608	68528.3	3995.96	169.099	121.941	2.74411e+06	315733	336507	0.961	1387.06
7315	Q9QUI0;Q62159;P62746	Q9QUI0;Q62159	Transforming protein RhoA;Rho-related GTP-binding protein RhoC	Rhoa;Rhoc	sp|Q9QUI0|RHOA_MOUSE Transforming protein RhoA OS=Mus musculus OX=10090 GN=Rhoa PE=1 SV=1;sp|Q62159|RHOC_MOUSE Rho-related GTP-binding protein RhoC OS=Mus musculus OX=10090 GN=Rhoc PE=1 SV=2	4	193	21782.2	3728.98	1449.29	886.286	2.73715e+06	481003	909267	0.961	439.768
1120	P29351-2;P29351;P29351-3	P29351-2;P29351;P29351-3	Tyrosine-protein phosphatase non-receptor type 6	Ptpn6	sp|P29351-2|PTN6_MOUSE Isoform 2 of Tyrosine-protein phosphatase non-receptor type 6 OS=Mus musculus OX=10090 GN=Ptpn6;sp|P29351|PTN6_MOUSE Tyrosine-protein phosphatase non-receptor type 6 OS=Mus musculus OX=10090 GN=Ptpn6 PE=1 SV=2;sp|P29351-3|PTN6_MOUSE	4	597	67717.1	4051.73	174.338	272.062	2.73541e+06	369250	305050	0.961	1366.3
7564	Q9WUA3;Q9WUA3-2	Q9WUA3;Q9WUA3-2	ATP-dependent 6-phosphofructokinase, platelet type	Pfkp	sp|Q9WUA3|PFKAP_MOUSE ATP-dependent 6-phosphofructokinase, platelet type OS=Mus musculus OX=10090 GN=Pfkp PE=1 SV=1;sp|Q9WUA3-2|PFKAP_MOUSE Isoform 2 of ATP-dependent 6-phosphofructokinase, platelet type OS=Mus musculus OX=10090 GN=Pfkp	4	784	85455	3944.15	288.185	189.515	2.71082e+06	393166	377414	0.961	1708.69
601	O70435	O70435	Proteasome subunit alpha type-3	Psma3	sp|O70435|PSA3_MOUSE Proteasome subunit alpha type-3 OS=Mus musculus OX=10090 GN=Psma3 PE=1 SV=3	4	255	28405.2	3772.69	1003.55	856.114	2.70371e+06	410207	828323	0.961	566.477
1650	P62320	P62320	Small nuclear ribonucleoprotein Sm D3	Snrpd3	sp|P62320|SMD3_MOUSE Small nuclear ribonucleoprotein Sm D3 OS=Mus musculus OX=10090 GN=Snrpd3 PE=1 SV=1	4	126	13916.2	3924.13	830.087	1128.25	2.69478e+06	797877	957223	0.961	276.61
910	P14152	P14152	Malate dehydrogenase, cytoplasmic	Mdh1	sp|P14152|MDHC_MOUSE Malate dehydrogenase, cytoplasmic OS=Mus musculus OX=10090 GN=Mdh1 PE=1 SV=3	4	334	36511.2	3989.97	265.291	288.869	2.69371e+06	432387	313873	0.961	725.44
2738	Q60931	Q60931	Voltage-dependent anion-selective channel protein 3	Vdac3	sp|Q60931|VDAC3_MOUSE Voltage-dependent anion-selective channel protein 3 OS=Mus musculus OX=10090 GN=Vdac3 PE=1 SV=1	4	283	30752.7	3843.62	601.91	172.12	2.64173e+06	618619	360001	0.96	599.233
1042	P24452	P24452	Macrophage-capping protein	Capg	sp|P24452|CAPG_MOUSE Macrophage-capping protein OS=Mus musculus OX=10090 GN=Capg PE=1 SV=2	4	352	39240.4	3947.66	115.895	341.925	2.62644e+06	195691	101049	0.96	760.195
788	P06745;CON__Q3ZBD7	P06745	Glucose-6-phosphate isomerase	Gpi	sp|P06745|G6PI_MOUSE Glucose-6-phosphate isomerase OS=Mus musculus OX=10090 GN=Gpi PE=1 SV=4	4	558	62766.9	3794.8	537.363	337.857	2.62358e+06	162041	201879	0.96	1214.64
866	P10922	P10922	Histone H1.0;Histone H1.0, N-terminally processed	H1f0	sp|P10922|H10_MOUSE Histone H1.0 OS=Mus musculus OX=10090 GN=H1f0 PE=2 SV=4	4	194	20860.9	3810.55	912.059	548.501	2.619e+06	315973	226617	0.96	402.988
1852	P84099	P84099	60S ribosomal protein L19	Rpl19	sp|P84099|RL19_MOUSE 60S ribosomal protein L19 OS=Mus musculus OX=10090 GN=Rpl19 PE=1 SV=1	4	196	23466	3556.33	1494.46	1412.98	2.61043e+06	528504	1.23223e+06	0.96	451.829
4040	Q8BL97-4;Q8BL97-2;Q8BL97;Q8BL97-3	Q8BL97-4;Q8BL97-2;Q8BL97;Q8BL97-3	Serine/arginine-rich splicing factor 7	Srsf7	sp|Q8BL97-4|SRSF7_MOUSE Isoform 4 of Serine/arginine-rich splicing factor 7 OS=Mus musculus OX=10090 GN=Srsf7;sp|Q8BL97-2|SRSF7_MOUSE Isoform 2 of Serine/arginine-rich splicing factor 7 OS=Mus musculus OX=10090 GN=Srsf7;sp|Q8BL97|SRSF7_MOUSE Serine/arginin	4	226	26023	3794.86	400.2	428.25	2.60821e+06	468447	515953	0.96	500.639
2889	Q61990;Q61990-3;P57722-2;P57722	Q61990;Q61990-3	Poly(rC)-binding protein 2	Pcbp2	sp|Q61990|PCBP2_MOUSE Poly(rC)-binding protein 2 OS=Mus musculus OX=10090 GN=Pcbp2 PE=1 SV=1;sp|Q61990-3|PCBP2_MOUSE Isoform 3 of Poly(rC)-binding protein 2 OS=Mus musculus OX=10090 GN=Pcbp2	4	362	38221.7	3721.58	731.997	190.453	2.59946e+06	168316	91994.5	0.96	732.855
1211	P38647	P38647	Stress-70 protein, mitochondrial	Hspa9	sp|P38647|GRP75_MOUSE Stress-70 protein, mitochondrial OS=Mus musculus OX=10090 GN=Hspa9 PE=1 SV=3	4	679	73461.3	3753.7	1187.39	684.431	2.57993e+06	490824	328926	0.96	1397.94
1561	P60335;P57724	P60335	Poly(rC)-binding protein 1	Pcbp1	sp|P60335|PCBP1_MOUSE Poly(rC)-binding protein 1 OS=Mus musculus OX=10090 GN=Pcbp1 PE=1 SV=1	4	356	37497.8	3971.98	196.281	487.269	2.57681e+06	330701	21129	0.959	712.708
7320	Q9QUM9	Q9QUM9	Proteasome subunit alpha type-6	Psma6	sp|Q9QUM9|PSA6_MOUSE Proteasome subunit alpha type-6 OS=Mus musculus OX=10090 GN=Psma6 PE=1 SV=1	4	246	27372.4	3870.33	192.531	406.409	2.5762e+06	149812	67388.3	0.959	520.135
802	P08030	P08030	Adenine phosphoribosyltransferase	Aprt	sp|P08030|APT_MOUSE Adenine phosphoribosyltransferase OS=Mus musculus OX=10090 GN=Aprt PE=1 SV=2	4	180	19723.9	3754.16	448.882	78.9683	2.56998e+06	517762	271578	0.959	373.892
1781	P70296	P70296	Phosphatidylethanolamine-binding protein 1;Hippocampal cholinergic neurostimulating peptide	Pebp1	sp|P70296|PEBP1_MOUSE Phosphatidylethanolamine-binding protein 1 OS=Mus musculus OX=10090 GN=Pebp1 PE=1 SV=3	4	187	20830.4	3777.64	1096.35	516.464	2.55253e+06	1.02205e+06	455562	0.959	392.187
1827	P80313	P80313	T-complex protein 1 subunit eta	Cct7	sp|P80313|TCPH_MOUSE T-complex protein 1 subunit eta OS=Mus musculus OX=10090 GN=Cct7 PE=1 SV=1	4	544	59652.2	3767.05	76.1824	209.188	2.54321e+06	280201	255469	0.959	1119.01
3427	Q6ZWX6	Q6ZWX6	Eukaryotic translation initiation factor 2 subunit 1	Eif2s1	sp|Q6ZWX6|IF2A_MOUSE Eukaryotic translation initiation factor 2 subunit 1 OS=Mus musculus OX=10090 GN=Eif2s1 PE=1 SV=3	4	315	36108.2	3697.36	518.385	380.805	2.53905e+06	80917.9	102562	0.959	676.241
2878	Q61792;Q9DC07	Q61792	LIM and SH3 domain protein 1	Lasp1	sp|Q61792|LASP1_MOUSE LIM and SH3 domain protein 1 OS=Mus musculus OX=10090 GN=Lasp1 PE=1 SV=1	4	263	29994.4	3682.13	384.385	764.395	2.52352e+06	18192.7	383657	0.959	558.304
6111	Q9CQS8	Q9CQS8	Protein transport protein Sec61 subunit beta	Sec61b	sp|Q9CQS8|SC61B_MOUSE Protein transport protein Sec61 subunit beta OS=Mus musculus OX=10090 GN=Sec61b PE=1 SV=3	4	96	9958.45	3433.26	698.05	547.73	2.52009e+06	47411.3	664659	0.958	185.111
1326	P48771	P48771	Cytochrome c oxidase subunit 7A2, mitochondrial	Cox7a2	sp|P48771|CX7A2_MOUSE Cytochrome c oxidase subunit 7A2, mitochondrial OS=Mus musculus OX=10090 GN=Cox7a2 PE=1 SV=2	4	83	9290.89	3651.91	2374.59	951.561	2.50784e+06	1.9195e+06	829637	0.958	171.862
2739	Q60932-2;Q60932	Q60932-2;Q60932	Voltage-dependent anion-selective channel protein 1	Vdac1	sp|Q60932-2|VDAC1_MOUSE Isoform Mt-VDAC1 of Voltage-dependent anion-selective channel protein 1 OS=Mus musculus OX=10090 GN=Vdac1;sp|Q60932|VDAC1_MOUSE Voltage-dependent anion-selective channel protein 1 OS=Mus musculus OX=10090 GN=Vdac1 PE=1 SV=3	4	283	30755.5	3510.11	419.183	520.487	2.49242e+06	117037	570063	0.958	565.417
6955	Q9DCX2	Q9DCX2	ATP synthase subunit d, mitochondrial	Atp5h	sp|Q9DCX2|ATP5H_MOUSE ATP synthase subunit d, mitochondrial OS=Mus musculus OX=10090 GN=Atp5pd PE=1 SV=3	4	161	18749.5	3390.67	601.298	530.072	2.48036e+06	17510.1	640960	0.958	343.027
756	P02802	P02802	Metallothionein-1	Mt1	sp|P02802|MT1_MOUSE Metallothionein-1 OS=Mus musculus OX=10090 GN=Mt1 PE=1 SV=1	4	61	6018.1	3649.2	3455.06	2881.39	2.46573e+06	2.10238e+06	1.90263e+06	0.958	109.453
1060	P26039	P26039	Talin-1	Tln1	sp|P26039|TLN1_MOUSE Talin-1 OS=Mus musculus OX=10090 GN=Tln1 PE=1 SV=2	4	2541	269821	3592.27	141.396	67.4337	2.44917e+06	180790	131320	0.958	4874.37
7098	Q9ESY9	Q9ESY9	Gamma-interferon-inducible lysosomal thiol reductase	Ifi30	sp|Q9ESY9|GILT_MOUSE Gamma-interferon-inducible lysosomal thiol reductase OS=Mus musculus OX=10090 GN=Ifi30 PE=1 SV=3	4	248	27784.4	3555.94	1106.8	517.581	2.444e+06	975649	555741	0.958	500.871
1885	P97372	P97372	Proteasome activator complex subunit 2	Psme2	sp|P97372|PSME2_MOUSE Proteasome activator complex subunit 2 OS=Mus musculus OX=10090 GN=Psme2 PE=1 SV=4	4	239	27057.3	3523.86	1021.55	329.654	2.41991e+06	919354	434786	0.957	482.955
3426	Q6ZWV7	Q6ZWV7	60S ribosomal protein L35	Rpl35	sp|Q6ZWV7|RL35_MOUSE 60S ribosomal protein L35 OS=Mus musculus OX=10090 GN=Rpl35 PE=1 SV=1	4	123	14552.5	3295.58	1043.47	395.704	2.41903e+06	277569	554381	0.957	259.659
1135	P30416	P30416	Peptidyl-prolyl cis-trans isomerase FKBP4;Peptidyl-prolyl cis-trans isomerase FKBP4, N-terminally processed	Fkbp4	sp|P30416|FKBP4_MOUSE Peptidyl-prolyl cis-trans isomerase FKBP4 OS=Mus musculus OX=10090 GN=Fkbp4 PE=1 SV=5	4	458	51572.4	3542.63	700.401	299.689	2.40142e+06	326891	38259.2	0.957	913.501
1012	P21956-2;P21956	P21956-2;P21956	Lactadherin	Mfge8	sp|P21956-2|MFGM_MOUSE Isoform 2 of Lactadherin OS=Mus musculus OX=10090 GN=Mfge8;sp|P21956|MFGM_MOUSE Lactadherin OS=Mus musculus OX=10090 GN=Mfge8 PE=1 SV=3	4	426	47169.5	3548.08	434.927	323.873	2.39742e+06	523724	324216	0.957	834.12
1029	P23492	P23492	Purine nucleoside phosphorylase	Pnp	sp|P23492|PNPH_MOUSE Purine nucleoside phosphorylase OS=Mus musculus OX=10090 GN=Pnp PE=1 SV=2	4	289	32277.1	3482.95	889.809	427.821	2.39384e+06	813141	495159	0.957	569.919
5795	Q99KQ4	Q99KQ4	Nicotinamide phosphoribosyltransferase	Nampt	sp|Q99KQ4|NAMPT_MOUSE Nicotinamide phosphoribosyltransferase OS=Mus musculus OX=10090 GN=Nampt PE=1 SV=1	4	491	55446.9	3469.32	608.394	543.906	2.38244e+06	613226	564384	0.957	974.37
5706	Q99020	Q99020	Heterogeneous nuclear ribonucleoprotein A/B	Hnrnpab	sp|Q99020|ROAA_MOUSE Heterogeneous nuclear ribonucleoprotein A/B OS=Mus musculus OX=10090 GN=Hnrnpab PE=1 SV=1	4	285	30831.3	3442.33	313.99	134.95	2.3796e+06	174547	188033	0.957	541.153
2912	Q62167;P16381	Q62167;P16381	ATP-dependent RNA helicase DDX3X;Putative ATP-dependent RNA helicase Pl10	Ddx3x;D1Pas1	sp|Q62167|DDX3X_MOUSE ATP-dependent RNA helicase DDX3X OS=Mus musculus OX=10090 GN=Ddx3x PE=1 SV=3;sp|P16381|DDX3L_MOUSE Putative ATP-dependent RNA helicase Pl10 OS=Mus musculus OX=10090 GN=D1Pas1 PE=1 SV=1	4	662	73101.4	3462.95	352.17	240.57	2.37808e+06	424684	375456	0.957	1282.26
3519	Q7TPR4;O88990	Q7TPR4	Alpha-actinin-1	Actn1	sp|Q7TPR4|ACTN1_MOUSE Alpha-actinin-1 OS=Mus musculus OX=10090 GN=Actn1 PE=1 SV=1	4	892	103068	3457.92	488.341	534.539	2.37663e+06	517546	559834	0.956	1806.8
611	O70492	O70492	Sorting nexin-3	Snx3	sp|O70492|SNX3_MOUSE Sorting nexin-3 OS=Mus musculus OX=10090 GN=Snx3 PE=1 SV=3	4	162	18757.3	3413.46	122.464	949.786	2.34607e+06	247167	814973	0.956	324.591
1568	P60710	P60710	Actin, cytoplasmic 1;Actin, cytoplasmic 1, N-terminally processed	Actb	sp|P60710|ACTB_MOUSE Actin, cytoplasmic 1 OS=Mus musculus OX=10090 GN=Actb PE=1 SV=1	4	375	41736.7	3447.19	1764.75	852.505	2.32924e+06	1.02209e+06	426300	0.956	717.061
1170	P35278	P35278	Ras-related protein Rab-5C	Rab5c	sp|P35278|RAB5C_MOUSE Ras-related protein Rab-5C OS=Mus musculus OX=10090 GN=Rab5c PE=1 SV=2	4	216	23412.5	3167.75	820.986	532.924	2.32519e+06	239608	687722	0.956	401.542
1049	P25206	P25206	DNA replication licensing factor MCM3	Mcm3	sp|P25206|MCM3_MOUSE DNA replication licensing factor MCM3 OS=Mus musculus OX=10090 GN=Mcm3 PE=1 SV=2	4	812	91546.3	3302.31	348.287	167.173	2.32322e+06	64529.3	238031	0.956	1568.76
1171	P35279;P35279-2;P61294	P35279;P35279-2	Ras-related protein Rab-6A	Rab6a	sp|P35279|RAB6A_MOUSE Ras-related protein Rab-6A OS=Mus musculus OX=10090 GN=Rab6a PE=1 SV=4;sp|P35279-2|RAB6A_MOUSE Isoform 2 of Ras-related protein Rab-6A OS=Mus musculus OX=10090 GN=Rab6a	4	208	23589.8	3433.82	949.353	698.587	2.3202e+06	894417	561423	0.956	403.714
991	P19783	P19783	Cytochrome c oxidase subunit 4 isoform 1, mitochondrial	Cox4i1	sp|P19783|COX41_MOUSE Cytochrome c oxidase subunit 4 isoform 1, mitochondrial OS=Mus musculus OX=10090 GN=Cox4i1 PE=1 SV=2	4	169	19530.5	3412.93	656.298	56.1416	2.31753e+06	666843	180307	0.956	333.858
1288	P47753	P47753	F-actin-capping protein subunit alpha-1	Capza1	sp|P47753|CAZA1_MOUSE F-actin-capping protein subunit alpha-1 OS=Mus musculus OX=10090 GN=Capza1 PE=1 SV=4	4	286	32939.8	3336.82	290.145	920.565	2.29146e+06	373073	789817	0.955	556.745
3288	Q6PDM2;Q6PDM2-3;Q6PDM2-2	Q6PDM2;Q6PDM2-3;Q6PDM2-2	Serine/arginine-rich splicing factor 1	Srsf1	sp|Q6PDM2|SRSF1_MOUSE Serine/arginine-rich splicing factor 1 OS=Mus musculus OX=10090 GN=Srsf1 PE=1 SV=3;sp|Q6PDM2-3|SRSF1_MOUSE Isoform 3 of Serine/arginine-rich splicing factor 1 OS=Mus musculus OX=10090 GN=Srsf1;sp|Q6PDM2-2|SRSF1_MOUSE Isoform 2 of Seri	4	248	27744.6	3293.05	1069.29	336.623	2.28714e+06	517885	234965	0.955	468.054
6126	Q9CQV8-2;Q9CQV8	Q9CQV8-2;Q9CQV8	14-3-3 protein beta/alpha;14-3-3 protein beta/alpha, N-terminally processed	Ywhab	sp|Q9CQV8-2|1433B_MOUSE Isoform Short of 14-3-3 protein beta/alpha OS=Mus musculus OX=10090 GN=Ywhab;sp|Q9CQV8|1433B_MOUSE 14-3-3 protein beta/alpha OS=Mus musculus OX=10090 GN=Ywhab PE=1 SV=3	4	244	27854.1	3203.41	606.489	293.931	2.27764e+06	245890	406820	0.955	467.949
1311	P48024	P48024	Eukaryotic translation initiation factor 1	Eif1	sp|P48024|EIF1_MOUSE Eukaryotic translation initiation factor 1 OS=Mus musculus OX=10090 GN=Eif1 PE=1 SV=2	4	113	12746.5	3579.35	470.906	706.754	2.26268e+06	712815	155915	0.955	212.735
2820	Q61316	Q61316	Heat shock 70 kDa protein 4	Hspa4	sp|Q61316|HSP74_MOUSE Heat shock 70 kDa protein 4 OS=Mus musculus OX=10090 GN=Hspa4 PE=1 SV=1	4	841	94132.6	3463.3	156.457	503.093	2.25293e+06	254032	78227.5	0.955	1564.27
6953	Q9DCW4	Q9DCW4	Electron transfer flavoprotein subunit beta	Etfb	sp|Q9DCW4|ETFB_MOUSE Electron transfer flavoprotein subunit beta OS=Mus musculus OX=10090 GN=Etfb PE=1 SV=3	4	255	27623.3	3278.97	505.579	323.121	2.25173e+06	100257	80232.9	0.955	458.793
1570	P60766;Q9ER71-2;Q8R527;Q9ER71	P60766	Cell division control protein 42 homolog	Cdc42	sp|P60766|CDC42_MOUSE Cell division control protein 42 homolog OS=Mus musculus OX=10090 GN=Cdc42 PE=1 SV=2	4	191	21258.6	3402.5	51.8708	297.189	2.23966e+06	243343	92856.6	0.955	351.188
5316	Q8VIJ6	Q8VIJ6	Splicing factor, proline- and glutamine-rich	Sfpq	sp|Q8VIJ6|SFPQ_MOUSE Splicing factor, proline- and glutamine-rich OS=Mus musculus OX=10090 GN=Sfpq PE=1 SV=1	4	699	75441.7	3364.62	38.0461	254.914	2.23348e+06	211443	118817	0.955	1242.84
1093	P28063	P28063	Proteasome subunit beta type-8	Psmb8	sp|P28063|PSB8_MOUSE Proteasome subunit beta type-8 OS=Mus musculus OX=10090 GN=Psmb8 PE=1 SV=2	4	276	30260.2	3223.28	1506.36	530.488	2.21349e+06	1.26111e+06	539999	0.954	494.052
865	Q8CGP1;P10853;Q8CGP2;Q64475;Q8CGP2-2;P70696	Q8CGP1;P10853;Q8CGP2;Q64475;Q8CGP2-2;P70696	Histone H2B type 1-K;Histone H2B type 1-F/J/L;Histone H2B type 1-P;Histone H2B type 1-B;Histone H2B type 1-A	Hist1h2bk;Hist1h2bf;Hist1h2bp;Hist1h2bb;Hist1h2ba	sp|Q8CGP1|H2B1K_MOUSE Histone H2B type 1-K OS=Mus musculus OX=10090 GN=Hist1h2bk PE=1 SV=3;sp|P10853|H2B1F_MOUSE Histone H2B type 1-F/J/L OS=Mus musculus OX=10090 GN=Hist1h2bf PE=1 SV=2;sp|Q8CGP2|H2B1P_MOUSE Histone H2B type 1-P OS=Mus musculus OX=10090 GN	4	126	13920.2	3195.3	7732.5	1801.37	2.19428e+06	4.59706e+06	1.17024e+06	0.954	225.3
6936	Q9DCL9	Q9DCL9	Multifunctional protein ADE2;Phosphoribosylaminoimidazole-succinocarboxamide synthase;Phosphoribosylaminoimidazole carboxylase	Paics	sp|Q9DCL9|PUR6_MOUSE Multifunctional protein ADE2 OS=Mus musculus OX=10090 GN=Paics PE=1 SV=4	4	425	47006.1	3230.69	226.226	193.144	2.18956e+06	278065	194885	0.954	759.161
3857	Q8BGQ7	Q8BGQ7	Alanine--tRNA ligase, cytoplasmic	Aars	sp|Q8BGQ7|SYAC_MOUSE Alanine--tRNA ligase, cytoplasmic OS=Mus musculus OX=10090 GN=Aars PE=1 SV=1	4	968	106909	3204.95	195.689	112.341	2.18939e+06	236601	189299	0.954	1726.48
7656	Q9Z0N1;Q9Z0N2	Q9Z0N1;Q9Z0N2	Eukaryotic translation initiation factor 2 subunit 3, X-linked;Eukaryotic translation initiation factor 2 subunit 3, Y-linked	Eif2s3x;Eif2s3y	sp|Q9Z0N1|IF2G_MOUSE Eukaryotic translation initiation factor 2 subunit 3, X-linked OS=Mus musculus OX=10090 GN=Eif2s3x PE=1 SV=2;sp|Q9Z0N2|IF2H_MOUSE Eukaryotic translation initiation factor 2 subunit 3, Y-linked OS=Mus musculus OX=10090 GN=Eif2s3y PE=1 S	4	472	51065.4	3191.15	170.634	75.4261	2.18497e+06	146453	121637	0.954	822.992
1684	P62874;Q61011	P62874	Guanine nucleotide-binding protein G(I)/G(S)/G(T) subunit beta-1	Gnb1	sp|P62874|GBB1_MOUSE Guanine nucleotide-binding protein G(I)/G(S)/G(T) subunit beta-1 OS=Mus musculus OX=10090 GN=Gnb1 PE=1 SV=3	4	340	37377	3174.39	980.635	772.245	2.17991e+06	872556	687044	0.954	600.991
339	O08807	O08807	Peroxiredoxin-4	Prdx4	sp|O08807|PRDX4_MOUSE Peroxiredoxin-4 OS=Mus musculus OX=10090 GN=Prdx4 PE=1 SV=1	4	274	31052.5	3203.89	457.036	340.224	2.1794e+06	510082	365608	0.954	499.18
5764	Q99K48;Q99K48-2	Q99K48	Non-POU domain-containing octamer-binding protein	Nono	sp|Q99K48|NONO_MOUSE Non-POU domain-containing octamer-binding protein OS=Mus musculus OX=10090 GN=Nono PE=1 SV=3	4	473	54540.9	3203.63	167.117	121.133	2.16467e+06	307436	182594	0.953	870.841
5869	Q99LX0	Q99LX0	Protein deglycase DJ-1	Park7	sp|Q99LX0|PARK7_MOUSE Protein/nucleic acid deglycase DJ-1 OS=Mus musculus OX=10090 GN=Park7 PE=1 SV=1	4	189	20021.3	3203.39	649.839	587.041	2.16268e+06	314992	240588	0.953	319.38
1930	P97807-2;P97807	P97807-2;P97807	Fumarate hydratase, mitochondrial	Fh	sp|P97807-2|FUMH_MOUSE Isoform Cytoplasmic of Fumarate hydratase, mitochondrial OS=Mus musculus OX=10090 GN=Fh;sp|P97807|FUMH_MOUSE Fumarate hydratase, mitochondrial OS=Mus musculus OX=10090 GN=Fh PE=1 SV=3	4	467	50052.6	3134.22	1009.25	373.243	2.15416e+06	884661	438279	0.953	795.295
1449	P55194	P55194	SH3 domain-binding protein 1	Sh3bp1	sp|P55194|3BP1_MOUSE SH3 domain-binding protein 1 OS=Mus musculus OX=10090 GN=Sh3bp1 PE=1 SV=3	4	680	74172.5	3057.8	121.206	518.314	2.11655e+06	182202	538328	0.953	1157.96
1263	P45376	P45376	Aldose reductase	Akr1b1	sp|P45376|ALDR_MOUSE Aldo-keto reductase family 1 member B1 OS=Mus musculus OX=10090 GN=Akr1b1 PE=1 SV=3	4	316	35732.2	3093.32	123.931	175.229	2.10591e+06	186734	203626	0.953	555.038
932	P15532	P15532	Nucleoside diphosphate kinase A	Nme1	sp|P15532|NDKA_MOUSE Nucleoside diphosphate kinase A OS=Mus musculus OX=10090 GN=Nme1 PE=1 SV=1	4	152	17207.8	3070.96	457.74	350.35	2.10283e+06	489507	402303	0.953	266.903
7575	Q9WUK2	Q9WUK2	Eukaryotic translation initiation factor 4H	Eif4h	sp|Q9WUK2|IF4H_MOUSE Eukaryotic translation initiation factor 4H OS=Mus musculus OX=10090 GN=Eif4h PE=1 SV=3	4	248	27341	3108.83	449.043	481.087	2.10061e+06	508726	410954	0.953	423.628
6713	Q9D8B3;Q9D7F7	Q9D8B3	Charged multivesicular body protein 4b	Chmp4b	sp|Q9D8B3|CHM4B_MOUSE Charged multivesicular body protein 4b OS=Mus musculus OX=10090 GN=Chmp4b PE=1 SV=2	4	224	24936.1	3064.81	391.559	318.081	2.08757e+06	99501.2	73118.8	0.953	383.966
3049	Q68FD5	Q68FD5	Clathrin heavy chain 1	Cltc	sp|Q68FD5|CLH1_MOUSE Clathrin heavy chain 1 OS=Mus musculus OX=10090 GN=Cltc PE=1 SV=3	4	1675	191557	3035.65	401.294	681.486	2.08464e+06	440291	621599	0.952	2945.46
6461	Q9D0J8	Q9D0J8	Parathymosin	Ptms	sp|Q9D0J8|PTMS_MOUSE Parathymosin OS=Mus musculus OX=10090 GN=Ptms PE=1 SV=3	4	101	11429.8	3034.92	2896.16	900.162	2.08414e+06	1.60187e+06	515851	0.952	175.707
5794	Q99KP6;Q99KP6-2;Q99KP6-3	Q99KP6;Q99KP6-2;Q99KP6-3	Pre-mRNA-processing factor 19	Prpf19	sp|Q99KP6|PRP19_MOUSE Pre-mRNA-processing factor 19 OS=Mus musculus OX=10090 GN=Prpf19 PE=1 SV=1;sp|Q99KP6-2|PRP19_MOUSE Isoform 2 of Pre-mRNA-processing factor 19 OS=Mus musculus OX=10090 GN=Prpf19;sp|Q99KP6-3|PRP19_MOUSE Isoform 3 of Pre-mRNA-processing	4	504	55238.9	2874.8	558.37	116.22	2.07941e+06	92693.8	285106	0.952	847.244
388	O35143	O35143	ATPase inhibitor, mitochondrial	Atpif1	sp|O35143|ATIF1_MOUSE ATPase inhibitor, mitochondrial OS=Mus musculus OX=10090 GN=ATP5IF1 PE=1 SV=2	4	106	12158.7	3284.98	1070.7	1734.04	2.07661e+06	1.11784e+06	937216	0.952	186.237
385	O35129	O35129	Prohibitin-2	Phb2	sp|O35129|PHB2_MOUSE Prohibitin-2 OS=Mus musculus OX=10090 GN=Phb2 PE=1 SV=1	4	299	33296.4	3053.78	169.465	235.725	2.07142e+06	158305	165145	0.952	508.734
1677	P62843	P62843	40S ribosomal protein S15	Rps15	sp|P62843|RS15_MOUSE 40S ribosomal protein S15 OS=Mus musculus OX=10090 GN=Rps15 PE=1 SV=2	4	145	17040.1	3012.17	1097.44	572.189	2.06851e+06	950587	552133	0.952	259.989
1485	P56959	P56959	RNA-binding protein FUS	Fus	sp|P56959|FUS_MOUSE RNA-binding protein FUS OS=Mus musculus OX=10090 GN=Fus PE=1 SV=1	4	518	52673.1	2905.28	239.674	33.3358	2.06558e+06	86494.5	277925	0.952	802.516
7503	Q9R1P0	Q9R1P0	Proteasome subunit alpha type-4	Psma4	sp|Q9R1P0|PSA4_MOUSE Proteasome subunit alpha type-4 OS=Mus musculus OX=10090 GN=Psma4 PE=1 SV=1	4	261	29470.8	2998.23	471.362	308.308	2.06423e+06	359108	314902	0.951	448.719
3804	Q8BFZ3	Q8BFZ3	Beta-actin-like protein 2	Actbl2	sp|Q8BFZ3|ACTBL_MOUSE Beta-actin-like protein 2 OS=Mus musculus OX=10090 GN=Actbl2 PE=1 SV=1	4	376	42004.2	2842.11	1898.55	1400.98	2.04313e+06	1.02852e+06	1.11647e+06	0.951	633.012
395	O35215	O35215	D-dopachrome decarboxylase	Ddt	sp|O35215|DOPD_MOUSE D-dopachrome decarboxylase OS=Mus musculus OX=10090 GN=Ddt PE=1 SV=3	4	118	13077.2	3017.26	1501.99	550.956	2.03874e+06	1.27568e+06	452879	0.951	196.653
5768	Q99K85	Q99K85	Phosphoserine aminotransferase	Psat1	sp|Q99K85|SERC_MOUSE Phosphoserine aminotransferase OS=Mus musculus OX=10090 GN=Psat1 PE=1 SV=1	4	370	40472.6	2988.87	84.0475	329.182	2.03475e+06	185387	324543	0.951	607.431
849	P10107	P10107	Annexin A1	Anxa1	sp|P10107|ANXA1_MOUSE Annexin A1 OS=Mus musculus OX=10090 GN=Anxa1 PE=1 SV=2	4	346	38734.3	2861.72	490.264	345.996	2.00795e+06	271798	390312	0.951	573.684
7658	Q9Z0P5;Q9Z0P5-2	Q9Z0P5;Q9Z0P5-2	Twinfilin-2	Twf2	sp|Q9Z0P5|TWF2_MOUSE Twinfilin-2 OS=Mus musculus OX=10090 GN=Twf2 PE=1 SV=1;sp|Q9Z0P5-2|TWF2_MOUSE Isoform 2 of Twinfilin-2 OS=Mus musculus OX=10090 GN=Twf2	4	349	39471	2920.92	413.744	309.016	2.00755e+06	438090	384330	0.951	584.478
6523	Q9D1J3	Q9D1J3	SAP domain-containing ribonucleoprotein	Sarnp	sp|Q9D1J3|SARNP_MOUSE SAP domain-containing ribonucleoprotein OS=Mus musculus OX=10090 GN=Sarnp PE=1 SV=3	4	210	23532.7	2939.83	274.109	334.971	2.00111e+06	31833.5	87466.5	0.951	347.349
7090	Q9EST5;Q9EST5-2	Q9EST5;Q9EST5-2	Acidic leucine-rich nuclear phosphoprotein 32 family member B	Anp32b	sp|Q9EST5|AN32B_MOUSE Acidic leucine-rich nuclear phosphoprotein 32 family member B OS=Mus musculus OX=10090 GN=Anp32b PE=1 SV=1;sp|Q9EST5-2|AN32B_MOUSE Isoform 2 of Acidic leucine-rich nuclear phosphoprotein 32 family member B OS=Mus musculus OX=10090 GN=	4	272	31078.7	2913.26	771.648	1181.82	2.00059e+06	706509	924551	0.95	458.612
1867	P97315	P97315	Cysteine and glycine-rich protein 1	Csrp1	sp|P97315|CSRP1_MOUSE Cysteine and glycine-rich protein 1 OS=Mus musculus OX=10090 GN=Csrp1 PE=1 SV=3	4	193	20583.4	2918.71	185.681	258.649	1.99285e+06	236862	282398	0.95	302.563
7652	Q9Z0J0	Q9Z0J0	Epididymal secretory protein E1	Npc2	sp|Q9Z0J0|NPC2_MOUSE NPC intracellular cholesterol transporter 2 OS=Mus musculus OX=10090 GN=Npc2 PE=1 SV=1	4	149	16442.1	2901.77	1683.42	587.664	1.9927e+06	856866	292654	0.95	241.671
7382	Q9QYB1	Q9QYB1	Chloride intracellular channel protein 4	Clic4	sp|Q9QYB1|CLIC4_MOUSE Chloride intracellular channel protein 4 OS=Mus musculus OX=10090 GN=Clic4 PE=1 SV=3	4	253	28729	2692.48	502.747	229.133	1.97634e+06	78233.9	445426	0.95	418.799
1046	P24668	P24668	Cation-dependent mannose-6-phosphate receptor	M6pr	sp|P24668|MPRD_MOUSE Cation-dependent mannose-6-phosphate receptor OS=Mus musculus OX=10090 GN=M6pr PE=1 SV=1	4	278	31172.4	2871.95	939.341	449.639	1.9739e+06	821289	468501	0.95	453.857
5167	Q8VCI0	Q8VCI0	Phospholipase B-like 1;Phospholipase B-like 1 chain A;Phospholipase B-like 1 chain B;Phospholipase B-like 1 chain C	Plbd1	sp|Q8VCI0|PLBL1_MOUSE Phospholipase B-like 1 OS=Mus musculus OX=10090 GN=Plbd1 PE=1 SV=1	4	550	62998.4	2873.83	955.553	607.287	1.97352e+06	839714	564926	0.95	917.052
3445	Q76MZ3	Q76MZ3	Serine/threonine-protein phosphatase 2A 65 kDa regulatory subunit A alpha isoform	Ppp2r1a	sp|Q76MZ3|2AAA_MOUSE Serine/threonine-protein phosphatase 2A 65 kDa regulatory subunit A alpha isoform OS=Mus musculus OX=10090 GN=Ppp2r1a PE=1 SV=3	4	589	65322.6	2855.78	9.76401	137.076	1.962e+06	141260	272400	0.95	945.336
6413	Q9CZU6	Q9CZU6	Citrate synthase, mitochondrial	Cs	sp|Q9CZU6|CISY_MOUSE Citrate synthase, mitochondrial OS=Mus musculus OX=10090 GN=Cs PE=1 SV=1	4	464	51736.7	2714.33	451.671	269.189	1.94179e+06	129639	369541	0.95	741.012
1670	P62774	P62774	Myotrophin	Mtpn	sp|P62774|MTPN_MOUSE Myotrophin OS=Mus musculus OX=10090 GN=Mtpn PE=1 SV=2	4	118	12860.8	2820.56	1884.08	1122.44	1.93858e+06	985218	693182	0.949	183.898
1345	P49718	P49718	DNA replication licensing factor MCM5	Mcm5	sp|P49718|MCM5_MOUSE DNA replication licensing factor MCM5 OS=Mus musculus OX=10090 GN=Mcm5 PE=1 SV=2	4	734	82406.8	2925.92	120.343	244.457	1.93116e+06	223266	57253.8	0.949	1173.83
5616	Q922B2	Q922B2	Aspartate--tRNA ligase, cytoplasmic	Dars	sp|Q922B2|SYDC_MOUSE Aspartate--tRNA ligase, cytoplasmic OS=Mus musculus OX=10090 GN=Dars PE=1 SV=2	4	501	57147.2	2800.76	132.275	341.165	1.9295e+06	139802	347948	0.949	813.323
778	P05201	P05201	Aspartate aminotransferase, cytoplasmic	Got1	sp|P05201|AATC_MOUSE Aspartate aminotransferase, cytoplasmic OS=Mus musculus OX=10090 GN=Got1 PE=1 SV=3	4	413	46247.6	2833.62	345.725	212.505	1.9184e+06	413334	239546	0.949	654.412
2978	Q64012-2;Q64012	Q64012-2;Q64012	RNA-binding protein Raly	Raly	sp|Q64012-2|RALY_MOUSE Isoform 1 of RNA-binding protein Raly OS=Mus musculus OX=10090 GN=Raly;sp|Q64012|RALY_MOUSE RNA-binding protein Raly OS=Mus musculus OX=10090 GN=Raly PE=1 SV=3	4	296	31198.9	2790.23	856.91	482.43	1.9161e+06	350500	220690	0.949	440.942
4765	Q8K1B8	Q8K1B8	Fermitin family homolog 3	Fermt3	sp|Q8K1B8|URP2_MOUSE Fermitin family homolog 3 OS=Mus musculus OX=10090 GN=Fermt3 PE=1 SV=1	4	665	75634.5	2835.33	251.16	483.75	1.91419e+06	353278	402102	0.949	1067.9
5291	Q8VEM8	Q8VEM8	Phosphate carrier protein, mitochondrial	Slc25a3	sp|Q8VEM8|MPCP_MOUSE Phosphate carrier protein, mitochondrial OS=Mus musculus OX=10090 GN=Slc25a3 PE=1 SV=1	4	357	39632.3	2825.8	478.44	714.89	1.90776e+06	519681	550419	0.949	557.695
2937	Q62348	Q62348	Translin	Tsn	sp|Q62348|TSN_MOUSE Translin OS=Mus musculus OX=10090 GN=Tsn PE=1 SV=1	4	228	26200.9	2772.97	325.877	1208.85	1.90426e+06	372294	932201	0.948	368.015
1343	P49710	P49710	Hematopoietic lineage cell-specific protein	Hcls1	sp|P49710|HCLS1_MOUSE Hematopoietic lineage cell-specific protein OS=Mus musculus OX=10090 GN=Hcls1 PE=1 SV=2	4	486	54240.2	2707.46	421.594	209.006	1.9034e+06	216487	296873	0.948	761.511
1581	P61027	P61027	Ras-related protein Rab-10	Rab10	sp|P61027|RAB10_MOUSE Ras-related protein Rab-10 OS=Mus musculus OX=10090 GN=Rab10 PE=1 SV=1	4	200	22540.9	2754.78	1082.76	930.232	1.89973e+06	802261	726529	0.948	315.854
1583	P61079;Q6ZWY6	P61079	Ubiquitin-conjugating enzyme E2 D3	Ube2d3	sp|P61079|UB2D3_MOUSE Ubiquitin-conjugating enzyme E2 D3 OS=Mus musculus OX=10090 GN=Ube2d3 PE=1 SV=1	4	147	16687.2	2702.58	766.464	934.836	1.89592e+06	464362	759248	0.948	233.36
1667	P62748;P84075;Q91X97	P62748;P84075	Hippocalcin-like protein 1;Neuron-specific calcium-binding protein hippocalcin	Hpcal1;Hpca	sp|P62748|HPCL1_MOUSE Hippocalcin-like protein 1 OS=Mus musculus OX=10090 GN=Hpcal1 PE=1 SV=2;sp|P84075|HPCA_MOUSE Neuron-specific calcium-binding protein hippocalcin OS=Mus musculus OX=10090 GN=Hpca PE=1 SV=2	4	193	22338.2	2806.46	99.309	322.421	1.8947e+06	240013	297437	0.948	312.185
5596	Q921M7	Q921M7	Protein FAM49B	Fam49b	sp|Q921M7|FA49B_MOUSE Protein FAM49B OS=Mus musculus OX=10090 GN=Fam49b PE=1 SV=1	4	324	36776	2849.6	172.512	532.898	1.88767e+06	130730	185720	0.948	512.053
4611	Q8CGE8	Q8CGE8	Interferon-activable protein 205-A	Ifi205a	sp|Q8CGE8|IFI5A_MOUSE Interferon-activable protein 205-A OS=Mus musculus OX=10090 GN=Ifi205a PE=2 SV=1	4	404	45176.4	2786.41	218.56	439.98	1.88116e+06	326418	372382	0.948	626.847
1217	P39749	P39749	Flap endonuclease 1	Fen1	sp|P39749|FEN1_MOUSE Flap endonuclease 1 OS=Mus musculus OX=10090 GN=Fen1 PE=1 SV=1	4	378	42314.6	2752.69	96.5004	307.97	1.85998e+06	229612	287998	0.948	580.526
1257	P43275	P43275	Histone H1.1	Hist1h1a	sp|P43275|H11_MOUSE Histone H1.1 OS=Mus musculus OX=10090 GN=Hist1h1a PE=1 SV=2	4	213	21785.1	2695.11	845.119	694.671	1.85236e+06	347793	385237	0.947	297.652
881	P11835	P11835	Integrin beta-2	Itgb2	sp|P11835|ITB2_MOUSE Integrin beta-2 OS=Mus musculus OX=10090 GN=Itgb2 PE=1 SV=2	4	771	85025.8	2834.11	143.588	307.732	1.8517e+06	203570	5579.65	0.947	1161.3
5781	Q99KI0	Q99KI0	Aconitate hydratase, mitochondrial	Aco2	sp|Q99KI0|ACON_MOUSE Aconitate hydratase, mitochondrial OS=Mus musculus OX=10090 GN=Aco2 PE=1 SV=1	4	780	85463.5	2740.08	282.633	68.3571	1.85145e+06	365400	133500	0.947	1167.12
1796	P70372;Q61701-2;Q60899;Q61701	P70372	ELAV-like protein 1	Elavl1	sp|P70372|ELAV1_MOUSE ELAV-like protein 1 OS=Mus musculus OX=10090 GN=Elavl1 PE=1 SV=2	4	326	36169	2718.13	92.3201	464.25	1.84844e+06	186458	399172	0.947	493.135
6940	Q9DCN2-2;Q9DCN2	Q9DCN2-2;Q9DCN2	NADH-cytochrome b5 reductase 3;NADH-cytochrome b5 reductase 3 membrane-bound form;NADH-cytochrome b5 reductase 3 soluble form	Cyb5r3	sp|Q9DCN2-2|NB5R3_MOUSE Isoform 2 of NADH-cytochrome b5 reductase 3 OS=Mus musculus OX=10090 GN=Cyb5r3;sp|Q9DCN2|NB5R3_MOUSE NADH-cytochrome b5 reductase 3 OS=Mus musculus OX=10090 GN=Cyb5r3 PE=1 SV=3	4	278	31549.6	2734.99	517.879	356.561	1.84801e+06	537636	318654	0.947	430.054
7504	Q9R1P1	Q9R1P1	Proteasome subunit beta type-3	Psmb3	sp|Q9R1P1|PSB3_MOUSE Proteasome subunit beta type-3 OS=Mus musculus OX=10090 GN=Psmb3 PE=1 SV=1	4	205	22964.9	2732.5	758.852	294.938	1.84633e+06	714217	278963	0.947	312.751
7521	Q9R233-2;Q9R233	Q9R233-2;Q9R233	Tapasin	Tapbp	sp|Q9R233-2|TPSN_MOUSE Isoform Short of Tapasin OS=Mus musculus OX=10090 GN=Tapbp;sp|Q9R233|TPSN_MOUSE Tapasin OS=Mus musculus OX=10090 GN=Tapbp PE=1 SV=2	4	435	46620.6	2727.74	783.684	421.636	1.84155e+06	738087	358703	0.947	633.266
1640	P62274	P62274	40S ribosomal protein S29	Rps29	sp|P62274|RS29_MOUSE 40S ribosomal protein S29 OS=Mus musculus OX=10090 GN=Rps29 PE=1 SV=2	4	56	6676.77	2680.99	1520.31	1322.51	1.84109e+06	1.24537e+06	996828	0.946	90.6703
7295	Q9JM76	Q9JM76	Actin-related protein 2/3 complex subunit 3	Arpc3	sp|Q9JM76|ARPC3_MOUSE Actin-related protein 2/3 complex subunit 3 OS=Mus musculus OX=10090 GN=Arpc3 PE=1 SV=3	4	178	20524.7	2764.35	862.237	327.243	1.83864e+06	825620	224100	0.946	278.354
1151	P32067	P32067	Lupus La protein homolog	Ssb	sp|P32067|LA_MOUSE Lupus La protein homolog OS=Mus musculus OX=10090 GN=Ssb PE=1 SV=1	4	415	47756.5	2712.09	192.084	255.056	1.83098e+06	302545	251095	0.946	644.972
4010	Q8BK64	Q8BK64	Activator of 90 kDa heat shock protein ATPase homolog 1	Ahsa1	sp|Q8BK64|AHSA1_MOUSE Activator of 90 kDa heat shock protein ATPase homolog 1 OS=Mus musculus OX=10090 GN=Ahsa1 PE=1 SV=2	4	338	38117.1	2578.37	321.515	138.515	1.82663e+06	57062.7	215327	0.946	513.563
1723	P63166	P63166	Small ubiquitin-related modifier 1	Sumo1	sp|P63166|SUMO1_MOUSE Small ubiquitin-related modifier 1 OS=Mus musculus OX=10090 GN=Sumo1 PE=1 SV=1	4	101	11557	2651.48	249.236	86.2145	1.82083e+06	310172	226588	0.946	155.217
5900	Q99MN1	Q99MN1	Lysine--tRNA ligase	Kars	sp|Q99MN1|SYK_MOUSE Lysine--tRNA ligase OS=Mus musculus OX=10090 GN=Kars PE=1 SV=1	4	595	67839.7	2698.2	379.743	94.1571	1.82051e+06	436853	141207	0.946	910.962
2902	Q62093	Q62093	Serine/arginine-rich splicing factor 2	Srsf2	sp|Q62093|SRSF2_MOUSE Serine/arginine-rich splicing factor 2 OS=Mus musculus OX=10090 GN=Srsf2 PE=1 SV=4	4	221	25476.4	2643.9	1336.25	407.783	1.81562e+06	657925	172875	0.946	341.184
1851	P84096	P84096	Rho-related GTP-binding protein RhoG	Rhog	sp|P84096|RHOG_MOUSE Rho-related GTP-binding protein RhoG OS=Mus musculus OX=10090 GN=Rhog PE=1 SV=1	4	191	21308.5	2642.65	661.77	687.35	1.81476e+06	238850	378310	0.946	285.23
5341	Q91VC3	Q91VC3	Eukaryotic initiation factor 4A-III;Eukaryotic initiation factor 4A-III, N-terminally processed	Eif4a3	sp|Q91VC3|IF4A3_MOUSE Eukaryotic initiation factor 4A-III OS=Mus musculus OX=10090 GN=Eif4a3 PE=1 SV=3	4	411	46840	2654.18	119.495	40.5849	1.80168e+06	235987	139323	0.945	622.471
7482	Q9R0Q3	Q9R0Q3	Transmembrane emp24 domain-containing protein 2	Tmed2	sp|Q9R0Q3|TMED2_MOUSE Transmembrane emp24 domain-containing protein 2 OS=Mus musculus OX=10090 GN=Tmed2 PE=1 SV=1	4	201	22705.1	2650.79	337.017	150.023	1.79805e+06	396928	205102	0.945	301.127
2445	Q3UW53	Q3UW53	Protein Niban	Fam129a	sp|Q3UW53|NIBAN_MOUSE Protein Niban OS=Mus musculus OX=10090 GN=Fam129a PE=1 SV=2	4	926	102649	2611.24	397.604	228.016	1.79471e+06	75201.5	46858.5	0.945	1358.85
7601	Q9WV55	Q9WV55	Vesicle-associated membrane protein-associated protein A	Vapa	sp|Q9WV55|VAPA_MOUSE Vesicle-associated membrane protein-associated protein A OS=Mus musculus OX=10090 GN=Vapa PE=1 SV=2	4	249	27855.3	2590.04	674.89	246.08	1.79255e+06	236517	97223.4	0.945	368.302
4838	Q8K2Q9;Q8K2Q9-2	Q8K2Q9;Q8K2Q9-2	Shootin-1	Kiaa1598	sp|Q8K2Q9|SHOT1_MOUSE Shootin-1 OS=Mus musculus OX=10090 GN=Shtn1 PE=1 SV=1;sp|Q8K2Q9-2|SHOT1_MOUSE Isoform 2 of Shootin-1 OS=Mus musculus OX=10090 GN=Shtn1	4	631	71342.5	2633.72	245.771	480.569	1.77808e+06	73461.4	196279	0.945	935.671
5663	Q923D4	Q923D4	Splicing factor 3B subunit 5	Sf3b5	sp|Q923D4|SF3B5_MOUSE Splicing factor 3B subunit 5 OS=Mus musculus OX=10090 GN=Sf3b5 PE=1 SV=1	4	86	10119.3	2570.31	1032.56	811.259	1.76508e+06	881749	671881	0.945	131.747
7729	Q9Z1Z2	Q9Z1Z2	Serine-threonine kinase receptor-associated protein	Strap	sp|Q9Z1Z2|STRAP_MOUSE Serine-threonine kinase receptor-associated protein OS=Mus musculus OX=10090 GN=Strap PE=1 SV=2	4	350	38442.2	2578.64	248.358	259.212	1.75589e+06	317433	287337	0.945	497.885
1303	P47915	P47915	60S ribosomal protein L29	Rpl29	sp|P47915|RL29_MOUSE 60S ribosomal protein L29 OS=Mus musculus OX=10090 GN=Rpl29 PE=1 SV=2	4	160	17587	2591.89	1898.77	1170.46	1.75132e+06	1.13622e+06	708852	0.944	227.186
1619	P61971	P61971	Nuclear transport factor 2	Nutf2	sp|P61971|NTF2_MOUSE Nuclear transport factor 2 OS=Mus musculus OX=10090 GN=Nutf2 PE=1 SV=1	4	127	14478.5	2556.6	904.282	537.588	1.72601e+06	816512	427768	0.944	184.328
1346	P49722	P49722	Proteasome subunit alpha type-2	Psma2	sp|P49722|PSA2_MOUSE Proteasome subunit alpha type-2 OS=Mus musculus OX=10090 GN=Psma2 PE=1 SV=3	4	234	25926.6	2553.9	724.917	343.533	1.72419e+06	684575	302905	0.944	329.728
6918	Q9DCD0	Q9DCD0	6-phosphogluconate dehydrogenase, decarboxylating	Pgd	sp|Q9DCD0|6PGD_MOUSE 6-phosphogluconate dehydrogenase, decarboxylating OS=Mus musculus OX=10090 GN=Pgd PE=1 SV=3	4	483	53247.2	2550.94	371.866	194.254	1.72365e+06	419936	208274	0.944	676.972
4708	Q8JZK9	Q8JZK9	Hydroxymethylglutaryl-CoA synthase, cytoplasmic	Hmgcs1	sp|Q8JZK9|HMCS1_MOUSE Hydroxymethylglutaryl-CoA synthase, cytoplasmic OS=Mus musculus OX=10090 GN=Hmgcs1 PE=1 SV=1	4	520	57569	2566.26	209.536	111.644	1.71004e+06	329189	89881.3	0.944	726.138
1044	P24547	P24547	Inosine-5-monophosphate dehydrogenase 2	Impdh2	sp|P24547|IMDH2_MOUSE Inosine-5-monophosphate dehydrogenase 2 OS=Mus musculus OX=10090 GN=Impdh2 PE=1 SV=2	4	514	55815.1	2483.64	257.725	241.095	1.70557e+06	308364	311886	0.944	702.173
7158	Q9JIF0-2	Q9JIF0-2	Protein arginine N-methyltransferase 1	Prmt1	sp|Q9JIF0-2|ANM1_MOUSE Isoform 2 of Protein arginine N-methyltransferase 1 OS=Mus musculus OX=10090 GN=Prmt1	4	353	40522.4	2409.87	287.352	127.758	1.7052e+06	110545	247395	0.944	509.675
6238	Q9CWK8	Q9CWK8	Sorting nexin-2	Snx2	sp|Q9CWK8|SNX2_MOUSE Sorting nexin-2 OS=Mus musculus OX=10090 GN=Snx2 PE=1 SV=2	4	519	58471.1	2520.59	255.46	488.98	1.70314e+06	332807	396793	0.943	734.541
7416	Q9QZ88;Q9QZ88-2	Q9QZ88;Q9QZ88-2	Vacuolar protein sorting-associated protein 29	Vps29	sp|Q9QZ88|VPS29_MOUSE Vacuolar protein sorting-associated protein 29 OS=Mus musculus OX=10090 GN=Vps29 PE=1 SV=1;sp|Q9QZ88-2|VPS29_MOUSE Isoform 2 of Vacuolar protein sorting-associated protein 29 OS=Mus musculus OX=10090 GN=Vps29	4	182	20495.7	2469.13	259.367	667.253	1.6956e+06	308880	575780	0.943	256.336
7480	Q9R0P5	Q9R0P5	Destrin	Dstn	sp|Q9R0P5|DEST_MOUSE Destrin OS=Mus musculus OX=10090 GN=Dstn PE=1 SV=3	4	165	18521.6	2371.29	528.558	180.302	1.6948e+06	169826	258614	0.943	231.538
1939	P97825	P97825	Hematological and neurological expressed 1 protein;Hematological and neurological expressed 1 protein, N-terminally processed	Hn1	sp|P97825|JUPI1_MOUSE Jupiter microtubule associated homolog 1 OS=Mus musculus OX=10090 GN=Jpt1 PE=1 SV=3	4	154	16080.6	2378.64	219.428	335.502	1.69173e+06	87703.8	421966	0.943	200.658
1472	P56395	P56395	Cytochrome b5	Cyb5a	sp|P56395|CYB5_MOUSE Cytochrome b5 OS=Mus musculus OX=10090 GN=Cyb5a PE=1 SV=2	4	134	15241	2498.87	117.701	585.299	1.68846e+06	230525	458025	0.943	189.815
1353	P50247	P50247	Adenosylhomocysteinase	Ahcy	sp|P50247|SAHH_MOUSE Adenosylhomocysteinase OS=Mus musculus OX=10090 GN=Ahcy PE=1 SV=3	4	432	47688.2	2601.85	166.016	427.784	1.68701e+06	245807	92552.9	0.943	593.408
6808	Q9DB20	Q9DB20	ATP synthase subunit O, mitochondrial	Atp5o	sp|Q9DB20|ATPO_MOUSE ATP synthase subunit O, mitochondrial OS=Mus musculus OX=10090 GN=Atp5po PE=1 SV=1	4	213	23363.6	2453.55	447.645	694.215	1.68633e+06	116681	396039	0.943	290.607
959	P17225;B2RU80	P17225	Polypyrimidine tract-binding protein 1	Ptbp1	sp|P17225|PTBP1_MOUSE Polypyrimidine tract-binding protein 1 OS=Mus musculus OX=10090 GN=Ptbp1 PE=1 SV=2	4	527	56478.1	2452.85	471.558	439.012	1.68442e+06	463982	432868	0.943	701.704
2917	Q62186	Q62186	Translocon-associated protein subunit delta	Ssr4	sp|Q62186|SSRD_MOUSE Translocon-associated protein subunit delta OS=Mus musculus OX=10090 GN=Ssr4 PE=1 SV=1	4	172	18936.6	2451.58	886.872	764.368	1.68354e+06	769036	634994	0.942	235.153
596	O70370	O70370	Cathepsin S	Ctss	sp|O70370|CATS_MOUSE Cathepsin S OS=Mus musculus OX=10090 GN=Ctss PE=1 SV=2	4	340	38474.5	2441.65	123.697	114.453	1.68348e+06	186074	237186	0.942	477.753
5480	Q91XV3	Q91XV3	Brain acid soluble protein 1	Basp1	sp|Q91XV3|BASP1_MOUSE Brain acid soluble protein 1 OS=Mus musculus OX=10090 GN=Basp1 PE=1 SV=3	4	226	22086.6	2485.44	1631.31	723.94	1.67939e+06	967718	387512	0.942	273.593
1068	P26443	P26443	Glutamate dehydrogenase 1, mitochondrial	Glud1	sp|P26443|DHE3_MOUSE Glutamate dehydrogenase 1, mitochondrial OS=Mus musculus OX=10090 GN=Glud1 PE=1 SV=1	4	558	61336.8	2423.37	236.613	171.917	1.67656e+06	33839.6	101490	0.942	758.515
1738	P67778	P67778	Prohibitin	Phb	sp|P67778|PHB_MOUSE Prohibitin OS=Mus musculus OX=10090 GN=Phb PE=1 SV=1	4	272	29820.1	2438.29	1126.35	1118.2	1.67442e+06	540911	704622	0.942	368.296
891	P12787	P12787	Cytochrome c oxidase subunit 5A, mitochondrial	Cox5a	sp|P12787|COX5A_MOUSE Cytochrome c oxidase subunit 5A, mitochondrial OS=Mus musculus OX=10090 GN=Cox5a PE=1 SV=2	4	146	16101.5	2527.17	506.032	274.468	1.6744e+06	550140	167900	0.942	198.861
6296	Q9CXI5	Q9CXI5	Mesencephalic astrocyte-derived neurotrophic factor	Manf	sp|Q9CXI5|MANF_MOUSE Mesencephalic astrocyte-derived neurotrophic factor OS=Mus musculus OX=10090 GN=Manf PE=1 SV=1	4	179	20373.7	2592.17	80.8693	423.821	1.6734e+06	206415	80435.4	0.942	251.474
6464	Q9D0K2	Q9D0K2	Succinyl-CoA:3-ketoacid coenzyme A transferase 1, mitochondrial	Oxct1	sp|Q9D0K2|SCOT1_MOUSE Succinyl-CoA:3-ketoacid coenzyme A transferase 1, mitochondrial OS=Mus musculus OX=10090 GN=Oxct1 PE=1 SV=1	4	520	55988.6	2618.75	40.442	454.368	1.67318e+06	235929	83131	0.941	690.982
1098	P28474	P28474	Alcohol dehydrogenase class-3	Adh5	sp|P28474|ADHX_MOUSE Alcohol dehydrogenase class-3 OS=Mus musculus OX=10090 GN=Adh5 PE=1 SV=3	4	374	39547.7	2275.3	473.692	55.818	1.67012e+06	38302.9	242967	0.941	487.183
7579	Q9WUM3	Q9WUM3	Coronin-1B	Coro1b	sp|Q9WUM3|COR1B_MOUSE Coronin-1B OS=Mus musculus OX=10090 GN=Coro1b PE=1 SV=1	4	484	53912.2	2467.81	205.691	323.639	1.66748e+06	293257	288763	0.941	663.09
1103	P28656	P28656	Nucleosome assembly protein 1-like 1	Nap1l1	sp|P28656|NP1L1_MOUSE Nucleosome assembly protein 1-like 1 OS=Mus musculus OX=10090 GN=Nap1l1 PE=1 SV=2	4	391	45345.1	2421.9	342.66	723.5	1.66317e+06	367803	607657	0.941	556.276
746	P01887	P01887	Beta-2-microglobulin	B2m	sp|P01887|B2MG_MOUSE Beta-2-microglobulin OS=Mus musculus OX=10090 GN=B2m PE=1 SV=2	4	119	13779	2346.73	592.264	111.806	1.65923e+06	167272	110378	0.941	168.635
5359	Q91VM5	Q91VM5	RNA binding motif protein, X-linked-like-1	Rbmxl1	sp|Q91VM5|RMXL1_MOUSE RNA binding motif protein, X-linked-like-1 OS=Mus musculus OX=10090 GN=Rbmxl1 PE=2 SV=1	4	388	42161.7	2420.51	263.342	176.728	1.65813e+06	249819	210011	0.941	515.657
738	P00405	P00405	Cytochrome c oxidase subunit 2	Mtco2	sp|P00405|COX2_MOUSE Cytochrome c oxidase subunit 2 OS=Mus musculus OX=10090 GN=Mtco2 PE=1 SV=1	4	227	25976.4	2431.96	91.8019	735.388	1.65665e+06	164460	565740	0.941	317.419
736	P00375	P00375	Dihydrofolate reductase	Dhfr	sp|P00375|DYR_MOUSE Dihydrofolate reductase OS=Mus musculus OX=10090 GN=Dhfr PE=1 SV=3	4	187	21606	2403.11	481.221	618.529	1.65026e+06	142266	339234	0.941	262.998
1382	P51859;Q9JMG7;Q9JMG7-2	P51859	Hepatoma-derived growth factor	Hdgf	sp|P51859|HDGF_MOUSE Hepatoma-derived growth factor OS=Mus musculus OX=10090 GN=Hdgf PE=1 SV=2	4	237	26268.7	2441.51	543.617	474.863	1.64971e+06	269757	207373	0.94	319.647
6102	Q9CQQ7	Q9CQQ7	ATP synthase F(0) complex subunit B1, mitochondrial	Atp5f1	sp|Q9CQQ7|AT5F1_MOUSE ATP synthase F(0) complex subunit B1, mitochondrial OS=Mus musculus OX=10090 GN=Atp5pb PE=1 SV=1	4	256	28948.8	2394.58	596.408	880.992	1.6458e+06	213019	535741	0.94	351.424
1956	P99026	P99026	Proteasome subunit beta type-4	Psmb4	sp|P99026|PSB4_MOUSE Proteasome subunit beta type-4 OS=Mus musculus OX=10090 GN=Psmb4 PE=1 SV=1	4	264	29116.1	2392.97	472.009	721.221	1.64469e+06	135817	418633	0.94	353.217
1427	P53996	P53996	Cellular nucleic acid-binding protein	Cnbp	sp|P53996|CNBP_MOUSE Cellular nucleic acid-binding protein OS=Mus musculus OX=10090 GN=Cnbp PE=1 SV=2	4	178	19591.8	2416.51	387.659	204.881	1.63737e+06	165744	24356.1	0.94	236.616
1814	P70460	P70460	Vasodilator-stimulated phosphoprotein	Vasp	sp|P70460|VASP_MOUSE Vasodilator-stimulated phosphoprotein OS=Mus musculus OX=10090 GN=Vasp PE=1 SV=4	4	375	39666.6	2226.17	587.125	292.425	1.63405e+06	114327	390633	0.94	478.096
6509	Q9D1D4;Q9D1D4-2	Q9D1D4;Q9D1D4-2	Transmembrane emp24 domain-containing protein 10	Tmed10	sp|Q9D1D4|TMEDA_MOUSE Transmembrane emp24 domain-containing protein 10 OS=Mus musculus OX=10090 GN=Tmed10 PE=1 SV=1;sp|Q9D1D4-2|TMEDA_MOUSE Isoform 2 of Transmembrane emp24 domain-containing protein 10 OS=Mus musculus OX=10090 GN=Tmed10	4	219	24910.8	2413.91	491.164	377.966	1.63106e+06	499521	321929	0.94	299.696
6315	Q9CXW3	Q9CXW3	Calcyclin-binding protein	Cacybp	sp|Q9CXW3|CYBP_MOUSE Calcyclin-binding protein OS=Mus musculus OX=10090 GN=Cacybp PE=1 SV=1	4	229	26510.2	2576.5	358.134	931.646	1.62873e+06	523521	420349	0.94	318.483
7235	Q9JKF1;REV__Q64697	Q9JKF1	Ras GTPase-activating-like protein IQGAP1	Iqgap1	sp|Q9JKF1|IQGA1_MOUSE Ras GTPase-activating-like protein IQGAP1 OS=Mus musculus OX=10090 GN=Iqgap1 PE=1 SV=2	4	1657	188742	2462.5	72.4189	203.471	1.62463e+06	173418	49251.8	0.939	2261.76
3815	Q8BG32	Q8BG32	26S proteasome non-ATPase regulatory subunit 11	Psmd11	sp|Q8BG32|PSD11_MOUSE 26S proteasome non-ATPase regulatory subunit 11 OS=Mus musculus OX=10090 GN=Psmd11 PE=1 SV=3	4	422	47436.8	2386.67	212.87	285.23	1.61265e+06	293846	261404	0.939	564.262
4600	Q8CG50	Q8CG50	Ras-related protein Rab-43	Rab43	sp|Q8CG50|RAB43_MOUSE Ras-related protein Rab-43 OS=Mus musculus OX=10090 GN=Rab43 PE=1 SV=1	4	210	23263.2	2344.65	718.906	673.084	1.61012e+06	293798	382112	0.939	276.282
467	O35685	O35685	Nuclear migration protein nudC	Nudc	sp|O35685|NUDC_MOUSE Nuclear migration protein nudC OS=Mus musculus OX=10090 GN=Nudc PE=1 SV=1	4	332	38358	2377.89	367.374	583.716	1.60672e+06	158508	290882	0.939	454.591
823	P09528	P09528	Ferritin heavy chain;Ferritin heavy chain, N-terminally processed	Fth1	sp|P09528|FRIH_MOUSE Ferritin heavy chain OS=Mus musculus OX=10090 GN=Fth1 PE=1 SV=2	4	182	21066.6	2336.68	236.755	611.015	1.60601e+06	281354	533556	0.939	249.555
2729	Q60870	Q60870	Receptor expression-enhancing protein 5	Reep5	sp|Q60870|REEP5_MOUSE Receptor expression-enhancing protein 5 OS=Mus musculus OX=10090 GN=Reep5 PE=1 SV=1	4	185	21050.7	2364.59	1083.75	620.866	1.59638e+06	620944	315366	0.939	247.871
748	P01899	P01899	H-2 class I histocompatibility antigen, D-B alpha chain	H2-D1	sp|P01899|HA11_MOUSE H-2 class I histocompatibility antigen, D-B alpha chain OS=Mus musculus OX=10090 GN=H2-D1 PE=1 SV=2	4	362	40836.2	2324.5	696.745	766.545	1.59627e+06	623267	628049	0.939	480.813
3483	Q7TMK9	Q7TMK9	Heterogeneous nuclear ribonucleoprotein Q	Syncrip	sp|Q7TMK9|HNRPQ_MOUSE Heterogeneous nuclear ribonucleoprotein Q OS=Mus musculus OX=10090 GN=Syncrip PE=1 SV=2	4	623	69632.6	2359.14	175.777	223.453	1.59405e+06	265048	220782	0.938	818.727
2171	Q3THS6	Q3THS6	S-adenosylmethionine synthase isoform type-2	Mat2a	sp|Q3THS6|METK2_MOUSE S-adenosylmethionine synthase isoform type-2 OS=Mus musculus OX=10090 GN=Mat2a PE=1 SV=2	4	395	43688.7	2282.01	206.823	86.9671	1.5922e+06	119678	180772	0.938	513.087
1731	P63280	P63280	SUMO-conjugating enzyme UBC9	Ube2i	sp|P63280|UBC9_MOUSE SUMO-conjugating enzyme UBC9 OS=Mus musculus OX=10090 GN=Ube2i PE=1 SV=1	4	158	18006.8	2312.97	457.97	613.67	1.58836e+06	447291	532289	0.938	210.964
2679	Q60631;Q60631-2	Q60631;Q60631-2	Growth factor receptor-bound protein 2	Grb2	sp|Q60631|GRB2_MOUSE Growth factor receptor-bound protein 2 OS=Mus musculus OX=10090 GN=Grb2 PE=1 SV=1;sp|Q60631-2|GRB2_MOUSE Isoform 2 of Growth factor receptor-bound protein 2 OS=Mus musculus OX=10090 GN=Grb2	4	217	25238.4	2308.57	189.976	500.634	1.58534e+06	250209	461761	0.938	295.127
2866	Q61686	Q61686	Chromobox protein homolog 5	Cbx5	sp|Q61686|CBX5_MOUSE Chromobox protein homolog 5 OS=Mus musculus OX=10090 GN=Cbx5 PE=1 SV=1	4	191	22186	2329.67	374.603	373.037	1.58098e+06	179374	175726	0.938	258.719
5221	Q8VDN2;Q6PIE5;Q6PIC6	Q8VDN2	Sodium/potassium-transporting ATPase subunit alpha-1	Atp1a1	sp|Q8VDN2|AT1A1_MOUSE Sodium/potassium-transporting ATPase subunit alpha-1 OS=Mus musculus OX=10090 GN=Atp1a1 PE=1 SV=1	4	1023	112982	2428.53	215.526	491.074	1.57805e+06	257222	154708	0.938	1315.08
3447	Q78IK2	Q78IK2	Up-regulated during skeletal muscle growth protein 5	Usmg5	sp|Q78IK2|ATPMD_MOUSE ATP synthase membrane subunit DAPIT, mitochondrial OS=Mus musculus OX=10090 GN=Atp5md PE=1 SV=1	4	58	6381.52	2293.86	885.721	261.949	1.57658e+06	399444	86375.5	0.938	74.2101
1468	P56391	P56391	Cytochrome c oxidase subunit 6B1	Cox6b1	sp|P56391|CX6B1_MOUSE Cytochrome c oxidase subunit 6B1 OS=Mus musculus OX=10090 GN=Cox6b1 PE=1 SV=2	4	86	10071.5	2291.84	342.315	30.8145	1.57519e+06	356699	170021	0.938	117.018
1631	P62196	P62196	26S protease regulatory subunit 8	Psmc5	sp|P62196|PRS8_MOUSE 26S proteasome regulatory subunit 8 OS=Mus musculus OX=10090 GN=Psmc5 PE=1 SV=1	4	406	45626	2357.39	33.2943	134.576	1.57348e+06	182817	111233	0.937	529.54
1425	P53994	P53994	Ras-related protein Rab-2A	Rab2a	sp|P53994|RAB2A_MOUSE Ras-related protein Rab-2A OS=Mus musculus OX=10090 GN=Rab2a PE=1 SV=1	4	212	23547.5	2314.29	1206.57	486.333	1.57193e+06	1.01465e+06	410685	0.937	273.024
2244	Q3U0V1	Q3U0V1	Far upstream element-binding protein 2	Khsrp	sp|Q3U0V1|FUBP2_MOUSE Far upstream element-binding protein 2 OS=Mus musculus OX=10090 GN=Khsrp PE=1 SV=2	4	748	76775.5	2239.66	416.275	210.855	1.56756e+06	83039.7	132760	0.937	887.709
578	O70200	O70200	Allograft inflammatory factor 1	Aif1	sp|O70200|AIF1_MOUSE Allograft inflammatory factor 1 OS=Mus musculus OX=10090 GN=Aif1 PE=1 SV=1	4	147	16910.6	2258.24	79.2511	236.229	1.56025e+06	136194	303616	0.937	194.615
6267	Q9CWZ3	Q9CWZ3	RNA-binding protein 8A	Rbm8a	sp|Q9CWZ3|RBM8A_MOUSE RNA-binding protein 8A OS=Mus musculus OX=10090 GN=Rbm8a PE=1 SV=4	4	174	19889	2309	669.479	244.001	1.56018e+06	624232	232358	0.937	228.882
2792	Q61166	Q61166	Microtubule-associated protein RP/EB family member 1	Mapre1	sp|Q61166|MARE1_MOUSE Microtubule-associated protein RP/EB family member 1 OS=Mus musculus OX=10090 GN=Mapre1 PE=1 SV=3	4	268	30016.2	2268.95	238.677	458.283	1.55814e+06	284085	432855	0.937	344.973
1309	P47964	P47964	60S ribosomal protein L36	Rpl36	sp|P47964|RL36_MOUSE 60S ribosomal protein L36 OS=Mus musculus OX=10090 GN=Rpl36 PE=1 SV=2	4	105	12215.5	2433.68	948.043	732.307	1.55528e+06	924871	332289	0.937	140.134
1500	P58044	P58044	Isopentenyl-diphosphate Delta-isomerase 1	Idi1	sp|P58044|IDI1_MOUSE Isopentenyl-diphosphate Delta-isomerase 1 OS=Mus musculus OX=10090 GN=Idi1 PE=1 SV=1	4	227	26289.1	2323.94	226.031	255.799	1.5517e+06	259949	145871	0.936	300.89
1465	P56382	P56382	ATP synthase subunit epsilon, mitochondrial	Atp5e	sp|P56382|ATP5E_MOUSE ATP synthase subunit epsilon, mitochondrial OS=Mus musculus OX=10090 GN=Atp5f1e PE=1 SV=2	4	52	5837.84	2253.2	1081.81	874.112	1.54732e+06	525302	534178	0.936	66.6278
6698	Q9D819	Q9D819	Inorganic pyrophosphatase	Ppa1	sp|Q9D819|IPYR_MOUSE Inorganic pyrophosphatase OS=Mus musculus OX=10090 GN=Ppa1 PE=1 SV=1	4	289	32667.1	2174.18	231.669	208.931	1.54726e+06	98510	325910	0.936	372.819
5578	Q921F2	Q921F2	TAR DNA-binding protein 43	Tardbp	sp|Q921F2|TADBP_MOUSE TAR DNA-binding protein 43 OS=Mus musculus OX=10090 GN=Tardbp PE=1 SV=1	4	414	44547.7	2288.07	322.563	400.837	1.54604e+06	132623	161947	0.936	508.006
7211	Q9JJU8	Q9JJU8	SH3 domain-binding glutamic acid-rich-like protein	Sh3bgrl	sp|Q9JJU8|SH3L1_MOUSE SH3 domain-binding glutamic acid-rich-like protein OS=Mus musculus OX=10090 GN=Sh3bgrl PE=1 SV=1	4	114	12811.3	2286.25	388.511	321.079	1.5448e+06	416855	281175	0.936	145.979
753	P02340	P02340	Cellular tumor antigen p53	Tp53	sp|P02340|P53_MOUSE Cellular tumor antigen p53 OS=Mus musculus OX=10090 GN=Tp53 PE=1 SV=4	4	390	43458.4	2221.52	1784.58	658.674	1.52557e+06	1.41749e+06	554298	0.936	489.022
2759	Q61029;Q61029-4	Q61029;Q61029-4	Lamina-associated polypeptide 2, isoforms beta/delta/epsilon/gamma	Tmpo	sp|Q61029|LAP2B_MOUSE Lamina-associated polypeptide 2, isoforms beta/delta/epsilon/gamma OS=Mus musculus OX=10090 GN=Tmpo PE=1 SV=4;sp|Q61029-4|LAP2B_MOUSE Isoform Gamma of Lamina-associated polypeptide 2, isoforms beta/delta/epsilon/gamma OS=Mus musculus	4	452	50372.7	2100.68	447.249	622.351	1.51827e+06	171565	599531	0.936	564.117
7687	Q9Z172-2;Q9Z172	Q9Z172-2;Q9Z172	Small ubiquitin-related modifier 3	Sumo3	sp|Q9Z172-2|SUMO3_MOUSE Isoform 2 of Small ubiquitin-related modifier 3 OS=Mus musculus OX=10090 GN=Sumo3;sp|Q9Z172|SUMO3_MOUSE Small ubiquitin-related modifier 3 OS=Mus musculus OX=10090 GN=Sumo3 PE=1 SV=1	4	110	12344.9	2067.97	1038.78	296.921	1.51793e+06	412828	379132	0.936	138.218
1241	P42208	P42208	Septin-2	43710	sp|P42208|SEPT2_MOUSE Septin-2 OS=Mus musculus OX=10090 GN=Sept2 PE=1 SV=2	4	361	41525.5	2203.08	561.196	339.004	1.5129e+06	517857	354433	0.935	463.393
7064	Q9ES52-2;Q9ES52;Q9ES52-5	Q9ES52-2;Q9ES52;Q9ES52-5	Phosphatidylinositol 3,4,5-trisphosphate 5-phosphatase 1	Inpp5d	sp|Q9ES52-2|SHIP1_MOUSE Isoform 2 of Phosphatidylinositol 3,4,5-trisphosphate 5-phosphatase 1 OS=Mus musculus OX=10090 GN=Inpp5d;sp|Q9ES52|SHIP1_MOUSE Phosphatidylinositol 3,4,5-trisphosphate 5-phosphatase 1 OS=Mus musculus OX=10090 GN=Inpp5d PE=1 SV=2;sp|	4	1190	133443	2200.84	94.7071	277.923	1.51265e+06	170904	317606	0.935	1488.87
1664	P62715	P62715	Serine/threonine-protein phosphatase 2A catalytic subunit beta isoform	Ppp2cb	sp|P62715|PP2AB_MOUSE Serine/threonine-protein phosphatase 2A catalytic subunit beta isoform OS=Mus musculus OX=10090 GN=Ppp2cb PE=1 SV=1	4	309	35575.1	2200.85	282.583	277.657	1.51136e+06	313078	316152	0.935	396.587
4751	Q8K0T0	Q8K0T0	Reticulon-1	Rtn1	sp|Q8K0T0|RTN1_MOUSE Reticulon-1 OS=Mus musculus OX=10090 GN=Rtn1 PE=1 SV=1	4	780	83572.5	2232.28	222.141	271.109	1.50706e+06	296074	246006	0.935	929.002
7397	Q9QYJ0	Q9QYJ0	DnaJ homolog subfamily A member 2	Dnaja2	sp|Q9QYJ0|DNJA2_MOUSE DnaJ homolog subfamily A member 2 OS=Mus musculus OX=10090 GN=Dnaja2 PE=1 SV=1	4	412	45745.6	2226.67	415.456	104.394	1.50455e+06	433194	139896	0.935	507.667
3530	Q7TQI3	Q7TQI3	Ubiquitin thioesterase OTUB1	Otub1	sp|Q7TQI3|OTUB1_MOUSE Ubiquitin thioesterase OTUB1 OS=Mus musculus OX=10090 GN=Otub1 PE=1 SV=2	4	271	31270	2174.66	30.8652	108.355	1.4975e+06	113903	213337	0.935	345.396
923	P14901	P14901	Heme oxygenase 1	Hmox1	sp|P14901|HMOX1_MOUSE Heme oxygenase 1 OS=Mus musculus OX=10090 GN=Hmox1 PE=1 SV=1	4	289	32928.7	2264.2	161.528	156.322	1.49689e+06	285163	83437.4	0.935	363.57
973	P18181	P18181	CD48 antigen	Cd48	sp|P18181|CD48_MOUSE CD48 antigen OS=Mus musculus OX=10090 GN=Cd48 PE=1 SV=1	4	240	27383.4	2174.97	402.747	483.353	1.4936e+06	400112	442308	0.934	301.679
1864	P97311;REV__Q6P9R4-3	P97311	DNA replication licensing factor MCM6	Mcm6	sp|P97311|MCM6_MOUSE DNA replication licensing factor MCM6 OS=Mus musculus OX=10090 GN=Mcm6 PE=1 SV=1	4	821	92867.1	2175.24	98.8024	48.8976	1.48926e+06	82340	76000	0.934	1020.13
1586	P61087	P61087	Ubiquitin-conjugating enzyme E2 K	Ube2k	sp|P61087|UBE2K_MOUSE Ubiquitin-conjugating enzyme E2 K OS=Mus musculus OX=10090 GN=Ube2k PE=1 SV=3	4	200	22406.7	2138.7	204.958	69.1416	1.48685e+06	100951	126029	0.934	245.736
2771	Q61081	Q61081	Hsp90 co-chaperone Cdc37;Hsp90 co-chaperone Cdc37, N-terminally processed	Cdc37	sp|Q61081|CDC37_MOUSE Hsp90 co-chaperone Cdc37 OS=Mus musculus OX=10090 GN=Cdc37 PE=1 SV=1	4	379	44593.4	2249.11	118.086	490.624	1.48225e+06	115092	190388	0.934	487.546
6356	Q9CYN2	Q9CYN2	Signal peptidase complex subunit 2	Spcs2	sp|Q9CYN2|SPCS2_MOUSE Signal peptidase complex subunit 2 OS=Mus musculus OX=10090 GN=Spcs2 PE=1 SV=1	4	226	24977.7	2149.6	146.343	1108.05	1.47617e+06	210529	828878	0.934	271.965
6792	Q9DAS9	Q9DAS9	Guanine nucleotide-binding protein G(I)/G(S)/G(O) subunit gamma-12	Gng12	sp|Q9DAS9|GBG12_MOUSE Guanine nucleotide-binding protein G(I)/G(S)/G(O) subunit gamma-12 OS=Mus musculus OX=10090 GN=Gng12 PE=1 SV=3	4	72	7997.23	2184.24	433.303	495.247	1.47587e+06	207229	237171	0.934	87.0586
1466	P56383;Q9CR84;P56384	P56383;Q9CR84;P56384	ATP synthase F(0) complex subunit C2, mitochondrial;ATP synthase F(0) complex subunit C1, mitochondrial;ATP synthase F(0) complex subunit C3, mitochondrial	Atp5g2;Atp5g1;Atp5g3	sp|P56383|AT5G2_MOUSE ATP synthase F(0) complex subunit C2, mitochondrial OS=Mus musculus OX=10090 GN=Atp5mc2 PE=1 SV=2;sp|Q9CR84|AT5G1_MOUSE ATP synthase F(0) complex subunit C1, mitochondrial OS=Mus musculus OX=10090 GN=Atp5mc1 PE=1 SV=1;sp|P56384|AT5G3_	3	146	15476.1	2372.58	2138.4	2372.58	1.4745e+06	1.42611e+06	1.4745e+06	0.934	168.318
5819	Q99L47	Q99L47	Hsc70-interacting protein	St13	sp|Q99L47|F10A1_MOUSE Hsc70-interacting protein OS=Mus musculus OX=10090 GN=St13 PE=1 SV=1	4	371	41655.9	2122.37	569.907	371.293	1.46711e+06	209930	200460	0.934	450.778
1757	P70168	P70168	Importin subunit beta-1	Kpnb1	sp|P70168|IMB1_MOUSE Importin subunit beta-1 OS=Mus musculus OX=10090 GN=Kpnb1 PE=1 SV=2	4	876	97184.1	2140.64	405.034	146.116	1.46693e+06	403231	222159	0.933	1051.55
1327	P48962;Q3V132	P48962	ADP/ATP translocase 1	Slc25a4	sp|P48962|ADT1_MOUSE ADP/ATP translocase 1 OS=Mus musculus OX=10090 GN=Slc25a4 PE=1 SV=4	4	298	32904.3	2176.84	306.129	522.041	1.4662e+06	137861	250509	0.933	355.852
749	P01901;P14428	P01901	H-2 class I histocompatibility antigen, K-B alpha chain	H2-K1	sp|P01901|HA1B_MOUSE H-2 class I histocompatibility antigen, K-B alpha chain OS=Mus musculus OX=10090 GN=H2-K1 PE=1 SV=1	4	369	41301.8	2170.86	393.159	414.081	1.46559e+06	418062	335958	0.933	446.483
6389	Q9CZE3;Q8QZZ8	Q9CZE3	Ras-related protein Rab-32	Rab32	sp|Q9CZE3|RAB32_MOUSE Ras-related protein Rab-32 OS=Mus musculus OX=10090 GN=Rab32 PE=1 SV=3	4	223	25068.4	2120.79	328.547	279.003	1.45762e+06	64576.6	106853	0.933	269.523
3939	Q8BHN3-2;Q8BHN3;Q8BHN3-3	Q8BHN3-2;Q8BHN3;Q8BHN3-3	Neutral alpha-glucosidase AB	Ganab	sp|Q8BHN3-2|GANAB_MOUSE Isoform 2 of Neutral alpha-glucosidase AB OS=Mus musculus OX=10090 GN=Ganab;sp|Q8BHN3|GANAB_MOUSE Neutral alpha-glucosidase AB OS=Mus musculus OX=10090 GN=Ganab PE=1 SV=1;sp|Q8BHN3-3|GANAB_MOUSE Isoform 3 of Neutral alpha-glucosidas	4	966	109404	2121.73	342.722	268.418	1.45703e+06	353472	305248	0.933	1175.78
7713	Q9Z1Q9	Q9Z1Q9	Valine--tRNA ligase	Vars	sp|Q9Z1Q9|SYVC_MOUSE Valine--tRNA ligase OS=Mus musculus OX=10090 GN=Vars PE=1 SV=1	4	1263	140215	2119.06	311.579	305.411	1.4552e+06	330457	328063	0.933	1505.02
1653	P62334	P62334	26S protease regulatory subunit 10B	Psmc6	sp|P62334|PRS10_MOUSE 26S proteasome regulatory subunit 10B OS=Mus musculus OX=10090 GN=Psmc6 PE=1 SV=1	4	389	44173	2135.65	378.346	213.014	1.45258e+06	391187	232483	0.933	473.284
6236	Q9CWJ9	Q9CWJ9	Bifunctional purine biosynthesis protein PURH;Phosphoribosylaminoimidazolecarboxamide formyltransferase;IMP cyclohydrolase	Atic	sp|Q9CWJ9|PUR9_MOUSE Bifunctional purine biosynthesis protein PURH OS=Mus musculus OX=10090 GN=Atic PE=1 SV=2	4	592	64217.4	2122	144.327	88.3528	1.44938e+06	69814.3	49215.7	0.932	686.527
5857	Q99LP6	Q99LP6	GrpE protein homolog 1, mitochondrial	Grpel1	sp|Q99LP6|GRPE1_MOUSE GrpE protein homolog 1, mitochondrial OS=Mus musculus OX=10090 GN=Grpel1 PE=1 SV=1	4	217	24307	2096.43	526.585	383.025	1.43966e+06	190474	180916	0.932	258.116
2885	Q61881	Q61881	DNA replication licensing factor MCM7	Mcm7	sp|Q61881|MCM7_MOUSE DNA replication licensing factor MCM7 OS=Mus musculus OX=10090 GN=Mcm7 PE=1 SV=1	4	719	81210.7	2095.64	303.909	285.881	1.43912e+06	323700	314410	0.932	862.053
6129	Q9CQW2	Q9CQW2	ADP-ribosylation factor-like protein 8B	Arl8b	sp|Q9CQW2|ARL8B_MOUSE ADP-ribosylation factor-like protein 8B OS=Mus musculus OX=10090 GN=Arl8b PE=1 SV=1	4	186	21539	2089.24	401.413	354.047	1.43472e+06	395021	356349	0.932	227.938
4983	Q8R1F0	Q8R1F0	Leydig cell tumor 10 kDa protein homolog	D8Ertd738e	sp|Q8R1F0|L10K_MOUSE Leydig cell tumor 10 kDa protein homolog OS=Mus musculus OX=10090 GN=D8Ertd738e PE=3 SV=1	4	94	10197.1	2084.61	358.166	596.004	1.43276e+06	358770	507633	0.932	107.764
6459	Q9D0I9	Q9D0I9	Arginine--tRNA ligase, cytoplasmic	Rars	sp|Q9D0I9|SYRC_MOUSE Arginine--tRNA ligase, cytoplasmic OS=Mus musculus OX=10090 GN=Rars PE=1 SV=2	4	660	75673.5	2055.72	57.0275	262.532	1.43124e+06	78786.5	316824	0.932	798.879
7424	Q9QZD9	Q9QZD9	Eukaryotic translation initiation factor 3 subunit I	Eif3i	sp|Q9QZD9|EIF3I_MOUSE Eukaryotic translation initiation factor 3 subunit I OS=Mus musculus OX=10090 GN=Eif3i PE=1 SV=1	4	325	36460.8	2081.69	293.312	222.278	1.42954e+06	315242	273968	0.932	384.455
6060	Q9CQE5	Q9CQE5	Regulator of G-protein signaling 10	Rgs10	sp|Q9CQE5|RGS10_MOUSE Regulator of G-protein signaling 10 OS=Mus musculus OX=10090 GN=Rgs10 PE=1 SV=1	4	181	21150.8	2077.51	368.375	280.725	1.42788e+06	365929	311231	0.931	222.763
1128	P29758	P29758	Ornithine aminotransferase, mitochondrial	Oat	sp|P29758|OAT_MOUSE Ornithine aminotransferase, mitochondrial OS=Mus musculus OX=10090 GN=Oat PE=1 SV=1	4	439	48354.6	2074.18	223.167	335.203	1.42559e+06	259280	344860	0.931	508.46
7531	Q9WTL7	Q9WTL7	Acyl-protein thioesterase 2	Lypla2	sp|Q9WTL7|LYPA2_MOUSE Acyl-protein thioesterase 2 OS=Mus musculus OX=10090 GN=Lypla2 PE=1 SV=1	4	231	24794	2054.19	214.648	206.912	1.41185e+06	252119	263821	0.931	258.202
371	O09131;Q8K2Q2	O09131	Glutathione S-transferase omega-1	Gsto1	sp|O09131|GSTO1_MOUSE Glutathione S-transferase omega-1 OS=Mus musculus OX=10090 GN=Gsto1 PE=1 SV=2	4	240	27497.6	2073.04	27.1939	22.8661	1.4102e+06	130111	109549	0.931	286.022
7164	Q9JII6	Q9JII6	Alcohol dehydrogenase [NADP(+)]	Akr1a1	sp|Q9JII6|AK1A1_MOUSE Aldo-keto reductase family 1 member A1 OS=Mus musculus OX=10090 GN=Akr1a1 PE=1 SV=3	4	325	36586.9	2052.8	420.582	417.148	1.4097e+06	407362	393188	0.931	380.431
1133	P30355	P30355	Arachidonate 5-lipoxygenase-activating protein	Alox5ap	sp|P30355|AL5AP_MOUSE Arachidonate 5-lipoxygenase-activating protein OS=Mus musculus OX=10090 GN=Alox5ap PE=1 SV=2	4	161	18136.1	2150.98	701.812	355.208	1.40676e+06	685468	174232	0.931	188.187
1183	P35550	P35550	rRNA 2-O-methyltransferase fibrillarin	Fbl	sp|P35550|FBRL_MOUSE rRNA 2-O-methyltransferase fibrillarin OS=Mus musculus OX=10090 GN=Fbl PE=1 SV=2	4	327	34306.8	2076.84	578.664	533.366	1.40331e+06	304204	271326	0.931	355.105
3808	Q8BG07-2;Q8BG07	Q8BG07-2;Q8BG07	Phospholipase D4	Pld4	sp|Q8BG07-2|PLD4_MOUSE Isoform 2 of Phospholipase D4 OS=Mus musculus OX=10090 GN=Pld4;sp|Q8BG07|PLD4_MOUSE Phospholipase D4 OS=Mus musculus OX=10090 GN=Pld4 PE=1 SV=1	4	495	55161.8	2043.04	393.727	696.813	1.403e+06	387165	566352	0.931	570.845
1422	P53810	P53810	Phosphatidylinositol transfer protein alpha isoform	Pitpna	sp|P53810|PIPNA_MOUSE Phosphatidylinositol transfer protein alpha isoform OS=Mus musculus OX=10090 GN=Pitpna PE=1 SV=2	4	271	31893.4	2042.88	237.366	635.024	1.40289e+06	272292	527945	0.93	330.026
7166	Q9JIK5	Q9JIK5	Nucleolar RNA helicase 2	Ddx21	sp|Q9JIK5|DDX21_MOUSE Nucleolar RNA helicase 2 OS=Mus musculus OX=10090 GN=Ddx21 PE=1 SV=3	4	851	93551.1	2034.14	336.685	204.855	1.39807e+06	75332.4	56467.6	0.93	964.719
3324	Q6PGH2	Q6PGH2	Hematological and neurological expressed 1-like protein	Hn1l	sp|Q6PGH2|JUPI2_MOUSE Jupiter microtubule associated homolog 2 OS=Mus musculus OX=10090 GN=Jpt2 PE=1 SV=1	4	190	20020.1	1934.3	790.804	366.246	1.39676e+06	302855	358615	0.93	206.258
7560	Q9WU78;Q9WU78-3;Q9WU78-2	Q9WU78;Q9WU78-3	Programmed cell death 6-interacting protein	Pdcd6ip	sp|Q9WU78|PDC6I_MOUSE Programmed cell death 6-interacting protein OS=Mus musculus OX=10090 GN=Pdcd6ip PE=1 SV=3;sp|Q9WU78-3|PDC6I_MOUSE Isoform 3 of Programmed cell death 6-interacting protein OS=Mus musculus OX=10090 GN=Pdcd6ip	4	869	96024.2	2188.4	130.14	273.35	1.39533e+06	305092	12397.6	0.93	988.282
2945	Q62393-2;Q62393-3;Q62393	Q62393-2;Q62393-3;Q62393	Tumor protein D52	Tpd52	sp|Q62393-2|TPD52_MOUSE Isoform 2 of Tumor protein D52 OS=Mus musculus OX=10090 GN=Tpd52;sp|Q62393-3|TPD52_MOUSE Isoform 3 of Tumor protein D52 OS=Mus musculus OX=10090 GN=Tpd52;sp|Q62393|TPD52_MOUSE Tumor protein D52 OS=Mus musculus OX=10090 GN=Tpd52 PE=1	4	185	20059.4	2131.49	110.767	348.783	1.38908e+06	158239	79431.2	0.93	205.527
6424	Q9CZY3;Q9CZY3-2	Q9CZY3;Q9CZY3-2	Ubiquitin-conjugating enzyme E2 variant 1	Ube2v1	sp|Q9CZY3|UB2V1_MOUSE Ubiquitin-conjugating enzyme E2 variant 1 OS=Mus musculus OX=10090 GN=Ube2v1 PE=1 SV=1;sp|Q9CZY3-2|UB2V1_MOUSE Isoform 2 of Ubiquitin-conjugating enzyme E2 variant 1 OS=Mus musculus OX=10090 GN=Ube2v1	4	147	16354.7	2022.67	603.561	368.349	1.38901e+06	243125	173665	0.93	167.56
1614	P61961	P61961	Ubiquitin-fold modifier 1	Ufm1	sp|P61961|UFM1_MOUSE Ubiquitin-fold modifier 1 OS=Mus musculus OX=10090 GN=Ufm1 PE=1 SV=1	4	85	9117.58	2047.46	324.356	721.674	1.38345e+06	356036	530958	0.93	93.0397
1071	P26638	P26638	Serine--tRNA ligase, cytoplasmic	Sars	sp|P26638|SYSC_MOUSE Serine--tRNA ligase, cytoplasmic OS=Mus musculus OX=10090 GN=Sars PE=1 SV=3	4	512	58388.7	2008.34	273.894	385.756	1.37916e+06	297469	370771	0.929	593.975
1937	P97822;P97822-2;P97822-3	P97822;P97822-2	Acidic leucine-rich nuclear phosphoprotein 32 family member E	Anp32e	sp|P97822|AN32E_MOUSE Acidic leucine-rich nuclear phosphoprotein 32 family member E OS=Mus musculus OX=10090 GN=Anp32e PE=1 SV=2;sp|P97822-2|AN32E_MOUSE Isoform 2 of Acidic leucine-rich nuclear phosphoprotein 32 family member E OS=Mus musculus OX=10090 GN=	4	260	29622.5	1945.71	376.09	168.6	1.37892e+06	114022	194148	0.929	301.29
2824	Q61335	Q61335	B-cell receptor-associated protein 31	Bcap31	sp|Q61335|BAP31_MOUSE B-cell receptor-associated protein 31 OS=Mus musculus OX=10090 GN=Bcap31 PE=1 SV=4	4	245	27956.6	2030.94	590.859	307.551	1.37229e+06	313560	108360	0.929	282.979
3686	Q80X41;Q80X41-5;Q80X41-3;Q80X41-2	Q80X41;Q80X41-5;Q80X41-3;Q80X41-2	Serine/threonine-protein kinase VRK1	Vrk1	sp|Q80X41|VRK1_MOUSE Serine/threonine-protein kinase VRK1 OS=Mus musculus OX=10090 GN=Vrk1 PE=1 SV=2;sp|Q80X41-5|VRK1_MOUSE Isoform 5 of Serine/threonine-protein kinase VRK1 OS=Mus musculus OX=10090 GN=Vrk1;sp|Q80X41-3|VRK1_MOUSE Isoform 3 of Serine/threon	4	440	49740.7	1995.88	59.4526	326.827	1.3706e+06	139327	333333	0.929	502.86
5365	Q91VR2	Q91VR2	ATP synthase subunit gamma, mitochondrial	Atp5c1	sp|Q91VR2|ATPG_MOUSE ATP synthase subunit gamma, mitochondrial OS=Mus musculus OX=10090 GN=Atp5f1c PE=1 SV=1	4	298	32885.9	2069.74	399.498	119.612	1.36892e+06	445104	62376.2	0.929	332.055
6847	Q9DBG6	Q9DBG6	Dolichyl-diphosphooligosaccharide--protein glycosyltransferase subunit 2	Rpn2	sp|Q9DBG6|RPN2_MOUSE Dolichyl-diphosphooligosaccharide--protein glycosyltransferase subunit 2 OS=Mus musculus OX=10090 GN=Rpn2 PE=1 SV=1	4	631	69062.9	1990.36	384.616	423.804	1.36682e+06	377947	393250	0.929	696.275
1441	P54775	P54775	26S protease regulatory subunit 6B	Psmc4	sp|P54775|PRS6B_MOUSE 26S proteasome regulatory subunit 6B OS=Mus musculus OX=10090 GN=Psmc4 PE=1 SV=2	4	418	47408.3	2020.08	189.778	337.422	1.3638e+06	259661	281829	0.929	476.901
559	O55143;O55143-2	O55143;O55143-2	Sarcoplasmic/endoplasmic reticulum calcium ATPase 2	Atp2a2	sp|O55143|AT2A2_MOUSE Sarcoplasmic/endoplasmic reticulum calcium ATPase 2 OS=Mus musculus OX=10090 GN=Atp2a2 PE=1 SV=2;sp|O55143-2|AT2A2_MOUSE Isoform 2 of Sarcoplasmic/endoplasmic reticulum calcium ATPase 2 OS=Mus musculus OX=10090 GN=Atp2a2	4	1044	114858	2007.75	465.834	372.496	1.35662e+06	233919	157331	0.929	1149.33
615	O70503	O70503	Very-long-chain 3-oxoacyl-CoA reductase	Hsd17b12	sp|O70503|DHB12_MOUSE Very-long-chain 3-oxoacyl-CoA reductase OS=Mus musculus OX=10090 GN=Hsd17b12 PE=1 SV=1	4	312	34741.8	2001.18	105.065	407.255	1.35104e+06	196300	326120	0.928	346.214
743	P00920	P00920	Carbonic anhydrase 2	Ca2	sp|P00920|CAH2_MOUSE Carbonic anhydrase 2 OS=Mus musculus OX=10090 GN=Ca2 PE=1 SV=4	4	260	29032.6	1965.82	613.572	309.188	1.34997e+06	544963	320417	0.928	289.09
983	P19096	P19096	Fatty acid synthase;[Acyl-carrier-protein] S-acetyltransferase;[Acyl-carrier-protein] S-malonyltransferase;3-oxoacyl-[acyl-carrier-protein] synthase;3-oxoacyl-[acyl-carrier-protein] reductase;3-hydroxyacyl-[acyl-carrier-protein] dehydratase;Enoyl-[acyl-carrier-protein] reductase;Oleoyl-[acyl-carrier-protein] hydrolase	Fasn	sp|P19096|FAS_MOUSE Fatty acid synthase OS=Mus musculus OX=10090 GN=Fasn PE=1 SV=2	4	2504	272428	1962.15	156.89	237.83	1.34745e+06	209293	275827	0.928	2707.62
4812	Q8K2B3	Q8K2B3	Succinate dehydrogenase [ubiquinone] flavoprotein subunit, mitochondrial	Sdha	sp|Q8K2B3|SDHA_MOUSE Succinate dehydrogenase [ubiquinone] flavoprotein subunit, mitochondrial OS=Mus musculus OX=10090 GN=Sdha PE=1 SV=1	4	664	72585.4	1952.3	105.185	145.815	1.34069e+06	170835	217995	0.928	717.794
7790	Q9Z2Y8	Q9Z2Y8	Proline synthase co-transcribed bacterial homolog protein	Prosc	sp|Q9Z2Y8|PLPHP_MOUSE Pyridoxal phosphate homeostasis protein OS=Mus musculus OX=10090 GN=Plpbp PE=1 SV=1	4	274	30048.6	1948.4	118.915	170.975	1.33801e+06	180733	233387	0.928	296.556
5579	Q921F4;Q921F4-4;Q921F4-5	Q921F4	Heterogeneous nuclear ribonucleoprotein L-like	Hnrnpll	sp|Q921F4|HNRLL_MOUSE Heterogeneous nuclear ribonucleoprotein L-like OS=Mus musculus OX=10090 GN=Hnrnpll PE=1 SV=3	4	591	64124.8	1947.29	337.483	508.457	1.33724e+06	341259	443046	0.928	632.499
4506	Q8CAQ8-2;Q8CAQ8-4	Q8CAQ8-2	MICOS complex subunit Mic60	Immt	sp|Q8CAQ8-2|MIC60_MOUSE Isoform 2 of MICOS complex subunit Mic60 OS=Mus musculus OX=10090 GN=Immt	4	746	82929	2066.11	83.1914	306.389	1.33705e+06	169627	46473.5	0.928	817.86
151	C0HKE9;C0HKE8;C0HKE7;C0HKE6;C0HKE5;C0HKE4;C0HKE3;C0HKE2;C0HKE1;Q8CGP6;Q8CGP5;Q8BFU2;Q8R1M2;Q8CGP7	C0HKE9;C0HKE8;C0HKE7;C0HKE6;C0HKE5;C0HKE4;C0HKE3;C0HKE2;C0HKE1;Q8CGP6;Q8CGP5;Q8BFU2;Q8R1M2;Q8CGP7	Histone H2A type 1-H;Histone H2A type 1-F;Histone H2A type 3;Histone H2A.J;Histone H2A type 1-K	Hist1h2ah;Hist1h2af;Hist3h2a;H2afj;Hist1h2ak	sp|C0HKE9|H2A1P_MOUSE Histone H2A type 1-P OS=Mus musculus OX=10090 GN=Hist1h2ap PE=1 SV=1;sp|C0HKE8|H2A1O_MOUSE Histone H2A type 1-O OS=Mus musculus OX=10090 GN=Hist1h2ao PE=1 SV=1;sp|C0HKE7|H2A1N_MOUSE Histone H2A type 1-N OS=Mus musculus OX=10090 GN=His	4	130	14135.5	1943.73	967.452	699.538	1.33479e+06	803888	561565	0.927	139.171
5656	Q922Y1	Q922Y1	UBX domain-containing protein 1	Ubxn1	sp|Q922Y1|UBXN1_MOUSE UBX domain-containing protein 1 OS=Mus musculus OX=10090 GN=Ubxn1 PE=1 SV=1	4	297	33572.5	1818.46	844.591	224.379	1.33479e+06	320223	309777	0.927	330.537
5818	Q99L45	Q99L45	Eukaryotic translation initiation factor 2 subunit 2	Eif2s2	sp|Q99L45|IF2B_MOUSE Eukaryotic translation initiation factor 2 subunit 2 OS=Mus musculus OX=10090 GN=Eif2s2 PE=1 SV=1	4	331	38092.1	1958.42	373.718	469.762	1.33071e+06	149702	237078	0.927	373.888
555	O55131;Q9DA97	O55131	Septin-7	43715	sp|O55131|SEPT7_MOUSE Septin-7 OS=Mus musculus OX=10090 GN=Sept7 PE=1 SV=1	4	436	50549.9	1930.2	32.6767	23.2633	1.3255e+06	116516	140394	0.927	494.226
1024	P23116	P23116	Eukaryotic translation initiation factor 3 subunit A	Eif3a	sp|P23116|EIF3A_MOUSE Eukaryotic translation initiation factor 3 subunit A OS=Mus musculus OX=10090 GN=Eif3a PE=1 SV=5	4	1344	161936	1927.93	306.917	93.1326	1.32395e+06	317872	183668	0.927	1581.39
2329	Q3UGC7;Q66JS6	Q3UGC7;Q66JS6	Eukaryotic translation initiation factor 3 subunit J-A;Eukaryotic translation initiation factor 3 subunit J-B	Eif3j1;Eif3j2	sp|Q3UGC7|EI3JA_MOUSE Eukaryotic translation initiation factor 3 subunit J-A OS=Mus musculus OX=10090 GN=Eif3j1 PE=2 SV=1;sp|Q66JS6|EI3JB_MOUSE Eukaryotic translation initiation factor 3 subunit J-B OS=Mus musculus OX=10090 GN=Eif3j2 PE=1 SV=1	4	261	29343.6	1918.5	726.656	709.134	1.31747e+06	326416	429017	0.927	285.154
6740	Q9D8U8	Q9D8U8	Sorting nexin-5	Snx5	sp|Q9D8U8|SNX5_MOUSE Sorting nexin-5 OS=Mus musculus OX=10090 GN=Snx5 PE=1 SV=1	4	404	46797.4	1875.48	221.623	83.317	1.31357e+06	117881	161189	0.927	453.418
1643	P62305	P62305	Small nuclear ribonucleoprotein E	Snrpe	sp|P62305|RUXE_MOUSE Small nuclear ribonucleoprotein E OS=Mus musculus OX=10090 GN=Snrpe PE=1 SV=1	4	92	10803.6	1911.85	1072.4	959.386	1.31291e+06	879455	720977	0.927	104.623
6387	Q9CZD3	Q9CZD3	Glycine--tRNA ligase	Gars	sp|Q9CZD3|GARS_MOUSE Glycine--tRNA ligase OS=Mus musculus OX=10090 GN=Gars PE=1 SV=1	4	729	81877.8	1864.03	209.735	46.105	1.31195e+06	31428.1	92211.9	0.926	792.333
1724	P63168	P63168	Dynein light chain 1, cytoplasmic	Dynll1	sp|P63168|DYL1_MOUSE Dynein light chain 1, cytoplasmic OS=Mus musculus OX=10090 GN=Dynll1 PE=1 SV=1	4	89	10365.9	1918.5	1001.7	301.739	1.29522e+06	582500	107480	0.926	99.0318
1940	P97855	P97855	Ras GTPase-activating protein-binding protein 1	G3bp1	sp|P97855|G3BP1_MOUSE Ras GTPase-activating protein-binding protein 1 OS=Mus musculus OX=10090 GN=G3bp1 PE=1 SV=1	4	465	51828.8	1885.3	656.411	420.059	1.29467e+06	572592	384061	0.926	494.941
5444	Q91WS0	Q91WS0	CDGSH iron-sulfur domain-containing protein 1	Cisd1	sp|Q91WS0|CISD1_MOUSE CDGSH iron-sulfur domain-containing protein 1 OS=Mus musculus OX=10090 GN=Cisd1 PE=1 SV=1	4	108	12097	1818.78	1181.98	173.122	1.28818e+06	576714	151636	0.926	114.941
2936	Q62318;Q62318-2	Q62318;Q62318-2	Transcription intermediary factor 1-beta	Trim28	sp|Q62318|TIF1B_MOUSE Transcription intermediary factor 1-beta OS=Mus musculus OX=10090 GN=Trim28 PE=1 SV=3;sp|Q62318-2|TIF1B_MOUSE Isoform 2 of Transcription intermediary factor 1-beta OS=Mus musculus OX=10090 GN=Trim28	4	834	88847	1873.31	331.526	263.654	1.28644e+06	83809.4	103911	0.926	843.056
1142	P31230	P31230	Aminoacyl tRNA synthase complex-interacting multifunctional protein 1;Endothelial monocyte-activating polypeptide 2	Aimp1	sp|P31230|AIMP1_MOUSE Aminoacyl tRNA synthase complex-interacting multifunctional protein 1 OS=Mus musculus OX=10090 GN=Aimp1 PE=1 SV=2	4	310	33997.2	1892.77	122.929	54.6606	1.28597e+06	194855	118945	0.926	322.478
7535	Q9WTP6-2;Q9WTP6	Q9WTP6-2;Q9WTP6	Adenylate kinase 2, mitochondrial;Adenylate kinase 2, mitochondrial, N-terminally processed	Ak2	sp|Q9WTP6-2|KAD2_MOUSE Isoform 2 of Adenylate kinase 2, mitochondrial OS=Mus musculus OX=10090 GN=Ak2;sp|Q9WTP6|KAD2_MOUSE Adenylate kinase 2, mitochondrial OS=Mus musculus OX=10090 GN=Ak2 PE=1 SV=5	4	232	25605.6	1872.18	299.131	293.199	1.28566e+06	309482	304368	0.926	242.82
1841	P83870	P83870	PHD finger-like domain-containing protein 5A	Phf5a	sp|P83870|PHF5A_MOUSE PHD finger-like domain-containing protein 5A OS=Mus musculus OX=10090 GN=Phf5a PE=1 SV=1	4	110	12405.4	1859.1	1549.44	805.257	1.27668e+06	841641	502481	0.925	116.82
1275	P46471	P46471	26S protease regulatory subunit 7	Psmc2	sp|P46471|PRS7_MOUSE 26S proteasome regulatory subunit 7 OS=Mus musculus OX=10090 GN=Psmc2 PE=1 SV=5	4	433	48647.9	1803.62	361.93	101.84	1.27564e+06	70193.8	97016.2	0.925	457.736
4555	Q8CDN6	Q8CDN6	Thioredoxin-like protein 1	Txnl1	sp|Q8CDN6|TXNL1_MOUSE Thioredoxin-like protein 1 OS=Mus musculus OX=10090 GN=Txnl1 PE=1 SV=3	4	289	32237.3	1857.01	681.029	342.591	1.27524e+06	302077	162683	0.925	303.232
1863	P97310	P97310	DNA replication licensing factor MCM2	Mcm2	sp|P97310|MCM2_MOUSE DNA replication licensing factor MCM2 OS=Mus musculus OX=10090 GN=Mcm2 PE=1 SV=3	4	904	102078	1856.43	150.012	44.3184	1.27484e+06	199176	148664	0.925	959.871
3161	Q6NZB0	Q6NZB0	DnaJ homolog subfamily C member 8	Dnajc8	sp|Q6NZB0|DNJC8_MOUSE DnaJ homolog subfamily C member 8 OS=Mus musculus OX=10090 GN=Dnajc8 PE=1 SV=2	4	253	29812.6	1851.99	29.5109	60.9291	1.27179e+06	110446	158704	0.925	279.667
6851	Q9DBH5	Q9DBH5	Vesicular integral-membrane protein VIP36	Lman2	sp|Q9DBH5|LMAN2_MOUSE Vesicular integral-membrane protein VIP36 OS=Mus musculus OX=10090 GN=Lman2 PE=1 SV=2	4	358	40429.8	1883.23	173.23	289.01	1.27141e+06	239357	246313	0.925	379.151
1177	P35293	P35293	Ras-related protein Rab-18	Rab18	sp|P35293|RAB18_MOUSE Ras-related protein Rab-18 OS=Mus musculus OX=10090 GN=Rab18 PE=1 SV=2	4	206	23035.2	1878.15	706.519	219.361	1.26906e+06	626544	202436	0.925	215.624
3455	Q78PY7	Q78PY7	Staphylococcal nuclease domain-containing protein 1	Snd1	sp|Q78PY7|SND1_MOUSE Staphylococcal nuclease domain-containing protein 1 OS=Mus musculus OX=10090 GN=Snd1 PE=1 SV=1	4	910	102088	1803.46	85.3551	0.884899	1.26723e+06	58123.2	146967	0.924	954.23
1344	P49717;Q9CWV1-2;Q9CWV1	P49717	DNA replication licensing factor MCM4	Mcm4	sp|P49717|MCM4_MOUSE DNA replication licensing factor MCM4 OS=Mus musculus OX=10090 GN=Mcm4 PE=1 SV=1	4	862	96736.2	1839.6	75.245	295.745	1.26436e+06	139983	304899	0.924	902.158
6375	Q9CZ44-3;Q9CZ44;Q9CZ44-2	Q9CZ44-3;Q9CZ44;Q9CZ44-2	NSFL1 cofactor p47	Nsfl1c	sp|Q9CZ44-3|NSF1C_MOUSE Isoform 3 of NSFL1 cofactor p47 OS=Mus musculus OX=10090 GN=Nsfl1c;sp|Q9CZ44|NSF1C_MOUSE NSFL1 cofactor p47 OS=Mus musculus OX=10090 GN=Nsfl1c PE=1 SV=1;sp|Q9CZ44-2|NSF1C_MOUSE Isoform 2 of NSFL1 cofactor p47 OS=Mus musculus OX=1009	4	372	40953.2	1791.11	213.342	109.158	1.26091e+06	99103.6	183946	0.924	380.886
1973	Q00PI9	Q00PI9	Heterogeneous nuclear ribonucleoprotein U-like protein 2	Hnrnpul2	sp|Q00PI9|HNRL2_MOUSE Heterogeneous nuclear ribonucleoprotein U-like protein 2 OS=Mus musculus OX=10090 GN=Hnrnpul2 PE=1 SV=2	4	745	84940.2	1865.58	310.56	276.59	1.26056e+06	138720	95199.7	0.924	789.77
7135	Q9JHU9	Q9JHU9	Inositol-3-phosphate synthase 1	Isyna1	sp|Q9JHU9|INO1_MOUSE Inositol-3-phosphate synthase 1 OS=Mus musculus OX=10090 GN=Isyna1 PE=1 SV=1	4	557	60931.6	1835.12	501.679	68.5611	1.26021e+06	456507	162343	0.924	566.384
2763	Q61035	Q61035	Histidine--tRNA ligase, cytoplasmic	Hars	sp|Q61035|SYHC_MOUSE Histidine--tRNA ligase, cytoplasmic OS=Mus musculus OX=10090 GN=Hars PE=1 SV=2	4	509	57432.3	1786.74	292.687	115.733	1.25847e+06	78688	130662	0.924	533.118
4808	Q8K297	Q8K297	Procollagen galactosyltransferase 1	Colgalt1	sp|Q8K297|GT251_MOUSE Procollagen galactosyltransferase 1 OS=Mus musculus OX=10090 GN=Colgalt1 PE=1 SV=2	4	617	71060.5	1830.4	130.451	300.989	1.25697e+06	183557	306484	0.924	658.837
6584	Q9D358	Q9D358	Low molecular weight phosphotyrosine protein phosphatase	Acp1	sp|Q9D358|PPAC_MOUSE Low molecular weight phosphotyrosine protein phosphatase OS=Mus musculus OX=10090 GN=Acp1 PE=1 SV=3	4	158	18191.7	1825.18	31.1971	105.553	1.25445e+06	107018	185752	0.924	168.326
2949	Q62422	Q62422	Osteoclast-stimulating factor 1	Ostf1	sp|Q62422|OSTF1_MOUSE Osteoclast-stimulating factor 1 OS=Mus musculus OX=10090 GN=Ostf1 PE=1 SV=2	4	215	23782.7	1856.27	155.94	222.32	1.2532e+06	225059	202551	0.923	219.84
533	O54984	O54984	ATPase Asna1	Asna1	sp|O54984|ASNA_MOUSE ATPase Asna1 OS=Mus musculus OX=10090 GN=Asna1 PE=1 SV=2	4	348	38822.8	1835.21	271.874	173.366	1.25014e+06	297805	200555	0.923	357.99
1896	P97429	P97429	Annexin A4	Anxa4	sp|P97429|ANXA4_MOUSE Annexin A4 OS=Mus musculus OX=10090 GN=Anxa4 PE=1 SV=4	4	319	35915.7	1837.61	33.5518	87.1582	1.2492e+06	106580	123640	0.923	330.933
2297	Q3U9G9	Q3U9G9	Lamin-B receptor	Lbr	sp|Q3U9G9|LBR_MOUSE Delta(14)-sterol reductase OS=Mus musculus OX=10090 GN=Lbr PE=1 SV=2	4	626	71440.2	1813.54	694.35	477.93	1.24539e+06	313190	264193	0.923	656.254
7086	Q9ESP1	Q9ESP1	Stromal cell-derived factor 2-like protein 1	Sdf2l1	sp|Q9ESP1|SDF2L_MOUSE Stromal cell-derived factor 2-like protein 1 OS=Mus musculus OX=10090 GN=Sdf2l1 PE=1 SV=2	4	221	23648.3	1809.41	615.656	336.244	1.24256e+06	538997	327026	0.923	216.742
365	O09106	O09106	Histone deacetylase 1	Hdac1	sp|O09106|HDAC1_MOUSE Histone deacetylase 1 OS=Mus musculus OX=10090 GN=Hdac1 PE=1 SV=1	4	482	55075	1808.7	241.272	600.888	1.24207e+06	263932	491447	0.923	504.573
1883	P97370	P97370	Sodium/potassium-transporting ATPase subunit beta-3	Atp1b3	sp|P97370|AT1B3_MOUSE Sodium/potassium-transporting ATPase subunit beta-3 OS=Mus musculus OX=10090 GN=Atp1b3 PE=1 SV=1	4	278	31775.7	1797.72	170.165	108.685	1.24198e+06	138567	155923	0.923	291.095
460	O35658	O35658	Complement component 1 Q subcomponent-binding protein, mitochondrial	C1qbp	sp|O35658|C1QBP_MOUSE Complement component 1 Q subcomponent-binding protein, mitochondrial OS=Mus musculus OX=10090 GN=C1qbp PE=1 SV=1	4	278	31012.9	1829.24	586.884	312.166	1.236e+06	535979	260512	0.922	282.739
3920	Q8BHD7;Q8BHD7-2	Q8BHD7;Q8BHD7-2	Polypyrimidine tract-binding protein 3	Ptbp3	sp|Q8BHD7|PTBP3_MOUSE Polypyrimidine tract-binding protein 3 OS=Mus musculus OX=10090 GN=Ptbp3 PE=1 SV=1;sp|Q8BHD7-2|PTBP3_MOUSE Isoform 2 of Polypyrimidine tract-binding protein 3 OS=Mus musculus OX=10090 GN=Ptbp3	4	523	56701.1	1882.56	198.782	348.918	1.23483e+06	182936	108154	0.922	516.445
2702	Q60749;Q9WU01-2;Q9R226;Q9WU01	Q60749	KH domain-containing, RNA-binding, signal transduction-associated protein 1	Khdrbs1	sp|Q60749|KHDR1_MOUSE KH domain-containing, RNA-binding, signal transduction-associated protein 1 OS=Mus musculus OX=10090 GN=Khdrbs1 PE=1 SV=2	4	443	48370.6	1792.22	166.087	152.603	1.22933e+06	29880.1	62439.9	0.922	438.605
1630	P62192	P62192	26S protease regulatory subunit 4	Psmc1	sp|P62192|PRS4_MOUSE 26S proteasome regulatory subunit 4 OS=Mus musculus OX=10090 GN=Psmc1 PE=1 SV=1	4	440	49184.5	1789.07	364.924	82.7463	1.22859e+06	353833	168157	0.922	445.716
2666	Q5XJY5	Q5XJY5	Coatomer subunit delta	Arcn1	sp|Q5XJY5|COPD_MOUSE Coatomer subunit delta OS=Mus musculus OX=10090 GN=Arcn1 PE=1 SV=2	4	511	57229.4	1746.42	222.867	184.883	1.22792e+06	105927	223833	0.922	518.34
6654	Q9D6Z1	Q9D6Z1	Nucleolar protein 56	Nop56	sp|Q9D6Z1|NOP56_MOUSE Nucleolar protein 56 OS=Mus musculus OX=10090 GN=Nop56 PE=1 SV=2	4	580	64464.3	1726.71	181.132	210.108	1.22536e+06	43164.2	250165	0.922	582.647
4075	Q8BMJ3	Q8BMJ3	Eukaryotic translation initiation factor 1A, X-chromosomal	Eif1ax	sp|Q8BMJ3|IF1AX_MOUSE Eukaryotic translation initiation factor 1A, X-chromosomal OS=Mus musculus OX=10090 GN=Eif1ax PE=2 SV=3	4	144	16460.4	1938.09	124.287	1061.01	1.22517e+06	289951	581919	0.922	148.751
2746	Q60972	Q60972	Histone-binding protein RBBP4	Rbbp4	sp|Q60972|RBBP4_MOUSE Histone-binding protein RBBP4 OS=Mus musculus OX=10090 GN=Rbbp4 PE=1 SV=5	4	425	47655.7	1783.74	485.987	433.823	1.22493e+06	442511	385992	0.922	430.576
6100	Q9CQP3	Q9CQP3	Coiled-coil-helix-coiled-coil-helix domain-containing protein 5	Chchd5	sp|Q9CQP3|CHCH5_MOUSE Coiled-coil-helix-coiled-coil-helix domain-containing protein 5 OS=Mus musculus OX=10090 GN=Chchd5 PE=1 SV=1	4	110	12326	1812.1	535.845	743.245	1.22339e+06	501524	536096	0.921	111.227
7246	Q9JKR6	Q9JKR6	Hypoxia up-regulated protein 1	Hyou1	sp|Q9JKR6|HYOU1_MOUSE Hypoxia up-regulated protein 1 OS=Mus musculus OX=10090 GN=Hyou1 PE=1 SV=1	4	999	111181	1808.03	243.049	210.831	1.22298e+06	229599	161701	0.921	1002.94
740	P00493	P00493	Hypoxanthine-guanine phosphoribosyltransferase	Hprt1	sp|P00493|HPRT_MOUSE Hypoxanthine-guanine phosphoribosyltransferase OS=Mus musculus OX=10090 GN=Hprt1 PE=1 SV=3	4	218	24570.4	1805.72	320.751	264.629	1.22011e+06	339435	229177	0.921	221.125
6369	Q9CZ13	Q9CZ13	Cytochrome b-c1 complex subunit 1, mitochondrial	Uqcrc1	sp|Q9CZ13|QCR1_MOUSE Cytochrome b-c1 complex subunit 1, mitochondrial OS=Mus musculus OX=10090 GN=Uqcrc1 PE=1 SV=2	4	480	52851.8	1767.16	96.2473	374.203	1.21458e+06	152043	348890	0.921	473.488
677	O88685	O88685	26S protease regulatory subunit 6A	Psmc3	sp|O88685|PRS6A_MOUSE 26S proteasome regulatory subunit 6A OS=Mus musculus OX=10090 GN=Psmc3 PE=1 SV=2	4	442	49548.9	1797.77	44.6634	123.217	1.21371e+06	139821	136949	0.921	443.58
4981	Q8R1B4	Q8R1B4	Eukaryotic translation initiation factor 3 subunit C	Eif3c	sp|Q8R1B4|EIF3C_MOUSE Eukaryotic translation initiation factor 3 subunit C OS=Mus musculus OX=10090 GN=Eif3c PE=1 SV=1	4	911	105531	1766.99	354.671	112.829	1.21343e+06	345233	185407	0.921	944.534
3109	Q6DFW4	Q6DFW4	Nucleolar protein 58	Nop58	sp|Q6DFW4|NOP58_MOUSE Nucleolar protein 58 OS=Mus musculus OX=10090 GN=Nop58 PE=1 SV=1	4	536	60342.9	1796.03	94.6413	353.029	1.21254e+06	176433	284673	0.921	539.691
7273	Q9JLJ2	Q9JLJ2	4-trimethylaminobutyraldehyde dehydrogenase	Aldh9a1	sp|Q9JLJ2|AL9A1_MOUSE 4-trimethylaminobutyraldehyde dehydrogenase OS=Mus musculus OX=10090 GN=Aldh9a1 PE=1 SV=1	4	494	53514.7	1764.31	552.856	443.344	1.21159e+06	228474	241143	0.92	478.246
7545	Q9WTX5	Q9WTX5	S-phase kinase-associated protein 1	Skp1	sp|Q9WTX5|SKP1_MOUSE S-phase kinase-associated protein 1 OS=Mus musculus OX=10090 GN=Skp1 PE=1 SV=3	4	163	18672	1763.7	342.921	309.519	1.20922e+06	104198	140922	0.92	166.541
4085	Q8BMS1	Q8BMS1	Trifunctional enzyme subunit alpha, mitochondrial;Long-chain enoyl-CoA hydratase;Long chain 3-hydroxyacyl-CoA dehydrogenase	Hadha	sp|Q8BMS1|ECHA_MOUSE Trifunctional enzyme subunit alpha, mitochondrial OS=Mus musculus OX=10090 GN=Hadha PE=1 SV=1	4	763	82669.8	1762.5	74.7398	76.6802	1.20856e+06	140691	157409	0.92	736.951
2909	Q62148;P24549	Q62148	Retinal dehydrogenase 2	Aldh1a2	sp|Q62148|AL1A2_MOUSE Retinal dehydrogenase 2 OS=Mus musculus OX=10090 GN=Aldh1a2 PE=1 SV=2	4	518	56625.9	1715.23	481.252	157.508	1.20743e+06	157622	118388	0.92	504.313
870	P11352	P11352	Glutathione peroxidase 1	Gpx1	sp|P11352|GPX1_MOUSE Glutathione peroxidase 1 OS=Mus musculus OX=10090 GN=Gpx1 PE=1 SV=2	4	201	22179.3	1758.9	94.7703	15.6697	1.19959e+06	162196	101224	0.92	196.248
554	O55128	O55128	Histone deacetylase complex subunit SAP18	Sap18	sp|O55128|SAP18_MOUSE Histone deacetylase complex subunit SAP18 OS=Mus musculus OX=10090 GN=Sap18 PE=1 SV=1	4	153	17595.1	1746.04	631.824	524.596	1.19904e+06	278732	301714	0.92	155.614
3410	Q6ZQI3	Q6ZQI3	Malectin	Mlec	sp|Q6ZQI3|MLEC_MOUSE Malectin OS=Mus musculus OX=10090 GN=Mlec PE=1 SV=2	4	291	32342.1	1882.16	26.2245	289.135	1.19735e+06	193766	34704.2	0.92	285.637
324	O08709	O08709	Peroxiredoxin-6	Prdx6	sp|O08709|PRDX6_MOUSE Peroxiredoxin-6 OS=Mus musculus OX=10090 GN=Prdx6 PE=1 SV=3	4	224	24870.6	1663.42	390.564	123.866	1.19706e+06	79428.1	167162	0.92	219.597
5620	Q922D8	Q922D8	C-1-tetrahydrofolate synthase, cytoplasmic;Methylenetetrahydrofolate dehydrogenase;Methenyltetrahydrofolate cyclohydrolase;Formyltetrahydrofolate synthetase;C-1-tetrahydrofolate synthase, cytoplasmic, N-terminally processed	Mthfd1	sp|Q922D8|C1TC_MOUSE C-1-tetrahydrofolate synthase, cytoplasmic OS=Mus musculus OX=10090 GN=Mthfd1 PE=1 SV=4	4	935	101200	1796.56	65.4633	156.777	1.19592e+06	86123.6	38726.4	0.919	892.699
6326	Q9CY27	Q9CY27	Very-long-chain enoyl-CoA reductase	Tecr	sp|Q9CY27|TECR_MOUSE Very-long-chain enoyl-CoA reductase OS=Mus musculus OX=10090 GN=Tecr PE=1 SV=1	4	308	36090.5	1738.53	56.2459	463.224	1.19389e+06	124634	401315	0.919	317.819
6130	Q9CQW9	Q9CQW9	Interferon-induced transmembrane protein 3	Ifitm3	sp|Q9CQW9|IFM3_MOUSE Interferon-induced transmembrane protein 3 OS=Mus musculus OX=10090 GN=Ifitm3 PE=1 SV=1	4	137	14954.3	1763.33	361.139	162.211	1.19147e+06	366617	161933	0.919	131.424
5968	Q9CPQ8	Q9CPQ8	ATP synthase subunit g, mitochondrial	Atp5l	sp|Q9CPQ8|ATP5L_MOUSE ATP synthase subunit g, mitochondrial OS=Mus musculus OX=10090 GN=Atp5mg PE=1 SV=1	4	103	11424.5	1758.57	372.906	242.194	1.19093e+06	374948	221906	0.919	100.357
3503	Q7TNC4-4;Q7TNC4;Q7TNC4-2;Q7TNC4-3	Q7TNC4-4;Q7TNC4;Q7TNC4-2;Q7TNC4-3	Putative RNA-binding protein Luc7-like 2	Luc7l2	sp|Q7TNC4-4|LC7L2_MOUSE Isoform 4 of Putative RNA-binding protein Luc7-like 2 OS=Mus musculus OX=10090 GN=Luc7l2;sp|Q7TNC4|LC7L2_MOUSE Putative RNA-binding protein Luc7-like 2 OS=Mus musculus OX=10090 GN=Luc7l2 PE=1 SV=1;sp|Q7TNC4-2|LC7L2_MOUSE Isoform 2 o	4	382	45404.6	1726.66	249.617	456.773	1.18574e+06	266125	396532	0.919	397.111
1076	P27048;P63163	P27048;P63163	Small nuclear ribonucleoprotein-associated protein B;Small nuclear ribonucleoprotein-associated protein N	Snrpb;Snrpn	sp|P27048|RSMB_MOUSE Small nuclear ribonucleoprotein-associated protein B OS=Mus musculus OX=10090 GN=Snrpb PE=1 SV=1;sp|P63163|RSMN_MOUSE Small nuclear ribonucleoprotein-associated protein N OS=Mus musculus OX=10090 GN=Snrpn PE=1 SV=1	4	231	23655.9	1726.33	389.218	773.926	1.18551e+06	368671	593615	0.919	206.856
2046	Q08024;Q08024-4;Q08024-3	Q08024;Q08024-4;Q08024-3	Core-binding factor subunit beta	Cbfb	sp|Q08024|PEBB_MOUSE Core-binding factor subunit beta OS=Mus musculus OX=10090 GN=Cbfb PE=1 SV=1;sp|Q08024-4|PEBB_MOUSE Isoform 4 of Core-binding factor subunit beta OS=Mus musculus OX=10090 GN=Cbfb;sp|Q08024-3|PEBB_MOUSE Isoform 3 of Core-binding factor s	4	187	22030.5	1769.34	114.561	93.3291	1.18509e+06	196561	88328.9	0.919	192.575
6176	Q9CR68	Q9CR68	Cytochrome b-c1 complex subunit Rieske, mitochondrial;Cytochrome b-c1 complex subunit 11	Uqcrfs1	sp|Q9CR68|UCRI_MOUSE Cytochrome b-c1 complex subunit Rieske, mitochondrial OS=Mus musculus OX=10090 GN=Uqcrfs1 PE=1 SV=1	4	274	29367.6	1744.87	497.067	377.583	1.18302e+06	358943	251881	0.918	256.261
7513	Q9R1T2;Q9R1T2-2	Q9R1T2;Q9R1T2-2	SUMO-activating enzyme subunit 1;SUMO-activating enzyme subunit 1, N-terminally processed	Sae1	sp|Q9R1T2|SAE1_MOUSE SUMO-activating enzyme subunit 1 OS=Mus musculus OX=10090 GN=Sae1 PE=1 SV=1;sp|Q9R1T2-2|SAE1_MOUSE Isoform 2 of SUMO-activating enzyme subunit 1 OS=Mus musculus OX=10090 GN=Sae1	4	350	38620.1	1745.92	276.825	156.045	1.17909e+06	121558	11862.2	0.918	335.881
1710	P63037	P63037	DnaJ homolog subfamily A member 1	Dnaja1	sp|P63037|DNJA1_MOUSE DnaJ homolog subfamily A member 1 OS=Mus musculus OX=10090 GN=Dnaja1 PE=1 SV=1	4	397	44868.2	1744.48	63.7793	143.941	1.17773e+06	150696	148564	0.918	389.771
867	P11031	P11031	Activated RNA polymerase II transcriptional coactivator p15	Sub1	sp|P11031|TCP4_MOUSE Activated RNA polymerase II transcriptional coactivator p15 OS=Mus musculus OX=10090 GN=Sub1 PE=1 SV=3	4	127	14427.4	1607.39	646.561	45.8889	1.17659e+06	224175	166955	0.918	125.21
6862	Q9DBP5	Q9DBP5	UMP-CMP kinase	Cmpk1	sp|Q9DBP5|KCY_MOUSE UMP-CMP kinase OS=Mus musculus OX=10090 GN=Cmpk1 PE=1 SV=1	4	196	22165.3	1702.74	319.224	140.866	1.17293e+06	83664	32596	0.918	191.764
6026	Q9CQ60	Q9CQ60	6-phosphogluconolactonase	Pgls	sp|Q9CQ60|6PGL_MOUSE 6-phosphogluconolactonase OS=Mus musculus OX=10090 GN=Pgls PE=1 SV=1	4	257	27254.4	1613.23	228.112	39.2981	1.17119e+06	39149.3	193038	0.918	235.444
1122	P29387	P29387	Guanine nucleotide-binding protein subunit beta-4	Gnb4	sp|P29387|GBB4_MOUSE Guanine nucleotide-binding protein subunit beta-4 OS=Mus musculus OX=10090 GN=Gnb4 PE=1 SV=4	4	340	37379	1643.02	249.833	112.557	1.16883e+06	118013	211055	0.918	322.256
964	P17665	P17665	Cytochrome c oxidase subunit 7C, mitochondrial	Cox7c	sp|P17665|COX7C_MOUSE Cytochrome c oxidase subunit 7C, mitochondrial OS=Mus musculus OX=10090 GN=Cox7c PE=1 SV=1	4	63	7332.63	1730.77	449.582	199.138	1.16718e+06	431888	178454	0.917	63.128
5219	Q8VDM4	Q8VDM4	26S proteasome non-ATPase regulatory subunit 2	Psmd2	sp|Q8VDM4|PSMD2_MOUSE 26S proteasome non-ATPase regulatory subunit 2 OS=Mus musculus OX=10090 GN=Psmd2 PE=1 SV=1	4	908	100203	1669.18	117.801	72.3394	1.16669e+06	100505	174304	0.917	862.307
5723	Q99J77	Q99J77		Nans	sp|Q99J77|SIAS_MOUSE Sialic acid synthase OS=Mus musculus OX=10090 GN=Nans PE=1 SV=1	4	359	40024.1	1724.47	348.882	217.218	1.16423e+06	358942	195051	0.917	343.703
919	P14685	P14685	26S proteasome non-ATPase regulatory subunit 3	Psmd3	sp|P14685|PSMD3_MOUSE 26S proteasome non-ATPase regulatory subunit 3 OS=Mus musculus OX=10090 GN=Psmd3 PE=1 SV=3	4	530	60718.2	1701.49	288.01	92.4597	1.16401e+06	295091	154689	0.917	521.314
5804	Q99KV1	Q99KV1	DnaJ homolog subfamily B member 11	Dnajb11	sp|Q99KV1|DJB11_MOUSE DnaJ homolog subfamily B member 11 OS=Mus musculus OX=10090 GN=Dnajb11 PE=1 SV=1	4	358	40555	1721.5	118.342	112.858	1.16126e+06	188083	123407	0.917	347.373
5604	Q921T2-2;Q921T2;Q921T2-3	Q921T2-2;Q921T2;Q921T2-3	Torsin-1A-interacting protein 1	Tor1aip1	sp|Q921T2-2|TOIP1_MOUSE Isoform 2 of Torsin-1A-interacting protein 1 OS=Mus musculus OX=10090 GN=Tor1aip1;sp|Q921T2|TOIP1_MOUSE Torsin-1A-interacting protein 1 OS=Mus musculus OX=10090 GN=Tor1aip1 PE=1 SV=3;sp|Q921T2-3|TOIP1_MOUSE Isoform 3 of Torsin-1A-in	4	576	64845.1	1686.4	244.222	193.318	1.15809e+06	260234	230177	0.917	553.913
5337	Q91V92	Q91V92	ATP-citrate synthase	Acly	sp|Q91V92|ACLY_MOUSE ATP-citrate synthase OS=Mus musculus OX=10090 GN=Acly PE=1 SV=1	4	1091	119728	1709.03	255.036	137.244	1.15478e+06	285665	144115	0.917	1019.81
7345	Q9QXH4;Q3V0T4	Q9QXH4	Integrin alpha-X	Itgax	sp|Q9QXH4|ITAX_MOUSE Integrin alpha-X OS=Mus musculus OX=10090 GN=Itgax PE=1 SV=1	4	1169	129151	1679.75	89.0467	261.623	1.15352e+06	145920	272190	0.917	1098.87
5402	Q91W90	Q91W90	Thioredoxin domain-containing protein 5	Txndc5	sp|Q91W90|TXND5_MOUSE Thioredoxin domain-containing protein 5 OS=Mus musculus OX=10090 GN=Txndc5 PE=1 SV=2	4	417	46415.5	1679.02	265.661	378.309	1.15301e+06	275639	344658	0.916	394.749
1495	P57784	P57784	U2 small nuclear ribonucleoprotein A	Snrpa1	sp|P57784|RU2A_MOUSE U2 small nuclear ribonucleoprotein A OS=Mus musculus OX=10090 GN=Snrpa1 PE=1 SV=2	4	255	28357.5	1579.9	266.833	283.497	1.1528e+06	48881.2	347123	0.916	241.127
2170	Q3THK7	Q3THK7	GMP synthase [glutamine-hydrolyzing]	Gmps	sp|Q3THK7|GUAA_MOUSE GMP synthase [glutamine-hydrolyzing] OS=Mus musculus OX=10090 GN=Gmps PE=1 SV=2	4	693	76723.4	1673.17	160.715	249.165	1.14998e+06	195005	264994	0.916	650.789
5774	Q99KE1	Q99KE1	NAD-dependent malic enzyme, mitochondrial	Me2	sp|Q99KE1|MAOM_MOUSE NAD-dependent malic enzyme, mitochondrial OS=Mus musculus OX=10090 GN=Me2 PE=1 SV=1	4	589	65799	1674.03	88.2605	292.26	1.14959e+06	145063	290856	0.916	557.937
6503	Q9D1A2	Q9D1A2	Cytosolic non-specific dipeptidase	Cndp2	sp|Q9D1A2|CNDP2_MOUSE Cytosolic non-specific dipeptidase OS=Mus musculus OX=10090 GN=Cndp2 PE=1 SV=1	4	475	52767.3	1701.01	302.359	242.581	1.14936e+06	319906	211579	0.916	447.349
4102	Q8BP47	Q8BP47	Asparagine--tRNA ligase, cytoplasmic	Nars	sp|Q8BP47|SYNC_MOUSE Asparagine--tRNA ligase, cytoplasmic OS=Mus musculus OX=10090 GN=Nars PE=1 SV=2	4	559	64279.3	1699.07	212.528	83.8422	1.14805e+06	253919	109441	0.916	544.322
7627	Q9WVK4;Q8BH64	Q9WVK4	EH domain-containing protein 1	Ehd1	sp|Q9WVK4|EHD1_MOUSE EH domain-containing protein 1 OS=Mus musculus OX=10090 GN=Ehd1 PE=1 SV=1	4	534	60602.8	1664.28	284.112	229.788	1.14386e+06	285086	252367	0.916	511.318
2762	Q61033;Q61033-2	Q61033	Lamina-associated polypeptide 2, isoforms alpha/zeta	Tmpo	sp|Q61033|LAP2A_MOUSE Lamina-associated polypeptide 2, isoforms alpha/zeta OS=Mus musculus OX=10090 GN=Tmpo PE=1 SV=4	4	693	75168.3	1646.85	402.935	94.915	1.14274e+06	175293	63477	0.915	633.585
7505	Q9R1P3	Q9R1P3	Proteasome subunit beta type-2	Psmb2	sp|Q9R1P3|PSB2_MOUSE Proteasome subunit beta type-2 OS=Mus musculus OX=10090 GN=Psmb2 PE=1 SV=1	4	201	22906.4	1683.3	343.741	97.1286	1.13643e+06	352732	116508	0.915	192.01
480	O35887	O35887	Calumenin	Calu	sp|O35887|CALU_MOUSE Calumenin OS=Mus musculus OX=10090 GN=Calu PE=1 SV=1	4	315	37063.7	1642.02	69.5692	381.271	1.13619e+06	102291	352665	0.915	310.615
7361	Q9QXT0	Q9QXT0	Protein canopy homolog 2	Cnpy2	sp|Q9QXT0|CNPY2_MOUSE Protein canopy homolog 2 OS=Mus musculus OX=10090 GN=Cnpy2 PE=1 SV=1	4	182	20767.4	1595.14	164.485	141.715	1.13523e+06	68391.3	231965	0.915	173.896
7708	Q9Z1N5	Q9Z1N5	Spliceosome RNA helicase Ddx39b	Ddx39b	sp|Q9Z1N5|DX39B_MOUSE Spliceosome RNA helicase Ddx39b OS=Mus musculus OX=10090 GN=Ddx39b PE=1 SV=1	4	428	49035.4	1648.67	185.123	335.917	1.13313e+06	211770	317294	0.915	409.839
2693	Q60710	Q60710	Deoxynucleoside triphosphate triphosphohydrolase SAMHD1	Samhd1	sp|Q60710|SAMH1_MOUSE Deoxynucleoside triphosphate triphosphohydrolase SAMHD1 OS=Mus musculus OX=10090 GN=Samhd1 PE=1 SV=3	4	658	75893.1	1625.81	127.71	90.8603	1.13287e+06	118318	178945	0.915	634.172
1611	P61804	P61804	Dolichyl-diphosphooligosaccharide--protein glycosyltransferase subunit DAD1	Dad1	sp|P61804|DAD1_MOUSE Dolichyl-diphosphooligosaccharide--protein glycosyltransferase subunit DAD1 OS=Mus musculus OX=10090 GN=Dad1 PE=1 SV=3	4	113	12496.7	1676.19	168.495	156.465	1.13259e+06	220308	155391	0.915	104.398
6477	Q9D0R2	Q9D0R2	Threonine--tRNA ligase, cytoplasmic	Tars	sp|Q9D0R2|SYTC_MOUSE Threonine--tRNA ligase, cytoplasmic OS=Mus musculus OX=10090 GN=Tars PE=1 SV=2	4	722	83355.9	1629.43	187.057	128.293	1.13224e+06	35782.6	91217.4	0.915	696.142
6710	Q9D883	Q9D883	Splicing factor U2AF 35 kDa subunit	U2af1	sp|Q9D883|U2AF1_MOUSE Splicing factor U2AF 35 kDa subunit OS=Mus musculus OX=10090 GN=U2af1 PE=1 SV=4	4	239	27815	1788.84	212.703	416.707	1.13081e+06	339606	124494	0.914	232.003
1585	P61082	P61082	NEDD8-conjugating enzyme Ubc12	Ube2m	sp|P61082|UBC12_MOUSE NEDD8-conjugating enzyme Ubc12 OS=Mus musculus OX=10090 GN=Ube2m PE=1 SV=1	4	183	20900	1643.46	45.5976	188.952	1.12956e+06	109201	225623	0.914	174.132
6051	Q9CQC6	Q9CQC6	Basic leucine zipper and W2 domain-containing protein 1	Bzw1	sp|Q9CQC6|BZW1_MOUSE Basic leucine zipper and W2 domain-containing protein 1 OS=Mus musculus OX=10090 GN=Bzw1 PE=1 SV=1	4	419	48043.2	1640.48	967.863	252.217	1.12918e+06	491827	114053	0.914	400.148
1673	P62821	P62821	Ras-related protein Rab-1A	Rab1A	sp|P62821|RAB1A_MOUSE Ras-related protein Rab-1A OS=Mus musculus OX=10090 GN=Rab1A PE=1 SV=3	4	205	22677.8	1638.73	802.029	237.501	1.1263e+06	390566	98644.3	0.914	188.4
7580	Q9WUM4;Q920M5-3;Q920M5-2;Q920M5;Q920M5-4	Q9WUM4	Coronin-1C	Coro1c	sp|Q9WUM4|COR1C_MOUSE Coronin-1C OS=Mus musculus OX=10090 GN=Coro1c PE=1 SV=2	4	474	53120.9	1550.8	356.427	66.8029	1.12161e+06	104757	171667	0.914	439.473
7615	Q9WVA3	Q9WVA3	Mitotic checkpoint protein BUB3	Bub3	sp|Q9WVA3|BUB3_MOUSE Mitotic checkpoint protein BUB3 OS=Mus musculus OX=10090 GN=Bub3 PE=1 SV=2	4	326	36954.5	1574.42	158.619	290.481	1.12158e+06	61553.3	323641	0.914	305.717
482	O35900	O35900	U6 snRNA-associated Sm-like protein LSm2	Lsm2	sp|O35900|LSM2_MOUSE U6 snRNA-associated Sm-like protein LSm2 OS=Mus musculus OX=10090 GN=Lsm2 PE=1 SV=1	4	95	10834.5	1658.45	556.269	530.391	1.1206e+06	303487	293282	0.914	89.5539
1097	P28352	P28352	DNA-(apurinic or apyrimidinic site) lyase;DNA-(apurinic or apyrimidinic site) lyase, mitochondrial	Apex1	sp|P28352|APEX1_MOUSE DNA-(apurinic or apyrimidinic site) lyase OS=Mus musculus OX=10090 GN=Apex1 PE=1 SV=2	4	317	35490.4	1631.56	304.855	198.035	1.12042e+06	302147	229527	0.913	293.303
495	O54734	O54734	Dolichyl-diphosphooligosaccharide--protein glycosyltransferase 48 kDa subunit	Ddost	sp|O54734|OST48_MOUSE Dolichyl-diphosphooligosaccharide--protein glycosyltransferase 48 kDa subunit OS=Mus musculus OX=10090 GN=Ddost PE=1 SV=2	4	441	49027.9	1630.53	414.95	213.26	1.11972e+06	382983	238925	0.913	404.926
5891	Q99MD9	Q99MD9	Nuclear autoantigenic sperm protein	Nasp	sp|Q99MD9|NASP_MOUSE Nuclear autoantigenic sperm protein OS=Mus musculus OX=10090 GN=Nasp PE=1 SV=2	4	773	83953.8	1624.64	468.612	40.7982	1.11567e+06	422130	131356	0.913	690.876
3428	Q6ZWY3	Q6ZWY3	40S ribosomal protein S27-like	Rps27l	sp|Q6ZWY3|RS27L_MOUSE 40S ribosomal protein S27-like OS=Mus musculus OX=10090 GN=Rps27l PE=1 SV=3	4	84	9477.17	1648.72	979.442	647.948	1.11403e+06	813458	470528	0.913	77.8754
2317	Q3UEB3-2;Q3UEB3-3;Q3UEB3	Q3UEB3-2;Q3UEB3-3;Q3UEB3	Poly(U)-binding-splicing factor PUF60	Puf60	sp|Q3UEB3-2|PUF60_MOUSE Isoform 2 of Poly(U)-binding-splicing factor PUF60 OS=Mus musculus OX=10090 GN=Puf60;sp|Q3UEB3-3|PUF60_MOUSE Isoform 3 of Poly(U)-binding-splicing factor PUF60 OS=Mus musculus OX=10090 GN=Puf60;sp|Q3UEB3|PUF60_MOUSE Poly(U)-binding-	4	547	58544.9	1610.04	239.792	125.048	1.10564e+06	253327	182763	0.913	477.45
6924	Q9DCG9	Q9DCG9	Multifunctional methyltransferase subunit TRM112-like protein	Trmt112	sp|Q9DCG9|TR112_MOUSE Multifunctional methyltransferase subunit TRM112-like protein OS=Mus musculus OX=10090 GN=Trmt112 PE=1 SV=1	4	125	14141.2	1504.28	556.342	262.728	1.10417e+06	176449	305844	0.913	115.172
4509	Q8CAY6	Q8CAY6	Acetyl-CoA acetyltransferase, cytosolic	Acat2	sp|Q8CAY6|THIC_MOUSE Acetyl-CoA acetyltransferase, cytosolic OS=Mus musculus OX=10090 GN=Acat2 PE=1 SV=2	4	397	41297.7	1604.03	241.651	620.678	1.10152e+06	254403	490391	0.913	335.537
1459	P56212-2;P56212	P56212-2;P56212	cAMP-regulated phosphoprotein 19	Arpp19	sp|P56212-2|ARP19_MOUSE Isoform ARPP-16 of cAMP-regulated phosphoprotein 19 OS=Mus musculus OX=10090 GN=Arpp19;sp|P56212|ARP19_MOUSE cAMP-regulated phosphoprotein 19 OS=Mus musculus OX=10090 GN=Arpp19 PE=1 SV=2	4	96	10605.2	1630.98	49.4814	233.519	1.10111e+06	133433	202526	0.913	86.1335
6537	Q9D1Q6	Q9D1Q6	Endoplasmic reticulum resident protein 44	Erp44	sp|Q9D1Q6|ERP44_MOUSE Endoplasmic reticulum resident protein 44 OS=Mus musculus OX=10090 GN=Erp44 PE=1 SV=1	4	406	46853	1627.33	348.786	224.054	1.09958e+06	349703	197252	0.912	380.003
798	P07742	P07742	Ribonucleoside-diphosphate reductase large subunit	Rrm1	sp|P07742|RIR1_MOUSE Ribonucleoside-diphosphate reductase large subunit OS=Mus musculus OX=10090 GN=Rrm1 PE=1 SV=2	4	792	90210.2	1599.39	104.495	373.805	1.09834e+06	153421	336668	0.912	730.829
2895	Q62048;Q62048-2	Q62048;Q62048-2	Astrocytic phosphoprotein PEA-15	Pea15	sp|Q62048|PEA15_MOUSE Astrocytic phosphoprotein PEA-15 OS=Mus musculus OX=10090 GN=Pea15 PE=1 SV=1;sp|Q62048-2|PEA15_MOUSE Isoform 2 of Astrocytic phosphoprotein PEA-15 OS=Mus musculus OX=10090 GN=Pea15	4	130	15054.1	1534.59	843.501	105.709	1.09775e+06	431389	162752	0.912	121.894
2939	Q62376;Q62376-2	Q62376;Q62376-2	U1 small nuclear ribonucleoprotein 70 kDa	Snrnp70	sp|Q62376|RU17_MOUSE U1 small nuclear ribonucleoprotein 70 kDa OS=Mus musculus OX=10090 GN=Snrnp70 PE=1 SV=2;sp|Q62376-2|RU17_MOUSE Isoform 2 of U1 small nuclear ribonucleoprotein 70 kDa OS=Mus musculus OX=10090 GN=Snrnp70	4	448	51992	1547.64	207.129	65.3408	1.09437e+06	33968.4	101752	0.912	419.687
4011	Q8BK67	Q8BK67	Protein RCC2	Rcc2	sp|Q8BK67|RCC2_MOUSE Protein RCC2 OS=Mus musculus OX=10090 GN=Rcc2 PE=1 SV=1	4	520	55983.3	1590.58	100.683	161.557	1.09321e+06	147165	205106	0.912	451.423
592	O70325-2;O70325;O70325-3	O70325-2;O70325;O70325-3	Phospholipid hydroperoxide glutathione peroxidase, mitochondrial	Gpx4	sp|O70325-2|GPX4_MOUSE Isoform Cytoplasmic of Phospholipid hydroperoxide glutathione peroxidase OS=Mus musculus OX=10090 GN=Gpx4;sp|O70325|GPX4_MOUSE Phospholipid hydroperoxide glutathione peroxidase OS=Mus musculus OX=10090 GN=Gpx4 PE=1 SV=4;sp|O70325-3|G	4	170	19372.3	1538.73	613.502	174.628	1.09302e+06	290894	187790	0.912	156.182
1107	P28667	P28667	MARCKS-related protein	Marcksl1	sp|P28667|MRP_MOUSE MARCKS-related protein OS=Mus musculus OX=10090 GN=Marcksl1 PE=1 SV=2	4	200	20165.4	1614.03	752.207	453.033	1.09059e+06	430933	239107	0.912	162.215
1984	Q02053;P31254	Q02053	Ubiquitin-like modifier-activating enzyme 1	Uba1	sp|Q02053|UBA1_MOUSE Ubiquitin-like modifier-activating enzyme 1 OS=Mus musculus OX=10090 GN=Uba1 PE=1 SV=1	4	1058	117809	1627.55	21.9925	86.6875	1.08628e+06	112047	61132.6	0.911	943.942
4299	Q8BXV2	Q8BXV2	BRI3-binding protein	Bri3bp	sp|Q8BXV2|BRI3B_MOUSE BRI3-binding protein OS=Mus musculus OX=10090 GN=Bri3bp PE=1 SV=1	4	253	28263.1	1504.51	267.006	199.884	1.08591e+06	52752.8	247014	0.911	226.379
4690	Q8CIN4	Q8CIN4	Serine/threonine-protein kinase PAK 2;PAK-2p27;PAK-2p34	Pak2	sp|Q8CIN4|PAK2_MOUSE Serine/threonine-protein kinase PAK 2 OS=Mus musculus OX=10090 GN=Pak2 PE=1 SV=1	4	524	57930.3	1476.52	269.737	23.5428	1.08329e+06	2966.76	149013	0.911	462.888
1733	P63321	P63321	Ras-related protein Ral-A	Rala	sp|P63321|RALA_MOUSE Ras-related protein Ral-A OS=Mus musculus OX=10090 GN=Rala PE=1 SV=1	4	206	23552.8	1574.88	264.894	170.186	1.0815e+06	270085	208517	0.911	187.885
570	O70133-2	O70133-2	ATP-dependent RNA helicase A	Dhx9	sp|O70133-2|DHX9_MOUSE Isoform 2 of ATP-dependent RNA helicase A OS=Mus musculus OX=10090 GN=Dhx9	4	1381	149546	1579.05	3.34591	11.3541	1.08104e+06	81458	100758	0.911	1192.45
1647	P62313	P62313	U6 snRNA-associated Sm-like protein LSm6	Lsm6	sp|P62313|LSM6_MOUSE U6 snRNA-associated Sm-like protein LSm6 OS=Mus musculus OX=10090 GN=Lsm6 PE=1 SV=1	4	80	9127.57	1578.7	408.987	745.605	1.07905e+06	167886	467023	0.911	72.6478
556	O55135	O55135	Eukaryotic translation initiation factor 6	Eif6	sp|O55135|IF6_MOUSE Eukaryotic translation initiation factor 6 OS=Mus musculus OX=10090 GN=Eif6 PE=1 SV=2	4	245	26511	1512.7	136.565	97.9854	1.07879e+06	44662.8	199587	0.911	210.953
1400	P52503	P52503	NADH dehydrogenase [ubiquinone] iron-sulfur protein 6, mitochondrial	Ndufs6	sp|P52503|NDUS6_MOUSE NADH dehydrogenase [ubiquinone] iron-sulfur protein 6, mitochondrial OS=Mus musculus OX=10090 GN=Ndufs6 PE=1 SV=2	4	116	13019.8	1595.29	315.839	470.581	1.07793e+06	323692	354726	0.91	103.518
5787	Q99KK7	Q99KK7	Dipeptidyl peptidase 3	Dpp3	sp|Q99KK7|DPP3_MOUSE Dipeptidyl peptidase 3 OS=Mus musculus OX=10090 GN=Dpp3 PE=1 SV=2	4	738	82897.7	1565.14	254.662	100.168	1.07572e+06	258918	165281	0.91	657.759
893	P12815;P12815-2	P12815;P12815-2	Programmed cell death protein 6	Pdcd6	sp|P12815|PDCD6_MOUSE Programmed cell death protein 6 OS=Mus musculus OX=10090 GN=Pdcd6 PE=1 SV=2;sp|P12815-2|PDCD6_MOUSE Isoform 2 of Programmed cell death protein 6 OS=Mus musculus OX=10090 GN=Pdcd6	4	191	21867.5	1560.22	644.095	661.478	1.07144e+06	547954	512890	0.91	172.818
3566	Q80SZ7	Q80SZ7	Guanine nucleotide-binding protein G(I)/G(S)/G(O) subunit gamma-5	Gng5	sp|Q80SZ7|GBG5_MOUSE Guanine nucleotide-binding protein G(I)/G(S)/G(O) subunit gamma-5 OS=Mus musculus OX=10090 GN=Gng5 PE=1 SV=2	4	68	7318.48	1560.15	1243.47	1121.89	1.07139e+06	670983	749419	0.91	57.8351
2080	Q0VG62;Q0VG62-1	Q0VG62;Q0VG62-1	Uncharacterized protein C8orf59 homolog		sp|Q0VG62|RBIS_MOUSE Ribosomal biogenesis factor OS=Mus musculus OX=10090 GN=Rbis PE=1 SV=2;sp|Q0VG62-1|RBIS_MOUSE Isoform 2 of Ribosomal biogenesis factor OS=Mus musculus OX=10090 GN=Rbis	4	97	11163	1656.59	2318.71	281.571	1.07097e+06	1.84946e+06	106777	0.91	88.1826
7478	Q9R0P3	Q9R0P3	S-formylglutathione hydrolase	Esd	sp|Q9R0P3|ESTD_MOUSE S-formylglutathione hydrolase OS=Mus musculus OX=10090 GN=Esd PE=1 SV=1	4	282	31319.6	1557.27	296.094	190.816	1.06941e+06	292151	220195	0.91	247.05
1901	P97450	P97450	ATP synthase-coupling factor 6, mitochondrial	Atp5j	sp|P97450|ATP5J_MOUSE ATP synthase-coupling factor 6, mitochondrial OS=Mus musculus OX=10090 GN=Atp5pf PE=1 SV=1	4	108	12496.4	1580.95	985.884	209.026	1.06823e+06	582267	62063	0.91	98.4634
5886	Q99MB1	Q99MB1	Toll-like receptor 3	Tlr3	sp|Q99MB1|TLR3_MOUSE Toll-like receptor 3 OS=Mus musculus OX=10090 GN=Tlr3 PE=1 SV=2	4	905	103671	1577.33	236.49	213.84	1.06579e+06	264462	189049	0.91	814.99
3864	Q8BGS2;Q8BGS2-2	Q8BGS2;Q8BGS2-2	BolA-like protein 2	Bola2	sp|Q8BGS2|BOLA2_MOUSE BolA-like protein 2 OS=Mus musculus OX=10090 GN=Bola2 PE=1 SV=1;sp|Q8BGS2-2|BOLA2_MOUSE Isoform 2 of BolA-like protein 2 OS=Mus musculus OX=10090 GN=Bola2	4	86	10214.6	1548.87	376.711	246.239	1.06454e+06	347682	254992	0.909	80.2059
1559	P60229	P60229	Eukaryotic translation initiation factor 3 subunit E	Eif3e	sp|P60229|EIF3E_MOUSE Eukaryotic translation initiation factor 3 subunit E OS=Mus musculus OX=10090 GN=Eif3e PE=1 SV=1	4	445	52220.8	1517.48	76.5918	65.6082	1.06325e+06	61658.7	160951	0.909	409.547
7690	Q9Z1B5	Q9Z1B5	Mitotic spindle assembly checkpoint protein MAD2A	Mad2l1	sp|Q9Z1B5|MD2L1_MOUSE Mitotic spindle assembly checkpoint protein MAD2A OS=Mus musculus OX=10090 GN=Mad2l1 PE=1 SV=2	4	205	23598	1603.99	83.0415	102.818	1.06201e+06	177359	58431	0.909	184.854
6151	Q9CR16	Q9CR16	Peptidyl-prolyl cis-trans isomerase D	Ppid	sp|Q9CR16|PPID_MOUSE Peptidyl-prolyl cis-trans isomerase D OS=Mus musculus OX=10090 GN=Ppid PE=1 SV=3	4	370	40742.5	1538.95	382.472	231.838	1.05772e+06	351451	245387	0.909	317.864
4786	Q8K1T1	Q8K1T1	Leucine-rich repeat-containing protein 25	Lrrc25	sp|Q8K1T1|LRC25_MOUSE Leucine-rich repeat-containing protein 25 OS=Mus musculus OX=10090 GN=Lrrc25 PE=1 SV=1	4	297	32673.4	1538.85	325.838	195.562	1.05676e+06	313121	221940	0.909	254.68
874	P11440	P11440	Cyclin-dependent kinase 1	Cdk1	sp|P11440|CDK1_MOUSE Cyclin-dependent kinase 1 OS=Mus musculus OX=10090 GN=Cdk1 PE=1 SV=3	4	297	34106.6	1536.01	44.282	44.708	1.0557e+06	103279	128899	0.909	265.585
2386	Q3UM45	Q3UM45	Protein phosphatase 1 regulatory subunit 7	Ppp1r7	sp|Q3UM45|PP1R7_MOUSE Protein phosphatase 1 regulatory subunit 7 OS=Mus musculus OX=10090 GN=Ppp1r7 PE=1 SV=2	4	361	41291.9	1560.07	394.767	306.603	1.05413e+06	379550	248135	0.909	321.058
7624	Q9WVJ2	Q9WVJ2	26S proteasome non-ATPase regulatory subunit 13	Psmd13	sp|Q9WVJ2|PSD13_MOUSE 26S proteasome non-ATPase regulatory subunit 13 OS=Mus musculus OX=10090 GN=Psmd13 PE=1 SV=1	4	376	42809.4	1601.27	96.8898	230.08	1.04878e+06	111607	41652.5	0.908	331.168
412	O35326	O35326	Serine/arginine-rich splicing factor 5	Srsf5	sp|O35326|SRSF5_MOUSE Serine/arginine-rich splicing factor 5 OS=Mus musculus OX=10090 GN=Srsf5 PE=1 SV=2	4	269	30891.4	1526.33	268.308	487.382	1.04816e+06	270268	402484	0.908	238.831
6093	Q9CQM9	Q9CQM9	Glutaredoxin-3	Glrx3	sp|Q9CQM9|GLRX3_MOUSE Glutaredoxin-3 OS=Mus musculus OX=10090 GN=Glrx3 PE=1 SV=1	4	337	37778.4	1487.39	177.2	368.62	1.045e+06	123305	349718	0.908	291.196
1546	P59708	P59708	Splicing factor 3B subunit 6	Sf3b6	sp|P59708|SF3B6_MOUSE Splicing factor 3B subunit 6 OS=Mus musculus OX=10090 GN=Sf3b6 PE=1 SV=1	4	125	14584.9	1513.07	168.813	212.147	1.03905e+06	196526	230570	0.908	111.78
1185	P35585;Q9WVP1;Q9WVP1-2	P35585	AP-1 complex subunit mu-1	Ap1m1	sp|P35585|AP1M1_MOUSE AP-1 complex subunit mu-1 OS=Mus musculus OX=10090 GN=Ap1m1 PE=1 SV=3	4	423	48542.8	1510.19	409.27	292.49	1.03708e+06	373043	280307	0.908	371.33
1223	P40336;P40336-2	P40336;P40336-2	Vacuolar protein sorting-associated protein 26A	Vps26a	sp|P40336|VP26A_MOUSE Vacuolar protein sorting-associated protein 26A OS=Mus musculus OX=10090 GN=Vps26a PE=1 SV=1;sp|P40336-2|VP26A_MOUSE Isoform 2 of Vacuolar protein sorting-associated protein 26A OS=Mus musculus OX=10090 GN=Vps26a	4	327	38113.8	1510.01	324.922	388.928	1.03695e+06	311072	340225	0.908	291.516
1032	P23611	P23611	Interferon regulatory factor 8	Irf8	sp|P23611|IRF8_MOUSE Interferon regulatory factor 8 OS=Mus musculus OX=10090 GN=Irf8 PE=1 SV=1	4	424	48237.1	1509.92	456.24	445.52	1.03689e+06	185033	254935	0.908	368.924
7692	Q9Z1D1	Q9Z1D1	Eukaryotic translation initiation factor 3 subunit G	Eif3g	sp|Q9Z1D1|EIF3G_MOUSE Eukaryotic translation initiation factor 3 subunit G OS=Mus musculus OX=10090 GN=Eif3g PE=1 SV=2	4	320	35638	1534.09	364.105	479.295	1.03657e+06	183989	262991	0.908	272.481
4922	Q8QZY1	Q8QZY1	Eukaryotic translation initiation factor 3 subunit L	Eif3l	sp|Q8QZY1|EIF3L_MOUSE Eukaryotic translation initiation factor 3 subunit L OS=Mus musculus OX=10090 GN=Eif3l PE=1 SV=1	4	564	66612.9	1502.23	187.659	111.571	1.03583e+06	128979	122192	0.907	508.946
6926	Q9DCH4	Q9DCH4	Eukaryotic translation initiation factor 3 subunit F	Eif3f	sp|Q9DCH4|EIF3F_MOUSE Eukaryotic translation initiation factor 3 subunit F OS=Mus musculus OX=10090 GN=Eif3f PE=1 SV=2	4	361	37984.3	1506.9	329.411	178.759	1.03481e+06	314226	209414	0.907	289.928
2022	Q05816	Q05816	Fatty acid-binding protein, epidermal	Fabp5	sp|Q05816|FABP5_MOUSE Fatty acid-binding protein 5 OS=Mus musculus OX=10090 GN=Fabp5 PE=1 SV=3	4	135	15137.4	1506.66	468.726	421.994	1.03466e+06	192993	237807	0.907	115.524
6194	Q9CRB9	Q9CRB9	MICOS complex subunit Mic19	Chchd3	sp|Q9CRB9|MIC19_MOUSE MICOS complex subunit Mic19 OS=Mus musculus OX=10090 GN=Chchd3 PE=1 SV=1	4	227	26334.5	1529.39	518.569	405.181	1.0334e+06	283460	208907	0.907	200.732
3510	Q7TNV0	Q7TNV0	Protein DEK	Dek	sp|Q7TNV0|DEK_MOUSE Protein DEK OS=Mus musculus OX=10090 GN=Dek PE=1 SV=1	4	380	43158.5	1554.83	107.433	319.107	1.03264e+06	71820.1	124824	0.907	328.73
1558	P60122	P60122	RuvB-like 1	Ruvbl1	sp|P60122|RUVB1_MOUSE RuvB-like 1 OS=Mus musculus OX=10090 GN=Ruvbl1 PE=1 SV=1	4	456	50214	1523.74	295.17	99.3698	1.02871e+06	307542	112826	0.907	381.014
4200	Q8BU30	Q8BU30	Isoleucine--tRNA ligase, cytoplasmic	Iars	sp|Q8BU30|SYIC_MOUSE Isoleucine--tRNA ligase, cytoplasmic OS=Mus musculus OX=10090 GN=Iars PE=1 SV=2	4	1262	144271	1494.72	92.7878	163.972	1.02733e+06	136955	200303	0.907	1093.23
2861	Q61655	Q61655	ATP-dependent RNA helicase DDX19A	Ddx19a	sp|Q61655|DD19A_MOUSE ATP-dependent RNA helicase DDX19A OS=Mus musculus OX=10090 GN=Ddx19a PE=1 SV=2	4	478	53933	1470.19	148.251	40.1989	1.02706e+06	49914.4	78988.6	0.906	408.576
7679	Q9Z110;Q9Z110-2	Q9Z110;Q9Z110-2	Delta-1-pyrroline-5-carboxylate synthase;Glutamate 5-kinase;Gamma-glutamyl phosphate reductase	Aldh18a1	sp|Q9Z110|P5CS_MOUSE Delta-1-pyrroline-5-carboxylate synthase OS=Mus musculus OX=10090 GN=Aldh18a1 PE=1 SV=2;sp|Q9Z110-2|P5CS_MOUSE Isoform Short of Delta-1-pyrroline-5-carboxylate synthase OS=Mus musculus OX=10090 GN=Aldh18a1	4	795	87266.3	1500.98	14.1956	16.0844	1.02662e+06	73050.8	84979.2	0.906	660.815
972	P18155	P18155	Bifunctional methylenetetrahydrofolate dehydrogenase/cyclohydrolase, mitochondrial;NAD-dependent methylenetetrahydrofolate dehydrogenase;Methenyltetrahydrofolate cyclohydrolase	Mthfd2	sp|P18155|MTDC_MOUSE Bifunctional methylenetetrahydrofolate dehydrogenase/cyclohydrolase, mitochondrial OS=Mus musculus OX=10090 GN=Mthfd2 PE=1 SV=1	4	350	37863	1518.43	128.93	192.66	1.02599e+06	33275.5	53674.5	0.906	286.539
1873	P97352	P97352	Protein S100-A13	S100a13	sp|P97352|S10AD_MOUSE Protein S100-A13 OS=Mus musculus OX=10090 GN=S100a13 PE=1 SV=1	4	98	11157.8	1397.73	435.924	185.956	1.02596e+06	113609	246779	0.906	84.4371
6229	Q9CWF2	Q9CWF2	Tubulin beta-2B chain	Tubb2b	sp|Q9CWF2|TBB2B_MOUSE Tubulin beta-2B chain OS=Mus musculus OX=10090 GN=Tubb2b PE=1 SV=1	4	445	49953.1	1493.79	145.467	288.473	1.02582e+06	178451	276743	0.906	377.97
7494	Q9R190	Q9R190	Metastasis-associated protein MTA2	Mta2	sp|Q9R190|MTA2_MOUSE Metastasis-associated protein MTA2 OS=Mus musculus OX=10090 GN=Mta2 PE=1 SV=1	4	668	75030.1	1539.79	57.9224	103.238	1.02367e+06	126238	51337.8	0.906	566.526
2048	Q08093	Q08093	Calponin-2	Cnn2	sp|Q08093|CNN2_MOUSE Calponin-2 OS=Mus musculus OX=10090 GN=Cnn2 PE=1 SV=1	4	305	33155.5	1443.32	599.323	167.967	1.02222e+06	247235	141359	0.906	249.99
1613	P61957	P61957	Small ubiquitin-related modifier 2	Sumo2	sp|P61957|SUMO2_MOUSE Small ubiquitin-related modifier 2 OS=Mus musculus OX=10090 GN=Sumo2 PE=1 SV=1	4	95	10871.2	1512.12	1008.2	147.876	1.02173e+06	826673	144504	0.906	81.9288
4610	Q8CGC7	Q8CGC7	Bifunctional glutamate/proline--tRNA ligase;Glutamate--tRNA ligase;Proline--tRNA ligase	Eprs	sp|Q8CGC7|SYEP_MOUSE Bifunctional glutamate/proline--tRNA ligase OS=Mus musculus OX=10090 GN=Eprs PE=1 SV=4	4	1512	170079	1499.71	49.8107	71.0993	1.02173e+06	46854.5	60766.5	0.905	1281.77
6092	Q9CQM5	Q9CQM5	Thioredoxin domain-containing protein 17	Txndc17	sp|Q9CQM5|TXD17_MOUSE Thioredoxin domain-containing protein 17 OS=Mus musculus OX=10090 GN=Txndc17 PE=1 SV=1	4	123	14014.9	1558.31	68.2195	206.15	1.01928e+06	158974	79911.4	0.905	105.367
7106	Q9ET54-3;Q9ET54-4;Q9ET54-6;Q9ET54-2	Q9ET54-3;Q9ET54-4;Q9ET54-6;Q9ET54-2	Palladin	Palld	sp|Q9ET54-3|PALLD_MOUSE Isoform 3 of Palladin OS=Mus musculus OX=10090 GN=Palld;sp|Q9ET54-4|PALLD_MOUSE Isoform 4 of Palladin OS=Mus musculus OX=10090 GN=Palld;sp|Q9ET54-6|PALLD_MOUSE Isoform 6 of Palladin OS=Mus musculus OX=10090 GN=Palld;sp|Q9ET54-2|PALL	4	663	72367.6	1555.11	107.342	162.718	1.01795e+06	201287	63964	0.905	543.37
1598	P61222	P61222	ATP-binding cassette sub-family E member 1	Abce1	sp|P61222|ABCE1_MOUSE ATP-binding cassette sub-family E member 1 OS=Mus musculus OX=10090 GN=Abce1 PE=1 SV=1	4	599	67314.3	1479.07	292.14	211.55	1.0157e+06	85055.9	84530.1	0.905	504.311
2036	Q07076	Q07076	Annexin A7	Anxa7	sp|Q07076|ANXA7_MOUSE Annexin A7 OS=Mus musculus OX=10090 GN=Anxa7 PE=1 SV=2	4	463	49925.3	1556.69	228.973	316.537	1.01521e+06	215247	104146	0.905	373.854
1483	P56812	P56812	Programmed cell death protein 5	Pdcd5	sp|P56812|PDCD5_MOUSE Programmed cell death protein 5 OS=Mus musculus OX=10090 GN=Pdcd5 PE=1 SV=3	4	126	14275.1	1458.55	211.455	459.439	1.01377e+06	143718	371336	0.905	106.744
4717	Q8JZQ9	Q8JZQ9	Eukaryotic translation initiation factor 3 subunit B	Eif3b	sp|Q8JZQ9|EIF3B_MOUSE Eukaryotic translation initiation factor 3 subunit B OS=Mus musculus OX=10090 GN=Eif3b PE=1 SV=1	4	803	91370.2	1501.4	42.6877	109.152	1.01363e+06	120721	118397	0.905	683.137
337	O08795-2;O08795	O08795-2;O08795	Glucosidase 2 subunit beta	Prkcsh	sp|O08795-2|GLU2B_MOUSE Isoform 2 of Glucosidase 2 subunit beta OS=Mus musculus OX=10090 GN=Prkcsh;sp|O08795|GLU2B_MOUSE Glucosidase 2 subunit beta OS=Mus musculus OX=10090 GN=Prkcsh PE=1 SV=1	4	528	59559.6	1469.05	179.131	149.179	1.01316e+06	147121	164468	0.904	445.096
1652	P62331	P62331	ADP-ribosylation factor 6	Arf6	sp|P62331|ARF6_MOUSE ADP-ribosylation factor 6 OS=Mus musculus OX=10090 GN=Arf6 PE=1 SV=2	4	175	20082.2	1447.49	99.6004	61.7096	1.01162e+06	85730.8	150392	0.904	149.848
1293	P47791	P47791	Glutathione reductase, mitochondrial	Gsr	sp|P47791|GSHR_MOUSE Glutathione reductase, mitochondrial OS=Mus musculus OX=10090 GN=Gsr PE=1 SV=3	4	500	53662.7	1462.56	43.6282	230.532	1.01011e+06	83845.1	244441	0.904	399.822
1958	P99028	P99028	Cytochrome b-c1 complex subunit 6, mitochondrial	Uqcrh	sp|P99028|QCR6_MOUSE Cytochrome b-c1 complex subunit 6, mitochondrial OS=Mus musculus OX=10090 GN=Uqcrh PE=1 SV=2	4	89	10434.7	1469.07	634.1	276.01	1.0097e+06	297363	134706	0.904	77.7132
6510	Q9D1E6	Q9D1E6	Tubulin-folding cofactor B	Tbcb	sp|Q9D1E6|TBCB_MOUSE Tubulin-folding cofactor B OS=Mus musculus OX=10090 GN=Tbcb PE=1 SV=2	4	244	27385.7	1466.14	222.756	254.304	1.00768e+06	41915.4	118922	0.904	203.551
1320	P48678;P48678-2;P48678-3	P48678;P48678-2;P48678-3	Prelamin-A/C;Lamin-A/C	Lmna	sp|P48678|LMNA_MOUSE Prelamin-A/C OS=Mus musculus OX=10090 GN=Lmna PE=1 SV=2;sp|P48678-2|LMNA_MOUSE Isoform C of Prelamin-A/C OS=Mus musculus OX=10090 GN=Lmna;sp|P48678-3|LMNA_MOUSE Isoform C2 of Prelamin-A/C OS=Mus musculus OX=10090 GN=Lmna	4	665	74237.6	1462.01	800.327	326.273	1.00399e+06	401988	169628	0.904	549.766
1200	P36371	P36371	Antigen peptide transporter 2	Tap2	sp|P36371|TAP2_MOUSE Antigen peptide transporter 2 OS=Mus musculus OX=10090 GN=Tap2 PE=1 SV=1	4	702	77444.8	1477.27	127.625	207.695	998180	178850	181829	0.904	570.197
6823	Q9DB77	Q9DB77	Cytochrome b-c1 complex subunit 2, mitochondrial	Uqcrc2	sp|Q9DB77|QCR2_MOUSE Cytochrome b-c1 complex subunit 2, mitochondrial OS=Mus musculus OX=10090 GN=Uqcrc2 PE=1 SV=1	4	453	48234.9	1428.94	541.429	75.6607	997016	227514	33964	0.903	354.721
540	O55029	O55029	Coatomer subunit beta	Copb2	sp|O55029|COPB2_MOUSE Coatomer subunit beta OS=Mus musculus OX=10090 GN=Copb2 PE=1 SV=2	4	905	102449	1451.19	21.0609	62.8291	996559	85021.4	133730	0.903	753.069
7172	Q9JIW9	Q9JIW9	Ras-related protein Ral-B	Ralb	sp|Q9JIW9|RALB_MOUSE Ras-related protein Ral-B OS=Mus musculus OX=10090 GN=Ralb PE=1 SV=1	4	206	23349.5	1447.73	325.848	333.372	995033	305707	302487	0.903	171.372
2919	Q62189	Q62189	U1 small nuclear ribonucleoprotein A	Snrpa	sp|Q62189|SNRPA_MOUSE U1 small nuclear ribonucleoprotein A OS=Mus musculus OX=10090 GN=Snrpa PE=1 SV=3	4	287	31835.3	1472.35	513.986	316.834	994857	282383	147399	0.903	233.611
6340	Q9CYA0	Q9CYA0	Cysteine-rich with EGF-like domain protein 2	Creld2	sp|Q9CYA0|CREL2_MOUSE Cysteine-rich with EGF-like domain protein 2 OS=Mus musculus OX=10090 GN=Creld2 PE=1 SV=1	4	350	38219.5	1469.73	136.742	270.148	993087	185103	221743	0.903	279.96
1067	P26369	P26369	Splicing factor U2AF 65 kDa subunit	U2af2	sp|P26369|U2AF2_MOUSE Splicing factor U2AF 65 kDa subunit OS=Mus musculus OX=10090 GN=U2af2 PE=1 SV=3	4	475	53517	1443.02	169.786	128.814	991793	191037	175045	0.903	391.504
1025	P23198	P23198	Chromobox protein homolog 3	Cbx3	sp|P23198|CBX3_MOUSE Chromobox protein homolog 3 OS=Mus musculus OX=10090 GN=Cbx3 PE=1 SV=2	4	183	20855.4	1350.9	507.088	432.584	991589	163101	401101	0.903	152.537
7532	Q9WTM5	Q9WTM5	RuvB-like 2	Ruvbl2	sp|Q9WTM5|RUVB2_MOUSE RuvB-like 2 OS=Mus musculus OX=10090 GN=Ruvbl2 PE=1 SV=3	4	463	51112.5	1459.75	107.533	87.6271	990033	80217.1	49518.9	0.903	373.251
6487	Q9D0W5	Q9D0W5	Peptidyl-prolyl cis-trans isomerase-like 1	Ppil1	sp|Q9D0W5|PPIL1_MOUSE Peptidyl-prolyl cis-trans isomerase-like 1 OS=Mus musculus OX=10090 GN=Ppil1 PE=1 SV=1	4	166	18236.8	1459.96	465.696	581.481	986491	425789	421617	0.902	132.698
1202	P36536	P36536	GTP-binding protein SAR1a	Sar1a	sp|P36536|SAR1A_MOUSE GTP-binding protein SAR1a OS=Mus musculus OX=10090 GN=Sar1a PE=1 SV=1	4	198	22370.8	1459.63	65.814	426.846	986261	132499	322170	0.902	162.741
4858	Q8K310	Q8K310	Matrin-3	Matr3	sp|Q8K310|MATR3_MOUSE Matrin-3 OS=Mus musculus OX=10090 GN=Matr3 PE=1 SV=1	4	846	94630.3	1434.79	282.565	114.085	986132	273368	165356	0.902	688.318
406	O35286	O35286	Pre-mRNA-splicing factor ATP-dependent RNA helicase DHX15	Dhx15	sp|O35286|DHX15_MOUSE Pre-mRNA-splicing factor ATP-dependent RNA helicase DHX15 OS=Mus musculus OX=10090 GN=Dhx15 PE=1 SV=2	4	795	91006.9	1434.19	181.342	58.1983	984885	201955	129743	0.902	661.125
1564	P60521	P60521	Gamma-aminobutyric acid receptor-associated protein-like 2	Gabarapl2	sp|P60521|GBRL2_MOUSE Gamma-aminobutyric acid receptor-associated protein-like 2 OS=Mus musculus OX=10090 GN=Gabarapl2 PE=1 SV=1	4	117	13666.8	1433.78	451.84	316.87	984604	187256	164072	0.902	99.255
1376	P51660	P51660	Peroxisomal multifunctional enzyme type 2;(3R)-hydroxyacyl-CoA dehydrogenase;Enoyl-CoA hydratase 2	Hsd17b4	sp|P51660|DHB4_MOUSE Peroxisomal multifunctional enzyme type 2 OS=Mus musculus OX=10090 GN=Hsd17b4 PE=1 SV=3	4	735	79481.8	1433.48	80.3366	200.753	984401	127719	218293	0.902	577.116
5986	Q9CPV4;Q9CPV4-3;Q9CPV4-2	Q9CPV4;Q9CPV4-3;Q9CPV4-2	Glyoxalase domain-containing protein 4	Glod4	sp|Q9CPV4|GLOD4_MOUSE Glyoxalase domain-containing protein 4 OS=Mus musculus OX=10090 GN=Glod4 PE=1 SV=1;sp|Q9CPV4-3|GLOD4_MOUSE Isoform 3 of Glyoxalase domain-containing protein 4 OS=Mus musculus OX=10090 GN=Glod4;sp|Q9CPV4-2|GLOD4_MOUSE Isoform 2 of Glyo	4	298	33316.7	1476.3	88.7672	161.803	983643	49567.2	17955.8	0.902	241.726
5739	Q99JI4	Q99JI4	26S proteasome non-ATPase regulatory subunit 6	Psmd6	sp|Q99JI4|PSMD6_MOUSE 26S proteasome non-ATPase regulatory subunit 6 OS=Mus musculus OX=10090 GN=Psmd6 PE=1 SV=1	4	389	45536.4	1449.61	234.055	87.2452	979488	255312	103479	0.901	328.989
3840	Q8BGD9	Q8BGD9	Eukaryotic translation initiation factor 4B	Eif4b	sp|Q8BGD9|IF4B_MOUSE Eukaryotic translation initiation factor 4B OS=Mus musculus OX=10090 GN=Eif4b PE=1 SV=1	4	611	68840	1453.52	70.4574	89.3326	977411	140269	91715.9	0.901	496.297
7124	Q9JHK5	Q9JHK5	Pleckstrin	Plek	sp|Q9JHK5|PLEK_MOUSE Pleckstrin OS=Mus musculus OX=10090 GN=Plek PE=1 SV=1	4	350	39900.7	1417.23	236.485	190.705	974062	238768	211812	0.901	286.676
996	P20108	P20108	Thioredoxin-dependent peroxide reductase, mitochondrial	Prdx3	sp|P20108|PRDX3_MOUSE Thioredoxin-dependent peroxide reductase, mitochondrial OS=Mus musculus OX=10090 GN=Prdx3 PE=1 SV=1	4	257	28127	1417.82	186.457	266.993	973646	204934	258435	0.901	201.999
487	O35955	O35955	Proteasome subunit beta type-10	Psmb10	sp|O35955|PSB10_MOUSE Proteasome subunit beta type-10 OS=Mus musculus OX=10090 GN=Psmb10 PE=1 SV=1	4	273	29063.2	1432.7	56.689	83.611	967246	126924	99766.9	0.901	207.35
5327	Q91V12-2;Q91V12-4;Q91V12;Q91V12-3	Q91V12-2;Q91V12-4;Q91V12;Q91V12-3	Cytosolic acyl coenzyme A thioester hydrolase	Acot7	sp|Q91V12-2|BACH_MOUSE Isoform A of Cytosolic acyl coenzyme A thioester hydrolase OS=Mus musculus OX=10090 GN=Acot7;sp|Q91V12-4|BACH_MOUSE Isoform D of Cytosolic acyl coenzyme A thioester hydrolase OS=Mus musculus OX=10090 GN=Acot7;sp|Q91V12|BACH_MOUSE Cyt	4	338	37555	1432.1	279.27	254.45	966841	290409	209599	0.901	267.822
852	P10404	P10404	MLV-related proviral Env polyprotein;Surface protein;Transmembrane protein		sp|P10404|ENV1_MOUSE MLV-related proviral Env polyprotein OS=Mus musculus OX=10090 PE=1 SV=3	4	641	69612.8	1430.06	297.361	313.769	965461	303579	247672	0.901	495.733
956	P17095;P17095-1	P17095;P17095-1	High mobility group protein HMG-I/HMG-Y	Hmga1	sp|P17095|HMGA1_MOUSE High mobility group protein HMG-I/HMG-Y OS=Mus musculus OX=10090 GN=Hmga1 PE=1 SV=4;sp|P17095-1|HMGA1_MOUSE Isoform HMG-Y of High mobility group protein HMG-I/HMG-Y OS=Mus musculus OX=10090 GN=Hmga1	4	107	11614	1402.61	525.9	696.142	964017	234493	445894	0.901	82.583
5183	Q8VCT3	Q8VCT3	Aminopeptidase B	Rnpep	sp|Q8VCT3|AMPB_MOUSE Aminopeptidase B OS=Mus musculus OX=10090 GN=Rnpep PE=1 SV=2	4	650	72416.3	1351.96	210.243	86.8675	962479	69621.2	149016	0.9	514.104
2925	Q62241	Q62241	U1 small nuclear ribonucleoprotein C	Snrpc	sp|Q62241|RU1C_MOUSE U1 small nuclear ribonucleoprotein C OS=Mus musculus OX=10090 GN=Snrpc PE=1 SV=1	4	159	17363.6	1435.32	110.441	90.2985	961729	173851	83718.1	0.9	123.173
4399	Q8C1B7-3;Q8C1B7-2;Q8C1B7	Q8C1B7-3;Q8C1B7-2;Q8C1B7	Septin-11	43719	sp|Q8C1B7-3|SEP11_MOUSE Isoform 3 of Septin-11 OS=Mus musculus OX=10090 GN=Sept11;sp|Q8C1B7-2|SEP11_MOUSE Isoform 2 of Septin-11 OS=Mus musculus OX=10090 GN=Sept11;sp|Q8C1B7|SEP11_MOUSE Septin-11 OS=Mus musculus OX=10090 GN=Sept11 PE=1 SV=4	4	425	48964.8	1422.82	209.44	61.1102	961391	235709	85797.6	0.9	347.222
7326	Q9QWR8	Q9QWR8	Alpha-N-acetylgalactosaminidase	Naga	sp|Q9QWR8|NAGAB_MOUSE Alpha-N-acetylgalactosaminidase OS=Mus musculus OX=10090 GN=Naga PE=1 SV=2	4	415	47234.7	1416.92	113.369	180.341	957404	164906	162270	0.9	333.565
5666	Q923G2	Q923G2	DNA-directed RNA polymerases I, II, and III subunit RPABC3	Polr2h	sp|Q923G2|RPAB3_MOUSE DNA-directed RNA polymerases I, II, and III subunit RPABC3 OS=Mus musculus OX=10090 GN=Polr2h PE=1 SV=3	4	150	17143.3	1391.4	452.121	206.479	955501	398829	219105	0.9	120.823
4987	Q8R1I1	Q8R1I1	Cytochrome b-c1 complex subunit 9	Uqcr10	sp|Q8R1I1|QCR9_MOUSE Cytochrome b-c1 complex subunit 9 OS=Mus musculus OX=10090 GN=Uqcr10 PE=1 SV=1	4	64	7445.53	1390	996.627	113.343	955351	794999	161943	0.9	52.4665
5775	Q99KF1	Q99KF1	Transmembrane emp24 domain-containing protein 9	Tmed9	sp|Q99KF1|TMED9_MOUSE Transmembrane emp24 domain-containing protein 9 OS=Mus musculus OX=10090 GN=Tmed9 PE=1 SV=2	4	235	27127.2	1384.9	107.356	203.124	951040	145240	216595	0.9	190.295
1644	P62307	P62307	Small nuclear ribonucleoprotein F	Snrpf	sp|P62307|RUXF_MOUSE Small nuclear ribonucleoprotein F OS=Mus musculus OX=10090 GN=Snrpf PE=1 SV=1	4	86	9725.19	1383.24	806.556	543.167	949898	411002	332740	0.899	68.1395
7230	Q9JKB1;P58321	Q9JKB1;P58321	Ubiquitin carboxyl-terminal hydrolase isozyme L3;Ubiquitin carboxyl-terminal hydrolase isozyme L4	Uchl3;Uchl4	sp|Q9JKB1|UCHL3_MOUSE Ubiquitin carboxyl-terminal hydrolase isozyme L3 OS=Mus musculus OX=10090 GN=Uchl3 PE=1 SV=2;sp|P58321|UCHL4_MOUSE Ubiquitin carboxyl-terminal hydrolase isozyme L4 OS=Mus musculus OX=10090 GN=Uchl4 PE=2 SV=1	4	230	26151.7	1382.66	390.638	141.342	949498	353242	178051	0.899	183.155
305	O08547	O08547	Vesicle-trafficking protein SEC22b	Sec22b	sp|O08547|SC22B_MOUSE Vesicle-trafficking protein SEC22b OS=Mus musculus OX=10090 GN=Sec22b PE=1 SV=3	4	215	24740.6	1379	451.224	199.276	947788	189642	82581.3	0.899	172.96
3416	Q6ZWM4	Q6ZWM4	U6 snRNA-associated Sm-like protein LSm8	Lsm8	sp|Q6ZWM4|LSM8_MOUSE U6 snRNA-associated Sm-like protein LSm8 OS=Mus musculus OX=10090 GN=Lsm8 PE=1 SV=3	4	96	10402.6	1374.73	407.422	561.998	944853	162707	348798	0.899	72.4987
1070	P26516	P26516	26S proteasome non-ATPase regulatory subunit 7	Psmd7	sp|P26516|PSMD7_MOUSE 26S proteasome non-ATPase regulatory subunit 7 OS=Mus musculus OX=10090 GN=Psmd7 PE=1 SV=2	4	321	36539.8	1286.72	403.519	331.348	944481	142359	350743	0.899	254.556
790	P06800-6;P06800-5;P06800	P06800-6;P06800-5;P06800	Receptor-type tyrosine-protein phosphatase C	Ptprc	sp|P06800-6|PTPRC_MOUSE Isoform 3 of Receptor-type tyrosine-protein phosphatase C OS=Mus musculus OX=10090 GN=Ptprc;sp|P06800-5|PTPRC_MOUSE Isoform 2 of Receptor-type tyrosine-protein phosphatase C OS=Mus musculus OX=10090 GN=Ptprc;sp|P06800|PTPRC_MOUSE Re	4	1154	130855	1398.02	86.386	74.454	943832	144828	91308.6	0.899	910.98
643	O88456;Q9D7J7	O88456	Calpain small subunit 1	Capns1	sp|O88456|CPNS1_MOUSE Calpain small subunit 1 OS=Mus musculus OX=10090 GN=Capns1 PE=1 SV=1	4	269	28463.1	1372.06	147.319	171.881	943021	171289	197144	0.899	197.983
2020	Q05144	Q05144	Ras-related C3 botulinum toxin substrate 2	Rac2	sp|Q05144|RAC2_MOUSE Ras-related C3 botulinum toxin substrate 2 OS=Mus musculus OX=10090 GN=Rac2 PE=1 SV=1	4	192	21440.8	1365.03	283.569	127.881	940511	84048.9	37659.1	0.899	148.74
1040	P24270	P24270	Catalase	Cat	sp|P24270|CATA_MOUSE Catalase OS=Mus musculus OX=10090 GN=Cat PE=1 SV=4	4	527	59795.3	1421.9	177.958	130.592	940358	234972	75057.9	0.898	414.748
1061	P26040	P26040	Ezrin	Ezr	sp|P26040|EZRI_MOUSE Ezrin OS=Mus musculus OX=10090 GN=Ezr PE=1 SV=3	4	586	69406.8	1376.53	221.307	181.443	938244	89185.7	76892.3	0.898	480.332
7649	Q9Z0H4-11;Q9Z0H4-7;Q9Z0H4-5;Q9Z0H4-4;Q9Z0H4;Q9Z0H4-8;Q9Z0H4-2;Q9Z0H4-6;Q9Z0H4-9	Q9Z0H4-11;Q9Z0H4-7;Q9Z0H4-5;Q9Z0H4-4;Q9Z0H4;Q9Z0H4-8;Q9Z0H4-2;Q9Z0H4-6;Q9Z0H4-9	CUGBP Elav-like family member 2	Celf2	sp|Q9Z0H4-11|CELF2_MOUSE Isoform 11 of CUGBP Elav-like family member 2 OS=Mus musculus OX=10090 GN=Celf2;sp|Q9Z0H4-7|CELF2_MOUSE Isoform 7 of CUGBP Elav-like family member 2 OS=Mus musculus OX=10090 GN=Celf2;sp|Q9Z0H4-5|CELF2_MOUSE Isoform 5 of CUGBP Elav-	4	464	49253.9	1341.36	89.8796	43.1204	936082	78087.8	126093	0.898	340.078
3314	Q6PGB6-2;Q6PGB6;Q6PGB6-4;Q6PGB6-3;Q6PGB6-5	Q6PGB6-2;Q6PGB6;Q6PGB6-4;Q6PGB6-3	N-alpha-acetyltransferase 50	Naa50	sp|Q6PGB6-2|NAA50_MOUSE Isoform 2 of N-alpha-acetyltransferase 50 OS=Mus musculus OX=10090 GN=Naa50;sp|Q6PGB6|NAA50_MOUSE N-alpha-acetyltransferase 50 OS=Mus musculus OX=10090 GN=Naa50 PE=1 SV=1;sp|Q6PGB6-4|NAA50_MOUSE Isoform 4 of N-alpha-acetyltransferas	4	168	19327.3	1390.49	120.352	96.6078	936069	173861	99326.4	0.898	133.445
7664	Q9Z0S1	Q9Z0S1	3(2),5-bisphosphate nucleotidase 1	Bpnt1	sp|Q9Z0S1|BPNT1_MOUSE 3(2),5-bisphosphate nucleotidase 1 OS=Mus musculus OX=10090 GN=Bpnt1 PE=1 SV=2	4	308	33196	1361.73	54.7631	245.857	935123	105497	241642	0.898	228.97
7243	Q9JKP5	Q9JKP5	Muscleblind-like protein 1	Mbnl1	sp|Q9JKP5|MBNL1_MOUSE Muscleblind-like protein 1 OS=Mus musculus OX=10090 GN=Mbnl1 PE=1 SV=1	4	341	36975.6	1382.58	148.221	215.839	934200	188490	183972	0.898	254.788
1031	P23591	P23591	GDP-L-fucose synthase	Tsta3	sp|P23591|FCL_MOUSE GDP-L-fucose synthase OS=Mus musculus OX=10090 GN=Tsta3 PE=1 SV=3	4	321	35877.6	1381.11	587.212	171.548	926847	516713	138377	0.898	245.276
5431	Q91WK2	Q91WK2	Eukaryotic translation initiation factor 3 subunit H	Eif3h	sp|Q91WK2|EIF3H_MOUSE Eukaryotic translation initiation factor 3 subunit H OS=Mus musculus OX=10090 GN=Eif3h PE=1 SV=1	4	352	39832.2	1371.64	307.029	288.521	926809	152591	132450	0.897	272.301
1687	P62880	P62880	Guanine nucleotide-binding protein G(I)/G(S)/G(T) subunit beta-2	Gnb2	sp|P62880|GBB2_MOUSE Guanine nucleotide-binding protein G(I)/G(S)/G(T) subunit beta-2 OS=Mus musculus OX=10090 GN=Gnb2 PE=1 SV=3	4	340	37331	1346.89	259.231	188.609	925719	72439.8	76240.2	0.897	254.902
7314	Q9QUH0	Q9QUH0	Glutaredoxin-1	Glrx	sp|Q9QUH0|GLRX1_MOUSE Glutaredoxin-1 OS=Mus musculus OX=10090 GN=Glrx PE=1 SV=3	4	107	11870.9	1368.16	389.588	195.942	923673	206577	62507.7	0.897	80.8771
2518	Q501J6;Q501J6-2	Q501J6;Q501J6-2	Probable ATP-dependent RNA helicase DDX17	Ddx17	sp|Q501J6|DDX17_MOUSE Probable ATP-dependent RNA helicase DDX17 OS=Mus musculus OX=10090 GN=Ddx17 PE=1 SV=1;sp|Q501J6-2|DDX17_MOUSE Isoform 2 of Probable ATP-dependent RNA helicase DDX17 OS=Mus musculus OX=10090 GN=Ddx17	4	650	72399.5	1401.44	37.9028	104.987	923664	133746	48975.3	0.897	493.257
7338	Q9QXA5	Q9QXA5	U6 snRNA-associated Sm-like protein LSm4	Lsm4	sp|Q9QXA5|LSM4_MOUSE U6 snRNA-associated Sm-like protein LSm4 OS=Mus musculus OX=10090 GN=Lsm4 PE=1 SV=1	4	137	15076.3	1386.4	112.631	73.5587	923616	177644	56681.6	0.897	102.709
770	P04230	P04230	H-2 class II histocompatibility antigen, E-B beta chain	H2-Eb1	sp|P04230|HB21_MOUSE H-2 class II histocompatibility antigen, E-B beta chain OS=Mus musculus OX=10090 GN=H2-Eb1 PE=1 SV=1	4	264	30166.4	1340.49	372.858	179.852	923565	178135	104855	0.897	205.501
577	O70194	O70194	Eukaryotic translation initiation factor 3 subunit D	Eif3d	sp|O70194|EIF3D_MOUSE Eukaryotic translation initiation factor 3 subunit D OS=Mus musculus OX=10090 GN=Eif3d PE=1 SV=2	4	548	63988.7	1361.89	160.665	83.345	923291	195239	108026	0.897	435.779
1751	P68433	P68433	Histone H3.1	Hist1h3a	sp|P68433|H31_MOUSE Histone H3.1 OS=Mus musculus OX=10090 GN=Hist1h3a PE=1 SV=2	4	136	15404.1	1342.61	2352.07	1021.61	921995	1.79229e+06	722505	0.896	104.758
3615	Q80UG5;Q80UG5-3;Q80UG5-2	Q80UG5;Q80UG5-3;Q80UG5-2	Septin-9	43717	sp|Q80UG5|SEPT9_MOUSE Septin-9 OS=Mus musculus OX=10090 GN=Sept9 PE=1 SV=1;sp|Q80UG5-3|SEPT9_MOUSE Isoform 3 of Septin-9 OS=Mus musculus OX=10090 GN=Sept9;sp|Q80UG5-2|SEPT9_MOUSE Isoform 2 of Septin-9 OS=Mus musculus OX=10090 GN=Sept9	4	583	65574.9	1277.43	132.541	21.8988	921765	16398.9	141485	0.896	445.843
2868	Q61699;Q61699-2	Q61699;Q61699-2	Heat shock protein 105 kDa	Hsph1	sp|Q61699|HS105_MOUSE Heat shock protein 105 kDa OS=Mus musculus OX=10090 GN=Hsph1 PE=1 SV=2;sp|Q61699-2|HS105_MOUSE Isoform HSP105-beta of Heat shock protein 105 kDa OS=Mus musculus OX=10090 GN=Hsph1	4	858	96407.4	1374.6	50.4446	113.045	921540	103910	81700.1	0.896	655.313
1537	P59325	P59325	Eukaryotic translation initiation factor 5	Eif5	sp|P59325|IF5_MOUSE Eukaryotic translation initiation factor 5 OS=Mus musculus OX=10090 GN=Eif5 PE=1 SV=1	4	429	48968.4	1363.13	121.664	53.7155	921257	167683	79663	0.896	332.752
7005	Q9EQK5	Q9EQK5	Major vault protein	Mvp	sp|Q9EQK5|MVP_MOUSE Major vault protein OS=Mus musculus OX=10090 GN=Mvp PE=1 SV=4	4	861	95924.3	1336.47	128.587	239.373	917783	158517	235963	0.896	649.37
7073	Q9ES97-3;Q9ES97-4;Q9ES97-5;Q9ES97-2;Q9ES97	Q9ES97-3;Q9ES97-4;Q9ES97-5;Q9ES97-2;Q9ES97	Reticulon-3	Rtn3	sp|Q9ES97-3|RTN3_MOUSE Isoform 3 of Reticulon-3 OS=Mus musculus OX=10090 GN=Rtn3;sp|Q9ES97-4|RTN3_MOUSE Isoform 4 of Reticulon-3 OS=Mus musculus OX=10090 GN=Rtn3;sp|Q9ES97-5|RTN3_MOUSE Isoform 5 of Reticulon-3 OS=Mus musculus OX=10090 GN=Rtn3;sp|Q9ES97-2|R	4	237	25427.8	1336.21	574.745	487.314	917603	486277	390034	0.896	172.103
5489	Q91YH5;Q91YH5-2	Q91YH5;Q91YH5-2	Atlastin-3	Atl3	sp|Q91YH5|ATLA3_MOUSE Atlastin-3 OS=Mus musculus OX=10090 GN=Atl3 PE=1 SV=1;sp|Q91YH5-2|ATLA3_MOUSE Isoform 2 of Atlastin-3 OS=Mus musculus OX=10090 GN=Atl3	4	541	60575.1	1334.64	316.244	176.686	916516	296294	196880	0.896	409.504
1715	P63085	P63085	Mitogen-activated protein kinase 1	Mapk1	sp|P63085|MK01_MOUSE Mitogen-activated protein kinase 1 OS=Mus musculus OX=10090 GN=Mapk1 PE=1 SV=3	4	358	41275.6	1333.98	194.666	273.834	916074	206936	257220	0.896	278.9
4269	Q8BWY3	Q8BWY3	Eukaryotic peptide chain release factor subunit 1	Etf1	sp|Q8BWY3|ERF1_MOUSE Eukaryotic peptide chain release factor subunit 1 OS=Mus musculus OX=10090 GN=Etf1 PE=1 SV=4	4	437	49030.9	1333.68	123.732	177.348	914160	124520	170628	0.895	330.61
1820	P70677	P70677	Caspase-3;Caspase-3 subunit p17;Caspase-3 subunit p12	Casp3	sp|P70677|CASP3_MOUSE Caspase-3 OS=Mus musculus OX=10090 GN=Casp3 PE=1 SV=1	4	277	31474.8	1336.87	246.037	262.383	913940	78678.4	124573	0.895	212.18
3805	Q8BFZ9	Q8BFZ9	Erlin-2	Erlin2	sp|Q8BFZ9|ERLN2_MOUSE Erlin-2 OS=Mus musculus OX=10090 GN=Erlin2 PE=1 SV=1	4	340	37872.6	1293.78	217.478	86.8923	912543	76126	114126	0.895	254.919
2259	Q3U1Z5;Q3U1Z5-2	Q3U1Z5;Q3U1Z5-2	G-protein-signaling modulator 3	Gpsm3	sp|Q3U1Z5|GPSM3_MOUSE G-protein-signaling modulator 3 OS=Mus musculus OX=10090 GN=Gpsm3 PE=1 SV=2;sp|Q3U1Z5-2|GPSM3_MOUSE Isoform 2 of G-protein-signaling modulator 3 OS=Mus musculus OX=10090 GN=Gpsm3	4	159	17618.7	1323.2	119.432	308.908	908666	151154	278311	0.895	118.087
7321	Q9QUR6	Q9QUR6	Prolyl endopeptidase	Prep	sp|Q9QUR6|PPCE_MOUSE Prolyl endopeptidase OS=Mus musculus OX=10090 GN=Prep PE=1 SV=1	4	710	80751.6	1322.95	184.83	135.23	908495	199185	170362	0.895	541.125
350	O08915	O08915	AH receptor-interacting protein	Aip	sp|O08915|AIP_MOUSE AH receptor-interacting protein OS=Mus musculus OX=10090 GN=Aip PE=1 SV=1	4	330	37604.9	1370.92	112.919	198.861	906393	151887	96951.6	0.895	251.411
863	P10852	P10852	4F2 cell-surface antigen heavy chain	Slc3a2	sp|P10852|4F2_MOUSE 4F2 cell-surface antigen heavy chain OS=Mus musculus OX=10090 GN=Slc3a2 PE=1 SV=1	4	526	58336.6	1234.83	249.041	74.1194	906392	47749.4	185045	0.895	390.015
538	O55023	O55023	Inositol monophosphatase 1	Impa1	sp|O55023|IMPA1_MOUSE Inositol monophosphatase 1 OS=Mus musculus OX=10090 GN=Impa1 PE=1 SV=1	4	277	30436.2	1332.66	83.3821	62.7079	906111	73016.9	50736.1	0.894	203.421
1848	P84084	P84084	ADP-ribosylation factor 5	Arf5	sp|P84084|ARF5_MOUSE ADP-ribosylation factor 5 OS=Mus musculus OX=10090 GN=Arf5 PE=1 SV=2	4	180	20529.7	1340.62	360.441	366.923	905846	187954	191738	0.894	137.171
3028	Q64674	Q64674	Spermidine synthase	Srm	sp|Q64674|SPEE_MOUSE Spermidine synthase OS=Mus musculus OX=10090 GN=Srm PE=1 SV=1	4	302	33994.9	1287.63	87.5013	325.823	905455	57995.9	307719	0.894	227.041
1994	Q02819	Q02819	Nucleobindin-1	Nucb1	sp|Q02819|NUCB1_MOUSE Nucleobindin-1 OS=Mus musculus OX=10090 GN=Nucb1 PE=1 SV=2	4	459	53408.7	1392.96	131.095	186.505	904205	215435	65054.6	0.894	356.207
2947	Q62418;Q62418-3;Q62418-2	Q62418;Q62418-3;Q62418-2	Drebrin-like protein	Dbnl	sp|Q62418|DBNL_MOUSE Drebrin-like protein OS=Mus musculus OX=10090 GN=Dbnl PE=1 SV=2;sp|Q62418-3|DBNL_MOUSE Isoform 3 of Drebrin-like protein OS=Mus musculus OX=10090 GN=Dbnl;sp|Q62418-2|DBNL_MOUSE Isoform 2 of Drebrin-like protein OS=Mus musculus OX=10090	4	436	48699.6	1338.32	264.737	214.953	903530	127250	78250.7	0.894	324.558
372	O09159	O09159	Lysosomal alpha-mannosidase	Man2b1	sp|O09159|MA2B1_MOUSE Lysosomal alpha-mannosidase OS=Mus musculus OX=10090 GN=Man2b1 PE=1 SV=4	4	1013	114648	1332.37	114.667	87.8134	899514	163546	99251.3	0.894	760.674
1286	P47738	P47738	Aldehyde dehydrogenase, mitochondrial	Aldh2	sp|P47738|ALDH2_MOUSE Aldehyde dehydrogenase, mitochondrial OS=Mus musculus OX=10090 GN=Aldh2 PE=1 SV=1	4	519	56537.5	1329.19	383.955	178.445	898123	358297	158186	0.894	374.538
1713	P63073	P63073	Eukaryotic translation initiation factor 4E	Eif4e	sp|P63073|IF4E_MOUSE Eukaryotic translation initiation factor 4E OS=Mus musculus OX=10090 GN=Eif4e PE=1 SV=1	4	217	25053.2	1330.08	231.295	312.735	897961	249089	243804	0.894	165.938
1689	P62897;CON__P62894;P00015	P62897	Cytochrome c, somatic	Cycs	sp|P62897|CYC_MOUSE Cytochrome c, somatic OS=Mus musculus OX=10090 GN=Cycs PE=1 SV=2	4	105	11605.4	1301.6	440.607	276.313	893837	386073	256647	0.893	76.5142
5784	Q99KJ8	Q99KJ8	Dynactin subunit 2	Dctn2	sp|Q99KJ8|DCTN2_MOUSE Dynactin subunit 2 OS=Mus musculus OX=10090 GN=Dctn2 PE=1 SV=3	4	402	44116.9	1308.91	28.462	44.378	891839	51813.9	60701.1	0.893	290.212
2224	Q3TWW8	Q3TWW8	Serine/arginine-rich splicing factor 6	Srsf6	sp|Q3TWW8|SRSF6_MOUSE Serine/arginine-rich splicing factor 6 OS=Mus musculus OX=10090 GN=Srsf6 PE=1 SV=1	4	339	39025.3	1317.68	272.746	244.774	890350	276070	200459	0.893	256.29
6744	Q9D8W5	Q9D8W5	26S proteasome non-ATPase regulatory subunit 12	Psmd12	sp|Q9D8W5|PSD12_MOUSE 26S proteasome non-ATPase regulatory subunit 12 OS=Mus musculus OX=10090 GN=Psmd12 PE=1 SV=4	4	456	52895.2	1296.09	14.3619	34.2481	890048	72663.6	105851	0.893	347.259
1030	P23506;P23506-2	P23506;P23506-2	Protein-L-isoaspartate(D-aspartate) O-methyltransferase	Pcmt1	sp|P23506|PIMT_MOUSE Protein-L-isoaspartate(D-aspartate) O-methyltransferase OS=Mus musculus OX=10090 GN=Pcmt1 PE=1 SV=3;sp|P23506-2|PIMT_MOUSE Isoform 2 of Protein-L-isoaspartate(D-aspartate) O-methyltransferase OS=Mus musculus OX=10090 GN=Pcmt1	4	227	24634.4	1292.94	327.971	363.69	887884	302906	310381	0.893	161.333
6030	Q9CQ69	Q9CQ69	Cytochrome b-c1 complex subunit 8	Uqcrq	sp|Q9CQ69|QCR8_MOUSE Cytochrome b-c1 complex subunit 8 OS=Mus musculus OX=10090 GN=Uqcrq PE=1 SV=3	4	82	9768.25	1291.29	548.419	435.026	887509	461731	355364	0.893	63.946
869	P11157	P11157	Ribonucleoside-diphosphate reductase subunit M2	Rrm2	sp|P11157|RIR2_MOUSE Ribonucleoside-diphosphate reductase subunit M2 OS=Mus musculus OX=10090 GN=Rrm2 PE=1 SV=1	4	390	45095.7	1392.34	190.599	192.561	886315	274615	17085.4	0.893	294.813
4918	Q8QZT1	Q8QZT1	Acetyl-CoA acetyltransferase, mitochondrial	Acat1	sp|Q8QZT1|THIL_MOUSE Acetyl-CoA acetyltransferase, mitochondrial OS=Mus musculus OX=10090 GN=Acat1 PE=1 SV=1	4	424	44816.1	1309.65	164.735	226.215	884921	63123.3	90330.7	0.892	292.525
2770	Q61074	Q61074	Protein phosphatase 1G	Ppm1g	sp|Q61074|PPM1G_MOUSE Protein phosphatase 1G OS=Mus musculus OX=10090 GN=Ppm1g PE=1 SV=3	4	542	58728.1	1234.6	175.952	16.9276	884790	12098.1	81992.9	0.892	383.275
327	O08738	O08738	Caspase-6;Caspase-6 subunit p18;Caspase-6 subunit p11	Casp6	sp|O08738|CASP6_MOUSE Caspase-6 OS=Mus musculus OX=10090 GN=Casp6 PE=1 SV=1	4	276	31595	1287.13	32.1354	63.8746	883901	85289.6	123676	0.892	205.99
1349	P49962	P49962	Signal recognition particle 9 kDa protein	Srp9	sp|P49962|SRP09_MOUSE Signal recognition particle 9 kDa protein OS=Mus musculus OX=10090 GN=Srp9 PE=1 SV=2	4	86	10193.9	1286.78	208.907	159.343	883659	215141	182988	0.892	66.443
1672	P62814	P62814	V-type proton ATPase subunit B, brain isoform	Atp6v1b2	sp|P62814|VATB2_MOUSE V-type proton ATPase subunit B, brain isoform OS=Mus musculus OX=10090 GN=Atp6v1b2 PE=1 SV=1	4	511	56550.8	1340.83	98.5713	122.469	880977	174683	52437.7	0.892	367.474
1444	P54823	P54823	Probable ATP-dependent RNA helicase DDX6	Ddx6	sp|P54823|DDX6_MOUSE Probable ATP-dependent RNA helicase DDX6 OS=Mus musculus OX=10090 GN=Ddx6 PE=1 SV=1	4	483	54191.6	1196.03	258.167	53.1026	877916	25831.9	143002	0.892	350.921
6528	Q9D1M0	Q9D1M0	Protein SEC13 homolog	Sec13	sp|Q9D1M0|SEC13_MOUSE Protein SEC13 homolog OS=Mus musculus OX=10090 GN=Sec13 PE=1 SV=3	4	322	35565.6	1274.33	25.7539	24.3661	875107	79992.9	98292.1	0.892	229.57
7600	Q9WV54	Q9WV54	Acid ceramidase;Acid ceramidase subunit alpha;Acid ceramidase subunit beta	Asah1	sp|Q9WV54|ASAH1_MOUSE Acid ceramidase OS=Mus musculus OX=10090 GN=Asah1 PE=1 SV=1	4	394	44669.6	1272.31	222.115	269.895	874466	221554	251489	0.892	288.124
3328	Q6PHN9	Q6PHN9	Ras-related protein Rab-35	Rab35	sp|Q6PHN9|RAB35_MOUSE Ras-related protein Rab-35 OS=Mus musculus OX=10090 GN=Rab35 PE=1 SV=1	4	201	23025.2	1239.15	77.2127	123.557	873645	43813.8	180339	0.891	148.376
2103	Q1HFZ0;Q1HFZ0-2	Q1HFZ0;Q1HFZ0-2	tRNA (cytosine(34)-C(5))-methyltransferase	Nsun2	sp|Q1HFZ0|NSUN2_MOUSE tRNA (cytosine(34)-C(5))-methyltransferase OS=Mus musculus OX=10090 GN=Nsun2 PE=1 SV=2;sp|Q1HFZ0-2|NSUN2_MOUSE Isoform 2 of tRNA (cytosine(34)-C(5))-methyltransferase OS=Mus musculus OX=10090 GN=Nsun2	4	757	85451.6	1269.07	257.416	110.504	871497	77173.7	20359.3	0.891	549.301
826	P09671	P09671	Superoxide dismutase [Mn], mitochondrial	Sod2	sp|P09671|SODM_MOUSE Superoxide dismutase [Mn], mitochondrial OS=Mus musculus OX=10090 GN=Sod2 PE=1 SV=3	4	222	24602.9	1268.64	347.896	558.897	871204	316376	430116	0.891	158.099
5934	Q99NB9	Q99NB9	Splicing factor 3B subunit 1	Sf3b1	sp|Q99NB9|SF3B1_MOUSE Splicing factor 3B subunit 1 OS=Mus musculus OX=10090 GN=Sf3b1 PE=1 SV=1	4	1304	145816	1268.23	76.6724	194.938	870916	117110	203894	0.891	936.71
4066	Q8BMD8	Q8BMD8	Calcium-binding mitochondrial carrier protein SCaMC-1	Slc25a24	sp|Q8BMD8|SCMC1_MOUSE Calcium-binding mitochondrial carrier protein SCaMC-1 OS=Mus musculus OX=10090 GN=Slc25a24 PE=1 SV=1	4	475	52902	1287.73	119.617	120.353	869376	164524	118741	0.891	339.237
5594	Q921M3;Q921M3-2	Q921M3;Q921M3-2	Splicing factor 3B subunit 3	Sf3b3	sp|Q921M3|SF3B3_MOUSE Splicing factor 3B subunit 3 OS=Mus musculus OX=10090 GN=Sf3b3 PE=1 SV=1;sp|Q921M3-2|SF3B3_MOUSE Isoform 2 of Splicing factor 3B subunit 3 OS=Mus musculus OX=10090 GN=Sf3b3	4	1217	135550	1287.63	35.5865	82.4735	867931	99682.6	86943.4	0.891	867.778
4679	Q8CIE6	Q8CIE6	Coatomer subunit alpha;Xenin;Proxenin	Copa	sp|Q8CIE6|COPA_MOUSE Coatomer subunit alpha OS=Mus musculus OX=10090 GN=Copa PE=1 SV=2	4	1224	138432	1263.07	53.096	180.094	867374	99541.7	194330	0.891	885.66
1625	P62075	P62075	Mitochondrial import inner membrane translocase subunit Tim13	Timm13	sp|P62075|TIM13_MOUSE Mitochondrial import inner membrane translocase subunit Tim13 OS=Mus musculus OX=10090 GN=Timm13 PE=1 SV=1	4	95	10457.9	1284.46	91.5716	425.16	864051	27136.3	232773	0.89	66.6511
7774	Q9Z2N8	Q9Z2N8	Actin-like protein 6A	Actl6a	sp|Q9Z2N8|ACL6A_MOUSE Actin-like protein 6A OS=Mus musculus OX=10090 GN=Actl6a PE=1 SV=2	4	429	47448	1200.32	139.071	35.6186	862789	35323.4	138958	0.89	301.958
6550	Q9D287	Q9D287	Pre-mRNA-splicing factor SPF27	Bcas2	sp|Q9D287|SPF27_MOUSE Pre-mRNA-splicing factor SPF27 OS=Mus musculus OX=10090 GN=Bcas2 PE=1 SV=1	4	225	26131.4	1254.55	122.661	84.679	861525	150235	134483	0.89	166.056
6845	Q9DBG3;Q9DBG3-2	Q9DBG3;Q9DBG3-2	AP-2 complex subunit beta	Ap2b1	sp|Q9DBG3|AP2B1_MOUSE AP-2 complex subunit beta OS=Mus musculus OX=10090 GN=Ap2b1 PE=1 SV=1;sp|Q9DBG3-2|AP2B1_MOUSE Isoform 2 of AP-2 complex subunit beta OS=Mus musculus OX=10090 GN=Ap2b1	4	937	104583	1276.03	98.7203	98.1097	861474	148476	104060	0.89	664.549
583	O70252	O70252	Heme oxygenase 2	Hmox2	sp|O70252|HMOX2_MOUSE Heme oxygenase 2 OS=Mus musculus OX=10090 GN=Hmox2 PE=1 SV=1	4	315	35738.6	1274.26	133.067	82.9432	861014	171126	94980.8	0.89	226.972
5215	Q8VDJ3	Q8VDJ3	Vigilin	Hdlbp	sp|Q8VDJ3|VIGLN_MOUSE Vigilin OS=Mus musculus OX=10090 GN=Hdlbp PE=1 SV=1	4	1268	141743	1261.79	77.6714	94.4286	858710	56572.9	64536.1	0.89	897.785
4934	Q8R050-2;Q8R050	Q8R050-2;Q8R050	Eukaryotic peptide chain release factor GTP-binding subunit ERF3A	Gspt1	sp|Q8R050-2|ERF3A_MOUSE Isoform 2 of Eukaryotic peptide chain release factor GTP-binding subunit ERF3A OS=Mus musculus OX=10090 GN=Gspt1;sp|Q8R050|ERF3A_MOUSE Eukaryotic peptide chain release factor GTP-binding subunit ERF3A OS=Mus musculus OX=10090 GN=Gsp	4	635	68526.3	1233.63	94.6909	25.7691	858194	60857.8	81526.2	0.89	433.777
1270	P46061	P46061	Ran GTPase-activating protein 1	Rangap1	sp|P46061|RAGP1_MOUSE Ran GTPase-activating protein 1 OS=Mus musculus OX=10090 GN=Rangap1 PE=1 SV=2	4	589	63531	1242.56	375.252	252.89	854011	151409	128189	0.889	400.196
3295	Q6PE01	Q6PE01	U5 small nuclear ribonucleoprotein 40 kDa protein	Snrnp40	sp|Q6PE01|SNR40_MOUSE U5 small nuclear ribonucleoprotein 40 kDa protein OS=Mus musculus OX=10090 GN=Snrnp40 PE=1 SV=1	4	358	39275.5	1241.1	192.625	340.414	852282	200998	292534	0.889	246.905
1602	P61327;Q9CQL1	P61327;Q9CQL1	Protein mago nashi homolog;Protein mago nashi homolog 2	Magoh;Magohb	sp|P61327|MGN_MOUSE Protein mago nashi homolog OS=Mus musculus OX=10090 GN=Magoh PE=2 SV=1;sp|Q9CQL1|MGN2_MOUSE Protein mago nashi homolog 2 OS=Mus musculus OX=10090 GN=Magohb PE=2 SV=1	4	146	17163.6	1240.67	818.296	393.355	851994	427596	229516	0.889	107.862
4264	Q8BWT1	Q8BWT1	3-ketoacyl-CoA thiolase, mitochondrial	Acaa2	sp|Q8BWT1|THIM_MOUSE 3-ketoacyl-CoA thiolase, mitochondrial OS=Mus musculus OX=10090 GN=Acaa2 PE=1 SV=3	4	397	41829.9	1261.21	134.289	206.681	851467	45852.1	76762.9	0.889	262.711
6274	Q9CX34	Q9CX34	Suppressor of G2 allele of SKP1 homolog	Sugt1	sp|Q9CX34|SGT1_MOUSE Protein SGT1 homolog OS=Mus musculus OX=10090 GN=Sugt1 PE=1 SV=3	4	336	38158.9	1235.48	100.312	117.058	848428	132905	153361	0.889	238.8
1608	P61620	P61620	Protein transport protein Sec61 subunit alpha isoform 1	Sec61a1	sp|P61620|S61A1_MOUSE Protein transport protein Sec61 subunit alpha isoform 1 OS=Mus musculus OX=10090 GN=Sec61a1 PE=1 SV=2	4	476	52264.7	1234.26	161.68	181.99	848232	141436	171609	0.889	327
4966	Q8R0X7	Q8R0X7	Sphingosine-1-phosphate lyase 1	Sgpl1	sp|Q8R0X7|SGPL1_MOUSE Sphingosine-1-phosphate lyase 1 OS=Mus musculus OX=10090 GN=Sgpl1 PE=1 SV=1	4	568	63677.2	1234.49	327.493	239.475	847747	122980	116767	0.889	398.175
5124	Q8VBT6	Q8VBT6	Apolipoprotein B receptor	Apobr	sp|Q8VBT6|APOBR_MOUSE Apolipoprotein B receptor OS=Mus musculus OX=10090 GN=Apobr PE=1 SV=1	4	942	102705	1233.7	175.913	254.667	845379	34446.4	126140	0.889	640.423
5644	Q922Q8	Q922Q8	Leucine-rich repeat-containing protein 59	Lrrc59	sp|Q922Q8|LRC59_MOUSE Leucine-rich repeat-containing protein 59 OS=Mus musculus OX=10090 GN=Lrrc59 PE=1 SV=1	4	307	34877.4	1308.41	47.3194	158.681	842879	126724	8838.43	0.888	216.837
1172	P35282	P35282	Ras-related protein Rab-21	Rab21	sp|P35282|RAB21_MOUSE Ras-related protein Rab-21 OS=Mus musculus OX=10090 GN=Rab21 PE=1 SV=4	4	222	24106.3	1247.42	687.316	172.534	842163	579177	150997	0.888	149.744
3654	Q80VJ3	Q80VJ3	2-deoxynucleoside 5-phosphate N-hydrolase 1	Dnph1	sp|Q80VJ3|DNPH1_MOUSE 2-deoxynucleoside 5-phosphate N-hydrolase 1 OS=Mus musculus OX=10090 GN=Dnph1 PE=1 SV=2	4	173	18977.5	1327.37	75.681	341.392	839097	189893	114755	0.888	117.456
604	O70456	O70456	14-3-3 protein sigma	Sfn	sp|O70456|1433S_MOUSE 14-3-3 protein sigma OS=Mus musculus OX=10090 GN=Sfn PE=1 SV=2	4	248	27706	1325.55	396.928	235.072	837946	427464	38190.2	0.888	171.243
341	O08810	O08810	116 kDa U5 small nuclear ribonucleoprotein component	Eftud2	sp|O08810|U5S1_MOUSE 116 kDa U5 small nuclear ribonucleoprotein component OS=Mus musculus OX=10090 GN=Eftud2 PE=1 SV=1	4	971	109361	1239.6	46.7529	141.077	836879	108131	130519	0.888	675.07
6675	Q9D7G0	Q9D7G0	Ribose-phosphate pyrophosphokinase 1	Prps1	sp|Q9D7G0|PRPS1_MOUSE Ribose-phosphate pyrophosphokinase 1 OS=Mus musculus OX=10090 GN=Prps1 PE=1 SV=4	4	318	34834.2	1237.39	170.492	452.511	835386	198904	330702	0.888	214.643
887	P12265	P12265	Beta-glucuronidase	Gusb	sp|P12265|BGLR_MOUSE Beta-glucuronidase OS=Mus musculus OX=10090 GN=Gusb PE=1 SV=2	4	648	74195.3	1235.07	295.694	159.726	833821	290739	142368	0.888	456.324
4684	Q8CIH5;Q9QZE2-2;Q9QZE2	Q8CIH5	1-phosphatidylinositol 4,5-bisphosphate phosphodiesterase gamma-2	Plcg2	sp|Q8CIH5|PLCG2_MOUSE 1-phosphatidylinositol 4,5-bisphosphate phosphodiesterase gamma-2 OS=Mus musculus OX=10090 GN=Plcg2 PE=1 SV=1	4	1265	147592	1215.31	109.569	93.5713	832916	138750	131813	0.887	906.751
2245	Q3U0V2	Q3U0V2	Tumor necrosis factor receptor type 1-associated DEATH domain protein	Tradd	sp|Q3U0V2|TRADD_MOUSE Tumor necrosis factor receptor type 1-associated DEATH domain protein OS=Mus musculus OX=10090 GN=Tradd PE=1 SV=1	4	310	34577.3	1249.96	513.313	93.027	831505	463865	65291	0.887	212.07
1190	P35737	P35737	Class II histocompatibility antigen, M beta 1 chain	H2-DMb1	sp|P35737|DMB_MOUSE Class II histocompatibility antigen, M beta 1 chain OS=Mus musculus OX=10090 GN=H2-DMb1 PE=2 SV=1	4	261	28899	1208.19	599.787	317.73	830392	293218	177327	0.887	177.007
1473	P56399	P56399	Ubiquitin carboxyl-terminal hydrolase 5	Usp5	sp|P56399|UBP5_MOUSE Ubiquitin carboxyl-terminal hydrolase 5 OS=Mus musculus OX=10090 GN=Usp5 PE=1 SV=1	4	858	95833.3	1195.17	57.5612	95.3688	828747	73870.4	145249	0.887	585.817
2697	Q60715-2	Q60715-2	Prolyl 4-hydroxylase subunit alpha-1	P4ha1	sp|Q60715-2|P4HA1_MOUSE Isoform 2 of Prolyl 4-hydroxylase subunit alpha-1 OS=Mus musculus OX=10090 GN=P4ha1	4	534	60886	1206.66	92.0489	83.1011	828636	125452	130377	0.887	372.139
3215	Q6P5E4	Q6P5E4	UDP-glucose:glycoprotein glucosyltransferase 1	Uggt1	sp|Q6P5E4|UGGG1_MOUSE UDP-glucose:glycoprotein glucosyltransferase 1 OS=Mus musculus OX=10090 GN=Uggt1 PE=1 SV=4	4	1551	176434	1203.74	107.36	150.42	827331	134227	172723	0.887	1076.68
1013	P21958	P21958	Antigen peptide transporter 1	Tap1	sp|P21958|TAP1_MOUSE Antigen peptide transporter 1 OS=Mus musculus OX=10090 GN=Tap1 PE=1 SV=3	4	724	78864.1	1213.88	139.355	111.275	825363	78748.3	56792.7	0.887	480.118
1115	P28843	P28843	Dipeptidyl peptidase 4;Dipeptidyl peptidase 4 membrane form;Dipeptidyl peptidase 4 soluble form	Dpp4	sp|P28843|DPP4_MOUSE Dipeptidyl peptidase 4 OS=Mus musculus OX=10090 GN=Dpp4 PE=1 SV=3	4	760	87436.8	1200.67	108.089	127.481	824525	136948	157569	0.887	531.767
2968	Q62523	Q62523	Zyxin	Zyx	sp|Q62523|ZYX_MOUSE Zyxin OS=Mus musculus OX=10090 GN=Zyx PE=1 SV=2	4	564	60545.9	1191.81	80.7707	67.1093	823745	68227.2	100552	0.886	367.876
475	O35841	O35841	Apoptosis inhibitor 5	Api5	sp|O35841|API5_MOUSE Apoptosis inhibitor 5 OS=Mus musculus OX=10090 GN=Api5 PE=1 SV=2	4	504	56785.2	1121.07	229.015	120.705	822894	16152.6	179644	0.886	344.67
6987	Q9EPV8	Q9EPV8	Ubiquitin-like protein 5	Ubl5	sp|Q9EPV8|UBL5_MOUSE Ubiquitin-like protein 5 OS=Mus musculus OX=10090 GN=Ubl5 PE=1 SV=1	4	73	8546.93	1217.44	380.141	294.937	820285	235505	158263	0.886	51.7129
994	P20060	P20060	Beta-hexosaminidase subunit beta	Hexb	sp|P20060|HEXB_MOUSE Beta-hexosaminidase subunit beta OS=Mus musculus OX=10090 GN=Hexb PE=1 SV=2	4	536	61115.7	1194.28	284.528	202.97	820139	266261	204066	0.886	369.712
7134	Q9JHU4	Q9JHU4	Cytoplasmic dynein 1 heavy chain 1	Dync1h1	sp|Q9JHU4|DYHC1_MOUSE Cytoplasmic dynein 1 heavy chain 1 OS=Mus musculus OX=10090 GN=Dync1h1 PE=1 SV=2	4	4644	532045	1191.58	71.3367	39.4333	818979	107244	102949	0.886	3213.99
2226	Q3TXS7	Q3TXS7	26S proteasome non-ATPase regulatory subunit 1	Psmd1	sp|Q3TXS7|PSMD1_MOUSE 26S proteasome non-ATPase regulatory subunit 1 OS=Mus musculus OX=10090 GN=Psmd1 PE=1 SV=1	4	953	105730	1219.62	57.7059	97.0241	817358	48583.8	23531.2	0.886	637.433
3788	Q8BFR5;Q8BFR5-2	Q8BFR5;Q8BFR5-2	Elongation factor Tu, mitochondrial	Tufm	sp|Q8BFR5|EFTU_MOUSE Elongation factor Tu, mitochondrial OS=Mus musculus OX=10090 GN=Tufm PE=1 SV=1;sp|Q8BFR5-2|EFTU_MOUSE Isoform 2 of Elongation factor Tu, mitochondrial OS=Mus musculus OX=10090 GN=Tufm	4	452	49508.3	1168.93	117.546	32.094	817146	27171	53955	0.886	298.402
6365	Q9CYZ2	Q9CYZ2	Tumor protein D54	Tpd52l2	sp|Q9CYZ2|TPD54_MOUSE Tumor protein D54 OS=Mus musculus OX=10090 GN=Tpd52l2 PE=1 SV=1	4	220	24042.9	1196.03	107.73	55.2798	814621	141554	92716.2	0.885	144.466
5440	Q91WQ3	Q91WQ3	Tyrosine--tRNA ligase, cytoplasmic;Tyrosine--tRNA ligase, cytoplasmic, N-terminally processed	Yars	sp|Q91WQ3|SYYC_MOUSE Tyrosine--tRNA ligase, cytoplasmic OS=Mus musculus OX=10090 GN=Yars PE=1 SV=3	4	528	59105.4	1229.68	391.563	230.186	814378	374642	145375	0.885	355.04
5946	Q99PL5;Q99PL5-3;Q99PL5-2;Q99PL5-4;Q99PL5-5;Q99PL5-6;Q99PL5-7;Q99PL5-8;Q99PL5-9;Q99PL5-10;Q99PL5-11;Q99PL5-12	Q99PL5	Ribosome-binding protein 1	Rrbp1	sp|Q99PL5|RRBP1_MOUSE Ribosome-binding protein 1 OS=Mus musculus OX=10090 GN=Rrbp1 PE=1 SV=2	4	1605	172879	1205.58	211.474	148.746	813908	97270.1	37510.9	0.885	1037.87
7635	Q9WVQ5	Q9WVQ5	Methylthioribulose-1-phosphate dehydratase	Apip	sp|Q9WVQ5|MTNB_MOUSE Methylthioribulose-1-phosphate dehydratase OS=Mus musculus OX=10090 GN=Apip PE=1 SV=1	4	241	26949.1	1164.59	143.165	436.898	813638	114566	361401	0.885	161.733
1699	P62996	P62996	Transformer-2 protein homolog beta	Tra2b	sp|P62996|TRA2B_MOUSE Transformer-2 protein homolog beta OS=Mus musculus OX=10090 GN=Tra2b PE=1 SV=1	4	288	33665.7	1183.1	213.949	146.951	812956	63065.5	59452.5	0.885	201.873
858	P10711;Q9QVN7	P10711	Transcription elongation factor A protein 1	Tcea1	sp|P10711|TCEA1_MOUSE Transcription elongation factor A protein 1 OS=Mus musculus OX=10090 GN=Tcea1 PE=1 SV=2	4	301	33880.5	1177.9	459.463	149.727	809573	207997	55514.4	0.885	202.316
5321	Q8WTY4	Q8WTY4	Anamorsin	Ciapin1	sp|Q8WTY4|CPIN1_MOUSE Anamorsin OS=Mus musculus OX=10090 GN=Ciapin1 PE=1 SV=1	4	309	33428.9	1178.79	345.195	378.654	809494	310086	312235	0.885	199.6
4777	Q8K1L5	Q8K1L5	Protein phosphatase 1 regulatory subunit 11	Ppp1r11	sp|Q8K1L5|PP1RB_MOUSE E3 ubiquitin-protein ligase PPP1R11 OS=Mus musculus OX=10090 GN=Ppp1r11 PE=1 SV=1	4	131	14544.1	1193.47	383.254	175.826	805734	352596	151378	0.884	86.4376
400	O35226-2;O35226-3;O35226-5	O35226-2;O35226-3;O35226-5	26S proteasome non-ATPase regulatory subunit 4	Psmd4	sp|O35226-2|PSMD4_MOUSE Isoform Rpn10B of 26S proteasome non-ATPase regulatory subunit 4 OS=Mus musculus OX=10090 GN=Psmd4;sp|O35226-3|PSMD4_MOUSE Isoform Rpn10C of 26S proteasome non-ATPase regulatory subunit 4 OS=Mus musculus OX=10090 GN=Psmd4;sp|O35226-	4	379	41046	1187.85	22.0844	101.436	804408	79010.7	105837	0.884	243.541
227	D0QMC3	D0QMC3	Myeloid cell nuclear differentiation antigen-like protein	Mndal	sp|D0QMC3|MNDAL_MOUSE Myeloid cell nuclear differentiation antigen-like protein OS=Mus musculus OX=10090 GN=Mndal PE=1 SV=1	4	538	60526.3	1189.51	139.854	54.8464	803061	173548	73465.3	0.884	358.523
4728	Q8K003	Q8K003	Translation machinery-associated protein 7	Tma7	sp|Q8K003|TMA7_MOUSE Translation machinery-associated protein 7 OS=Mus musculus OX=10090 GN=Tma7 PE=3 SV=1	4	64	7066.3	1101.37	427.341	408.81	802308	162293	356986	0.884	41.8174
7250	Q9JKW0	Q9JKW0	ADP-ribosylation factor-like protein 6-interacting protein 1	Arl6ip1	sp|Q9JKW0|AR6P1_MOUSE ADP-ribosylation factor-like protein 6-interacting protein 1 OS=Mus musculus OX=10090 GN=Arl6ip1 PE=1 SV=1	4	203	23436.9	1167.94	604.835	392.553	802051	500319	320166	0.884	138.652
6398	Q9CZL5;P61458	Q9CZL5	Pterin-4-alpha-carbinolamine dehydratase 2	Pcbd2	sp|Q9CZL5|PHS2_MOUSE Pterin-4-alpha-carbinolamine dehydratase 2 OS=Mus musculus OX=10090 GN=Pcbd2 PE=1 SV=2	4	136	14829.9	1091.32	300.08	391.421	800946	64005.4	350904	0.884	87.6123
3522	Q7TPV4	Q7TPV4	Myb-binding protein 1A	Mybbp1a	sp|Q7TPV4|MBB1A_MOUSE Myb-binding protein 1A OS=Mus musculus OX=10090 GN=Mybbp1a PE=1 SV=2	4	1344	152037	1123.3	94.3818	26.2582	800646	29735.3	118868	0.884	897.87
6837	Q9DBC7;P12849	Q9DBC7	cAMP-dependent protein kinase type I-alpha regulatory subunit;cAMP-dependent protein kinase type I-alpha regulatory subunit, N-terminally processed	Prkar1a	sp|Q9DBC7|KAP0_MOUSE cAMP-dependent protein kinase type I-alpha regulatory subunit OS=Mus musculus OX=10090 GN=Prkar1a PE=1 SV=3	4	381	43185.1	1107.74	321.121	112.197	799249	88750	136718	0.884	254.589
4356	Q8C0C7	Q8C0C7	Phenylalanine--tRNA ligase alpha subunit	Farsa	sp|Q8C0C7|SYFA_MOUSE Phenylalanine--tRNA ligase alpha subunit OS=Mus musculus OX=10090 GN=Farsa PE=1 SV=1	4	508	57598.9	1155.57	18.6708	298.331	797024	58128.1	264274	0.883	338.618
6050	Q9CQB5	Q9CQB5	CDGSH iron-sulfur domain-containing protein 2	Cisd2	sp|Q9CQB5|CISD2_MOUSE CDGSH iron-sulfur domain-containing protein 2 OS=Mus musculus OX=10090 GN=Cisd2 PE=1 SV=1	4	135	15242.1	1084.1	316.568	42.832	795754	74726.1	126205	0.883	89.4638
6935	Q9DCL8	Q9DCL8	Protein phosphatase inhibitor 2	Ppp1r2	sp|Q9DCL8|IPP2_MOUSE Protein phosphatase inhibitor 2 OS=Mus musculus OX=10090 GN=Ppp1r2 PE=1 SV=3	4	206	23119.3	1174.73	294.519	232.929	793083	286297	187494	0.883	135.244
2291	Q3U7R1;Q3U7R1-2	Q3U7R1;Q3U7R1-2	Extended synaptotagmin-1	Esyt1	sp|Q3U7R1|ESYT1_MOUSE Extended synaptotagmin-1 OS=Mus musculus OX=10090 GN=Esyt1 PE=1 SV=2;sp|Q3U7R1-2|ESYT1_MOUSE Isoform 2 of Extended synaptotagmin-1 OS=Mus musculus OX=10090 GN=Esyt1	4	1092	121554	1153.57	90.5125	92.0675	792849	119556	133158	0.883	710.859
4928	Q8R010	Q8R010	Aminoacyl tRNA synthase complex-interacting multifunctional protein 2	Aimp2	sp|Q8R010|AIMP2_MOUSE Aminoacyl tRNA synthase complex-interacting multifunctional protein 2 OS=Mus musculus OX=10090 GN=Aimp2 PE=1 SV=2	4	320	35377.6	1153.2	32.762	205.27	791928	79318.1	202817	0.883	206.651
3979	Q8BJ71;Q8BJ71-2	Q8BJ71;Q8BJ71-2	Nuclear pore complex protein Nup93	Nup93	sp|Q8BJ71|NUP93_MOUSE Nuclear pore complex protein Nup93 OS=Mus musculus OX=10090 GN=Nup93 PE=1 SV=1;sp|Q8BJ71-2|NUP93_MOUSE Isoform 2 of Nuclear pore complex protein Nup93 OS=Mus musculus OX=10090 GN=Nup93	4	819	93281.1	1118.08	121.154	48.9657	791108	26609.1	94318.9	0.883	544.319
7696	Q9Z1F9	Q9Z1F9	SUMO-activating enzyme subunit 2	Uba2	sp|Q9Z1F9|SAE2_MOUSE SUMO-activating enzyme subunit 2 OS=Mus musculus OX=10090 GN=Uba2 PE=1 SV=1	4	638	70568.9	1109.61	131.889	62.1807	789636	59679.5	138686	0.883	411.021
777	P05132;P05132-2	P05132;P05132-2	cAMP-dependent protein kinase catalytic subunit alpha	Prkaca	sp|P05132|KAPCA_MOUSE cAMP-dependent protein kinase catalytic subunit alpha OS=Mus musculus OX=10090 GN=Prkaca PE=1 SV=3;sp|P05132-2|KAPCA_MOUSE Isoform 2 of cAMP-dependent protein kinase catalytic subunit alpha OS=Mus musculus OX=10090 GN=Prkaca	4	351	40570.6	1177.76	191.465	56.5548	787754	218146	53236.6	0.882	235.736
2727	Q60865	Q60865	Caprin-1	Caprin1	sp|Q60865|CAPR1_MOUSE Caprin-1 OS=Mus musculus OX=10090 GN=Caprin1 PE=1 SV=2	4	707	78168.9	1143.04	426.933	180.188	785612	190081	79459.5	0.882	452.967
7563	Q9WUA2	Q9WUA2	Phenylalanine--tRNA ligase beta subunit	Farsb	sp|Q9WUA2|SYFB_MOUSE Phenylalanine--tRNA ligase beta subunit OS=Mus musculus OX=10090 GN=Farsb PE=1 SV=2	4	589	65697.2	1142.59	104.245	146.057	784641	131346	165320	0.882	380.226
5391	Q91W50	Q91W50	Cold shock domain-containing protein E1	Csde1	sp|Q91W50|CSDE1_MOUSE Cold shock domain-containing protein E1 OS=Mus musculus OX=10090 GN=Csde1 PE=1 SV=1	4	798	88790.6	1148.8	60.2021	72.4579	783371	54806.9	64501.1	0.882	513.049
597	O70378	O70378	ER membrane protein complex subunit 8	Emc8	sp|O70378|EMC8_MOUSE ER membrane protein complex subunit 8 OS=Mus musculus OX=10090 GN=Emc8 PE=1 SV=1	4	207	23348.5	1138.99	78.4993	143.159	782829	110079	163947	0.882	134.819
5743	Q99JR1	Q99JR1	Sideroflexin-1	Sfxn1	sp|Q99JR1|SFXN1_MOUSE Sideroflexin-1 OS=Mus musculus OX=10090 GN=Sfxn1 PE=1 SV=3	4	322	35649.4	1110.6	131.099	48.8906	782589	54757.1	99895.9	0.882	205.783
6568	Q9D2R0	Q9D2R0	Acetoacetyl-CoA synthetase	Aacs	sp|Q9D2R0|AACS_MOUSE Acetoacetyl-CoA synthetase OS=Mus musculus OX=10090 GN=Aacs PE=1 SV=1	4	672	75200.2	1158.19	381.542	192.986	782581	346659	161946	0.882	434.082
6065	Q9CQF3	Q9CQF3	Cleavage and polyadenylation specificity factor subunit 5	Nudt21	sp|Q9CQF3|CPSF5_MOUSE Cleavage and polyadenylation specificity factor subunit 5 OS=Mus musculus OX=10090 GN=Nudt21 PE=1 SV=1	4	227	26240.3	1138.34	396.768	113.012	781722	346038	144506	0.882	151.302
329	O08749	O08749	Dihydrolipoyl dehydrogenase, mitochondrial	Dld	sp|O08749|DLDH_MOUSE Dihydrolipoyl dehydrogenase, mitochondrial OS=Mus musculus OX=10090 GN=Dld PE=1 SV=2	4	509	54272.4	1145.04	337.815	302.938	781672	152466	164072	0.881	312.916
6075	Q9CQI3	Q9CQI3	Glia maturation factor beta	Gmfb	sp|Q9CQI3|GMFB_MOUSE Glia maturation factor beta OS=Mus musculus OX=10090 GN=Gmfb PE=1 SV=3	4	142	16723.1	1234	124.512	219.178	780073	217949	35800.7	0.881	96.2223
1361	P50516;P50516-2	P50516;P50516-2	V-type proton ATPase catalytic subunit A	Atp6v1a	sp|P50516|VATA_MOUSE V-type proton ATPase catalytic subunit A OS=Mus musculus OX=10090 GN=Atp6v1a PE=1 SV=2;sp|P50516-2|VATA_MOUSE Isoform 2 of V-type proton ATPase catalytic subunit A OS=Mus musculus OX=10090 GN=Atp6v1a	4	617	68326.1	1134.09	97.7288	87.0912	778802	126151	128119	0.881	392.498
4014	Q8BKC5	Q8BKC5	Importin-5	Ipo5	sp|Q8BKC5|IPO5_MOUSE Importin-5 OS=Mus musculus OX=10090 GN=Ipo5 PE=1 SV=3	4	1097	123591	1128.65	89.0257	299.175	775066	119499	259568	0.881	706.56
624	O70591	O70591	Prefoldin subunit 2	Pfdn2	sp|O70591|PFD2_MOUSE Prefoldin subunit 2 OS=Mus musculus OX=10090 GN=Pfdn2 PE=1 SV=2	4	154	16533.7	1063.56	788.033	126.391	771884	378826	155476	0.881	94.1339
1123	P29391;P49945	P29391;P49945	Ferritin light chain 1;Ferritin light chain 2	Ftl1;Ftl2	sp|P29391|FRIL1_MOUSE Ferritin light chain 1 OS=Mus musculus OX=10090 GN=Ftl1 PE=1 SV=2;sp|P49945|FRIL2_MOUSE Ferritin light chain 2 OS=Mus musculus OX=10090 GN=Ftl2 PE=3 SV=2	4	183	20802.4	1141.56	85.4143	291.651	771339	128522	224841	0.881	118.354
5428	Q91WJ8;Q91WJ8-2	Q91WJ8;Q91WJ8-2	Far upstream element-binding protein 1	Fubp1	sp|Q91WJ8|FUBP1_MOUSE Far upstream element-binding protein 1 OS=Mus musculus OX=10090 GN=Fubp1 PE=1 SV=1;sp|Q91WJ8-2|FUBP1_MOUSE Isoform 2 of Far upstream element-binding protein 1 OS=Mus musculus OX=10090 GN=Fubp1	4	651	68539.6	1119.31	619.91	166.532	768650	312230	68696.8	0.881	388.592
2355	Q3UHX2	Q3UHX2	28 kDa heat- and acid-stable phosphoprotein	Pdap1	sp|Q3UHX2|HAP28_MOUSE 28 kDa heat- and acid-stable phosphoprotein OS=Mus musculus OX=10090 GN=Pdap1 PE=1 SV=1	4	181	20604.9	1118.97	691.804	382.479	768413	356927	227357	0.88	116.786
363	O09044;P60879	O09044	Synaptosomal-associated protein 23	Snap23	sp|O09044|SNP23_MOUSE Synaptosomal-associated protein 23 OS=Mus musculus OX=10090 GN=Snap23 PE=1 SV=1	4	210	23260.9	1128.39	272.482	229.724	762445	138330	103365	0.88	130.815
1595	P61211	P61211	ADP-ribosylation factor-like protein 1	Arl1	sp|P61211|ARL1_MOUSE ADP-ribosylation factor-like protein 1 OS=Mus musculus OX=10090 GN=Arl1 PE=1 SV=1	4	181	20411.6	1107.05	136.752	140.759	760876	151326	160354	0.88	114.555
7423	Q9QZD8	Q9QZD8	Mitochondrial dicarboxylate carrier	Slc25a10	sp|Q9QZD8|DIC_MOUSE Mitochondrial dicarboxylate carrier OS=Mus musculus OX=10090 GN=Slc25a10 PE=1 SV=2	4	287	31714.9	1106	150.461	421.222	759510	163544	333940	0.88	177.673
4663	Q8CI51;Q8CI51-2;Q8CI51-3	Q8CI51;Q8CI51-2	PDZ and LIM domain protein 5	Pdlim5	sp|Q8CI51|PDLI5_MOUSE PDZ and LIM domain protein 5 OS=Mus musculus OX=10090 GN=Pdlim5 PE=1 SV=4;sp|Q8CI51-2|PDLI5_MOUSE Isoform 2 of PDZ and LIM domain protein 5 OS=Mus musculus OX=10090 GN=Pdlim5	4	591	63299.2	1105.55	62.5201	115.807	759201	98916.4	144103	0.88	354.469
6054	Q9CQC9	Q9CQC9	GTP-binding protein SAR1b	Sar1b	sp|Q9CQC9|SAR1B_MOUSE GTP-binding protein SAR1b OS=Mus musculus OX=10090 GN=Sar1b PE=1 SV=1	4	198	22381.8	1104.71	123.588	148.977	758627	143735	164664	0.88	125.241
4418	Q8C2Q3;Q8C2Q3-2	Q8C2Q3;Q8C2Q3-2	RNA-binding protein 14	Rbm14	sp|Q8C2Q3|RBM14_MOUSE RNA-binding protein 14 OS=Mus musculus OX=10090 GN=Rbm14 PE=1 SV=1;sp|Q8C2Q3-2|RBM14_MOUSE Isoform 2 of RNA-binding protein 14 OS=Mus musculus OX=10090 GN=Rbm14	4	669	69448.6	1107.49	22.0793	15.7807	757846	71987.1	74557.9	0.88	388.211
5551	Q91ZW3	Q91ZW3	SWI/SNF-related matrix-associated actin-dependent regulator of chromatin subfamily A member 5	Smarca5	sp|Q91ZW3|SMCA5_MOUSE SWI/SNF-related matrix-associated actin-dependent regulator of chromatin subfamily A member 5 OS=Mus musculus OX=10090 GN=Smarca5 PE=1 SV=1	4	1051	121627	1118.83	64.818	104.582	755986	112103	103813	0.88	678.215
6526	Q9D1L0	Q9D1L0	Coiled-coil-helix-coiled-coil-helix domain-containing protein 2	Chchd2	sp|Q9D1L0|CHCH2_MOUSE Coiled-coil-helix-coiled-coil-helix domain-containing protein 2 OS=Mus musculus OX=10090 GN=Chchd2 PE=2 SV=1	4	153	15660.7	1063.28	139.795	28.3552	753957	33806.9	77170.1	0.879	87.0927
6643	Q9D6R2;Q9D6R2-2	Q9D6R2;Q9D6R2-2	Isocitrate dehydrogenase [NAD] subunit alpha, mitochondrial	Idh3a	sp|Q9D6R2|IDH3A_MOUSE Isocitrate dehydrogenase [NAD] subunit alpha, mitochondrial OS=Mus musculus OX=10090 GN=Idh3a PE=1 SV=1;sp|Q9D6R2-2|IDH3A_MOUSE Isoform 2 of Isocitrate dehydrogenase [NAD] subunit alpha, mitochondrial OS=Mus musculus OX=10090 GN=Idh3a	4	366	39638.7	1115.76	103.266	329.145	753915	140122	248111	0.879	220.428
6846	Q9DBG5	Q9DBG5	Perilipin-3	Plin3	sp|Q9DBG5|PLIN3_MOUSE Perilipin-3 OS=Mus musculus OX=10090 GN=Plin3 PE=1 SV=1	4	437	47262.2	1114.85	99.4523	155.225	752656	139422	135608	0.879	262.382
5623	Q922F4;A2AQ07	Q922F4	Tubulin beta-6 chain	Tubb6	sp|Q922F4|TBB6_MOUSE Tubulin beta-6 chain OS=Mus musculus OX=10090 GN=Tubb6 PE=1 SV=1	4	447	50090.4	1150.41	59.2738	125.286	751803	110359	26688.5	0.879	277.768
817	P09055;P09055-2	P09055;P09055-2	Integrin beta-1	Itgb1	sp|P09055|ITB1_MOUSE Integrin beta-1 OS=Mus musculus OX=10090 GN=Itgb1 PE=1 SV=1;sp|P09055-2|ITB1_MOUSE Isoform 2 of Integrin beta-1 OS=Mus musculus OX=10090 GN=Itgb1	4	798	88231.3	1066.38	162.888	69.4744	751129	78502.7	110107	0.879	488.834
7264	Q9JL62	Q9JL62	Glycolipid transfer protein	Gltp	sp|Q9JL62|GLTP_MOUSE Glycolipid transfer protein OS=Mus musculus OX=10090 GN=Gltp PE=1 SV=3	4	209	23689.6	1131.58	51.9275	103.322	750187	119273	64517.2	0.879	131.084
2958	Q62446	Q62446	Peptidyl-prolyl cis-trans isomerase FKBP3	Fkbp3	sp|Q62446|FKBP3_MOUSE Peptidyl-prolyl cis-trans isomerase FKBP3 OS=Mus musculus OX=10090 GN=Fkbp3 PE=1 SV=2	4	224	25147.8	1092.32	150.16	561.392	750119	162659	420162	0.879	139.141
6534	Q9D1P4	Q9D1P4	Cysteine and histidine-rich domain-containing protein 1	Chordc1	sp|Q9D1P4|CHRD1_MOUSE Cysteine and histidine-rich domain-containing protein 1 OS=Mus musculus OX=10090 GN=Chordc1 PE=1 SV=1	4	331	37350.6	1090.72	193.844	333.989	749017	194676	278732	0.878	206.354
2252	Q3U1J4	Q3U1J4	DNA damage-binding protein 1	Ddb1	sp|Q3U1J4|DDB1_MOUSE DNA damage-binding protein 1 OS=Mus musculus OX=10090 GN=Ddb1 PE=1 SV=2	4	1140	126853	1097.02	21.8812	42.4888	746574	46355.3	54813.7	0.878	698.55
6692	Q9D7V9	Q9D7V9	N-acylethanolamine-hydrolyzing acid amidase;N-acylethanolamine-hydrolyzing acid amidase subunit alpha;N-acylethanolamine-hydrolyzing acid amidase subunit beta	Naaa	sp|Q9D7V9|NAAA_MOUSE N-acylethanolamine-hydrolyzing acid amidase OS=Mus musculus OX=10090 GN=Naaa PE=1 SV=2	4	362	40074.9	1100.9	114.29	329.867	743872	147348	248090	0.878	219.884
5583	Q921H8;Q8VCH0	Q921H8;Q8VCH0	3-ketoacyl-CoA thiolase A, peroxisomal;3-ketoacyl-CoA thiolase B, peroxisomal	Acaa1a;Acaa1b	sp|Q921H8|THIKA_MOUSE 3-ketoacyl-CoA thiolase A, peroxisomal OS=Mus musculus OX=10090 GN=Acaa1a PE=1 SV=1;sp|Q8VCH0|THIKB_MOUSE 3-ketoacyl-CoA thiolase B, peroxisomal OS=Mus musculus OX=10090 GN=Acaa1b PE=1 SV=1	4	424	43953.3	1082.23	430.681	129.415	743186	368264	151038	0.878	240.942
2507	Q4VAA2;Q4VAA2-2	Q4VAA2;Q4VAA2-2	Protein CDV3	Cdv3	sp|Q4VAA2|CDV3_MOUSE Protein CDV3 OS=Mus musculus OX=10090 GN=Cdv3 PE=1 SV=2;sp|Q4VAA2-2|CDV3_MOUSE Isoform 2 of Protein CDV3 OS=Mus musculus OX=10090 GN=Cdv3	4	281	29729	1080.91	447.403	173.859	742280	207524	75922.5	0.878	162.769
3130	Q6IRU5-2;Q6IRU5;Q6IRU5-3	Q6IRU5-2;Q6IRU5;Q6IRU5-3	Clathrin light chain B	Cltb	sp|Q6IRU5-2|CLCB_MOUSE Isoform 2 of Clathrin light chain B OS=Mus musculus OX=10090 GN=Cltb;sp|Q6IRU5|CLCB_MOUSE Clathrin light chain B OS=Mus musculus OX=10090 GN=Cltb PE=1 SV=1;sp|Q6IRU5-3|CLCB_MOUSE Isoform 3 of Clathrin light chain B OS=Mus musculus OX	4	211	23174.3	1080.46	639.159	446.072	741973	326727	275923	0.878	126.829
773	P04441-2	P04441-2	H-2 class II histocompatibility antigen gamma chain	Cd74	sp|P04441-2|HG2A_MOUSE Isoform Short of H-2 class II histocompatibility antigen gamma chain OS=Mus musculus OX=10090 GN=Cd74	4	215	24454.4	1092.65	450.346	234.1	738299	253869	108636	0.878	133.172
5756	Q99JY0	Q99JY0	Trifunctional enzyme subunit beta, mitochondrial;3-ketoacyl-CoA thiolase	Hadhb	sp|Q99JY0|ECHB_MOUSE Trifunctional enzyme subunit beta, mitochondrial OS=Mus musculus OX=10090 GN=Hadhb PE=1 SV=1	4	475	51386.3	1066.08	59.2464	87.1206	738187	47713.6	108703	0.877	279.794
5610	Q921Y0;Q921Y0-2	Q921Y0;Q921Y0-2	MOB kinase activator 1A	Mob1a	sp|Q921Y0|MOB1A_MOUSE MOB kinase activator 1A OS=Mus musculus OX=10090 GN=Mob1a PE=2 SV=3;sp|Q921Y0-2|MOB1A_MOUSE Isoform 2 of MOB kinase activator 1A OS=Mus musculus OX=10090 GN=Mob1a	4	216	25079.8	1074.75	171.7	305.793	738050	177645	260164	0.877	136.532
4669	Q8CI94	Q8CI94	Glycogen phosphorylase, brain form	Pygb	sp|Q8CI94|PYGB_MOUSE Glycogen phosphorylase, brain form OS=Mus musculus OX=10090 GN=Pygb PE=1 SV=3	4	843	96729.9	1084.31	114.665	41.1554	737645	141681	75934.7	0.877	526.298
6077	Q9CQI7	Q9CQI7	U2 small nuclear ribonucleoprotein B	Snrpb2	sp|Q9CQI7|RU2B_MOUSE U2 small nuclear ribonucleoprotein B OS=Mus musculus OX=10090 GN=Snrpb2 PE=1 SV=1	4	225	25323.3	1136.57	84.0112	195.944	735820	138270	61080.6	0.877	137.441
2699	Q60737	Q60737	Casein kinase II subunit alpha	Csnk2a1	sp|Q60737|CSK21_MOUSE Casein kinase II subunit alpha OS=Mus musculus OX=10090 GN=Csnk2a1 PE=1 SV=2	4	391	45133.5	1070.67	181.792	397.98	735248	184867	317191	0.877	244.769
6277	Q9CX56	Q9CX56	26S proteasome non-ATPase regulatory subunit 8	Psmd8	sp|Q9CX56|PSMD8_MOUSE 26S proteasome non-ATPase regulatory subunit 8 OS=Mus musculus OX=10090 GN=Psmd8 PE=1 SV=2	4	353	39930.2	1065.71	47.7352	93.6988	732469	84136.8	128388	0.877	215.732
845	P0DOV2	P0DOV2			sp|P0DOV2|IFI4_MOUSE Interferon-activable protein 204 OS=Mus musculus OX=10090 GN=Ifi204 PE=1 SV=1	4	619	69438.1	1000.92	211.075	174.385	731264	29036	199797	0.877	374.538
7047	Q9ERK4	Q9ERK4	Exportin-2	Cse1l	sp|Q9ERK4|XPO2_MOUSE Exportin-2 OS=Mus musculus OX=10090 GN=Cse1l PE=1 SV=1	4	971	110455	1081.91	250.873	381.196	731040	125952	217139	0.877	595.594
659	O88544	O88544	COP9 signalosome complex subunit 4	Cops4	sp|O88544|CSN4_MOUSE COP9 signalosome complex subunit 4 OS=Mus musculus OX=10090 GN=Cops4 PE=1 SV=1	4	406	46284.8	1063.65	44.0663	71.2347	730432	83350.9	113671	0.876	249.369
5275	Q8VEE4	Q8VEE4	Replication protein A 70 kDa DNA-binding subunit;Replication protein A 70 kDa DNA-binding subunit, N-terminally processed	Rpa1	sp|Q8VEE4|RFA1_MOUSE Replication protein A 70 kDa DNA-binding subunit OS=Mus musculus OX=10090 GN=Rpa1 PE=1 SV=1	4	623	69037.2	1083.57	79.9709	147.585	729143	23958.5	41527.5	0.876	371.295
2876	Q61768	Q61768	Kinesin-1 heavy chain	Kif5b	sp|Q61768|KINH_MOUSE Kinesin-1 heavy chain OS=Mus musculus OX=10090 GN=Kif5b PE=1 SV=3	4	963	109551	1071.27	96.0878	106.983	728593	62956.3	66646.7	0.876	588.742
5864	Q99LT0	Q99LT0	Protein dpy-30 homolog	Dpy30	sp|Q99LT0|DPY30_MOUSE Protein dpy-30 homolog OS=Mus musculus OX=10090 GN=Dpy30 PE=1 SV=1	4	99	11212.7	1059.65	1429.17	440.267	727680	819060	272655	0.876	60.1831
1471	P56394	P56394	Cytochrome c oxidase copper chaperone	Cox17	sp|P56394|COX17_MOUSE Cytochrome c oxidase copper chaperone OS=Mus musculus OX=10090 GN=Cox17 PE=1 SV=2	4	63	6784.02	1075.26	367.272	436.119	726544	201017	257800	0.876	36.3557
6888	Q9DBZ5;Q9DBZ5-2	Q9DBZ5;Q9DBZ5-2	Eukaryotic translation initiation factor 3 subunit K	Eif3k	sp|Q9DBZ5|EIF3K_MOUSE Eukaryotic translation initiation factor 3 subunit K OS=Mus musculus OX=10090 GN=Eif3k PE=1 SV=1;sp|Q9DBZ5-2|EIF3K_MOUSE Isoform 2 of Eukaryotic translation initiation factor 3 subunit K OS=Mus musculus OX=10090 GN=Eif3k	4	218	25086.7	1056.46	124.757	104.143	726111	140192	134270	0.876	134.36
5979	Q9CPT5	Q9CPT5	Nucleolar protein 16	Nop16	sp|Q9CPT5|NOP16_MOUSE Nucleolar protein 16 OS=Mus musculus OX=10090 GN=Nop16 PE=1 SV=1	4	178	21139.2	1057.35	106.278	375.687	726103	128748	302467	0.876	113.217
1124	P29416	P29416	Beta-hexosaminidase subunit alpha	Hexa	sp|P29416|HEXA_MOUSE Beta-hexosaminidase subunit alpha OS=Mus musculus OX=10090 GN=Hexa PE=1 SV=2	4	528	60613.1	1011.81	93.3091	56.9079	725137	20292.6	131691	0.875	324.198
1845	P83917	P83917	Chromobox protein homolog 1	Cbx1	sp|P83917|CBX1_MOUSE Chromobox protein homolog 1 OS=Mus musculus OX=10090 GN=Cbx1 PE=1 SV=1	4	185	21417.8	1054.22	520.077	163.885	723955	254432	69872.9	0.875	114.37
2029	Q05D44	Q05D44	Eukaryotic translation initiation factor 5B	Eif5b	sp|Q05D44|IF2P_MOUSE Eukaryotic translation initiation factor 5B OS=Mus musculus OX=10090 GN=Eif5b PE=1 SV=2	4	1216	137616	1052.97	81.7313	150.674	723095	110503	162343	0.875	733.987
1888	P97379	P97379	Ras GTPase-activating protein-binding protein 2	G3bp2	sp|P97379|G3BP2_MOUSE Ras GTPase-activating protein-binding protein 2 OS=Mus musculus OX=10090 GN=G3bp2 PE=1 SV=2	4	482	54088.1	1051.46	265.048	187.37	722672	242858	185663	0.875	288.315
712	O88958	O88958	Glucosamine-6-phosphate isomerase 1	Gnpda1	sp|O88958|GNPI1_MOUSE Glucosamine-6-phosphate isomerase 1 OS=Mus musculus OX=10090 GN=Gnpda1 PE=1 SV=3	4	289	32549.3	1051.08	367.906	97.7499	721201	319489	126736	0.875	173.15
6767	Q9D964	Q9D964	Glycine amidinotransferase, mitochondrial	Gatm	sp|Q9D964|GATM_MOUSE Glycine amidinotransferase, mitochondrial OS=Mus musculus OX=10090 GN=Gatm PE=1 SV=1	4	423	48297.2	1021.3	131.491	246.356	720362	82407	238756	0.875	256.624
4911	Q8K4Z5	Q8K4Z5	Splicing factor 3A subunit 1	Sf3a1	sp|Q8K4Z5|SF3A1_MOUSE Splicing factor 3A subunit 1 OS=Mus musculus OX=10090 GN=Sf3a1 PE=1 SV=1	4	791	88544.8	1037.66	105.767	64.5159	720175	15059.3	43693.7	0.875	470.354
7398	Q9QYJ3;Q9D832	Q9QYJ3	DnaJ homolog subfamily B member 1	Dnajb1	sp|Q9QYJ3|DNJB1_MOUSE DnaJ homolog subfamily B member 1 OS=Mus musculus OX=10090 GN=Dnajb1 PE=1 SV=3	4	340	38167.2	1130.61	56.1759	191.268	719902	151963	40875.1	0.875	202.669
7378	Q9QY76	Q9QY76	Vesicle-associated membrane protein-associated protein B	Vapb	sp|Q9QY76|VAPB_MOUSE Vesicle-associated membrane protein-associated protein B OS=Mus musculus OX=10090 GN=Vapb PE=1 SV=3	4	243	26946.2	1046.62	696.194	253.319	718733	364377	135942	0.874	142.853
3181	Q6P1B1	Q6P1B1	Xaa-Pro aminopeptidase 1	Xpnpep1	sp|Q6P1B1|XPP1_MOUSE Xaa-Pro aminopeptidase 1 OS=Mus musculus OX=10090 GN=Xpnpep1 PE=1 SV=1	4	623	69591.3	1045.5	45.6325	20.2775	715859	63442	56632	0.874	367.457
1739	P67871	P67871	Casein kinase II subunit beta	Csnk2b	sp|P67871|CSK2B_MOUSE Casein kinase II subunit beta OS=Mus musculus OX=10090 GN=Csnk2b PE=1 SV=1	4	215	24942.4	973.917	176.943	34.0098	714877	25136.4	130751	0.874	131.52
6591	Q9D3B1	Q9D3B1	Very-long-chain (3R)-3-hydroxyacyl-CoA dehydratase 2	Hacd2	sp|Q9D3B1|HACD2_MOUSE Very-long-chain (3R)-3-hydroxyacyl-CoA dehydratase 2 OS=Mus musculus OX=10090 GN=Hacd2 PE=1 SV=1	4	254	28402.4	1039.23	553.643	543.688	713655	456545	405691	0.874	149.509
2006	Q03958;REV__Q61087	Q03958	Prefoldin subunit 6	Pfdn6	sp|Q03958|PFD6_MOUSE Prefoldin subunit 6 OS=Mus musculus OX=10090 GN=Pfdn6 PE=1 SV=1	4	127	14454.5	1052.98	226.371	107.465	711491	111142	18052.1	0.874	75.8571
1702	P63005;P63005-2	P63005;P63005-2	Platelet-activating factor acetylhydrolase IB subunit alpha	Pafah1b1	sp|P63005|LIS1_MOUSE Platelet-activating factor acetylhydrolase IB subunit alpha OS=Mus musculus OX=10090 GN=Pafah1b1 PE=1 SV=2;sp|P63005-2|LIS1_MOUSE Isoform 2 of Platelet-activating factor acetylhydrolase IB subunit alpha OS=Mus musculus OX=10090 GN=Pafa	4	410	46670	1031.64	168.3	45.0486	708446	173084	95306.7	0.874	243.876
7585	Q9WUP7-2	Q9WUP7-2	Ubiquitin carboxyl-terminal hydrolase isozyme L5	Uchl5	sp|Q9WUP7-2|UCHL5_MOUSE Isoform 2 of Ubiquitin carboxyl-terminal hydrolase isozyme L5 OS=Mus musculus OX=10090 GN=Uchl5	4	328	37487.8	1048.57	10.6977	283.778	707911	70274.5	216140	0.874	195.746
6559	Q9D2G2;Q9D2G2-2	Q9D2G2;Q9D2G2-2	Dihydrolipoyllysine-residue succinyltransferase component of 2-oxoglutarate dehydrogenase complex, mitochondrial	Dlst	sp|Q9D2G2|ODO2_MOUSE Dihydrolipoyllysine-residue succinyltransferase component of 2-oxoglutarate dehydrogenase complex, mitochondrial OS=Mus musculus OX=10090 GN=Dlst PE=1 SV=1;sp|Q9D2G2-2|ODO2_MOUSE Isoform 2 of Dihydrolipoyllysine-residue succinyltransfe	4	454	48994.5	1027.77	234.189	190.999	706388	77885.7	92700.3	0.873	255.279
3398	Q6ZQ38;Q6ZQ73	Q6ZQ38	Cullin-associated NEDD8-dissociated protein 1	Cand1	sp|Q6ZQ38|CAND1_MOUSE Cullin-associated NEDD8-dissociated protein 1 OS=Mus musculus OX=10090 GN=Cand1 PE=1 SV=2	4	1230	136332	1027.99	215.906	105.038	706105	206170	131803	0.873	710.053
7784	Q9Z2W0	Q9Z2W0	Aspartyl aminopeptidase	Dnpep	sp|Q9Z2W0|DNPEP_MOUSE Aspartyl aminopeptidase OS=Mus musculus OX=10090 GN=Dnpep PE=1 SV=2	4	473	52206.9	1032.68	23.1459	76.7711	705081	53307.5	90419.5	0.873	271.513
5293	Q8VH51;Q8VH51-2;Q8VH51-3	Q8VH51;Q8VH51-2;Q8VH51-3	RNA-binding protein 39	Rbm39	sp|Q8VH51|RBM39_MOUSE RNA-binding protein 39 OS=Mus musculus OX=10090 GN=Rbm39 PE=1 SV=2;sp|Q8VH51-2|RBM39_MOUSE Isoform 2 of RNA-binding protein 39 OS=Mus musculus OX=10090 GN=Rbm39;sp|Q8VH51-3|RBM39_MOUSE Isoform 3 of RNA-binding protein 39 OS=Mus muscul	4	530	59406.6	992.42	197.2	161.119	704700	112678	188069	0.873	308.79
2062	Q09014	Q09014	Neutrophil cytosol factor 1	Ncf1	sp|Q09014|NCF1_MOUSE Neutrophil cytosol factor 1 OS=Mus musculus OX=10090 GN=Ncf1 PE=1 SV=3	4	390	44666.9	1023.73	93.2963	32.0207	703019	117597	86696.9	0.873	231.62
3165	Q6NZJ6	Q6NZJ6	Eukaryotic translation initiation factor 4 gamma 1	Eif4g1	sp|Q6NZJ6|IF4G1_MOUSE Eukaryotic translation initiation factor 4 gamma 1 OS=Mus musculus OX=10090 GN=Eif4g1 PE=1 SV=1	4	1600	176077	1014.92	38.4109	26.7581	700607	47541.5	72008.5	0.873	909.916
4234	Q8BVI4	Q8BVI4	Dihydropteridine reductase	Qdpr	sp|Q8BVI4|DHPR_MOUSE Dihydropteridine reductase OS=Mus musculus OX=10090 GN=Qdpr PE=1 SV=2	4	241	25570.3	1035.84	281.568	280.481	699319	268508	213614	0.873	131.897
2921	Q62192	Q62192	CD180 antigen	Cd180	sp|Q62192|CD180_MOUSE CD180 antigen OS=Mus musculus OX=10090 GN=Cd180 PE=1 SV=2	4	661	74302.4	1014.26	236.773	234.927	696511	222554	212179	0.873	381.729
6985	Q9EPU0-2;Q9EPU0	Q9EPU0-2;Q9EPU0	Regulator of nonsense transcripts 1	Upf1	sp|Q9EPU0-2|RENT1_MOUSE Isoform 2 of Regulator of nonsense transcripts 1 OS=Mus musculus OX=10090 GN=Upf1;sp|Q9EPU0|RENT1_MOUSE Regulator of nonsense transcripts 1 OS=Mus musculus OX=10090 GN=Upf1 PE=1 SV=2	4	1113	122657	1013.55	7.24597	48.422	696028	53898.4	96224.6	0.872	629.713
5732	Q99JB2	Q99JB2	Stomatin-like protein 2, mitochondrial	Stoml2	sp|Q99JB2|STML2_MOUSE Stomatin-like protein 2, mitochondrial OS=Mus musculus OX=10090 GN=Stoml2 PE=1 SV=1	4	353	38384.9	1025.53	173.65	371.532	692942	78144.7	213300	0.872	196.192
2013	Q04750;Q8R4U6	Q04750	DNA topoisomerase 1	Top1	sp|Q04750|TOP1_MOUSE DNA topoisomerase 1 OS=Mus musculus OX=10090 GN=Top1 PE=1 SV=2	4	767	90875.7	1030.23	12.2592	55.2438	692333	56112.5	44882.5	0.872	464.073
6118	Q9CQU0	Q9CQU0	Thioredoxin domain-containing protein 12	Txndc12	sp|Q9CQU0|TXD12_MOUSE Thioredoxin domain-containing protein 12 OS=Mus musculus OX=10090 GN=Txndc12 PE=1 SV=1	4	170	19048.6	1004.63	236.762	277.475	690482	219949	238576	0.872	97.0151
6931	Q9DCJ5	Q9DCJ5	NADH dehydrogenase [ubiquinone] 1 alpha subcomplex subunit 8	Ndufa8	sp|Q9DCJ5|NDUA8_MOUSE NADH dehydrogenase [ubiquinone] 1 alpha subcomplex subunit 8 OS=Mus musculus OX=10090 GN=Ndufa8 PE=1 SV=3	4	172	19992.1	994.253	132.277	325.477	689980	120420	274354	0.872	101.746
1887	P97377-2;P97377;Q80YP0;Q80YP0-2	P97377-2;P97377	Cyclin-dependent kinase 2	Cdk2	sp|P97377-2|CDK2_MOUSE Isoform CDK2-alpha of Cyclin-dependent kinase 2 OS=Mus musculus OX=10090 GN=Cdk2;sp|P97377|CDK2_MOUSE Cyclin-dependent kinase 2 OS=Mus musculus OX=10090 GN=Cdk2 PE=1 SV=2	4	298	33887.5	1021.3	373.868	149.626	689503	335447	129006	0.872	172.345
313	O08585	O08585	Clathrin light chain A	Clta	sp|O08585|CLCA_MOUSE Clathrin light chain A OS=Mus musculus OX=10090 GN=Clta PE=1 SV=2	4	235	25604.1	1003.72	227.176	221.439	689275	75694.8	114574	0.872	130.175
627	O88271	O88271	Craniofacial development protein 1	Cfdp1	sp|O88271|CFDP1_MOUSE Craniofacial development protein 1 OS=Mus musculus OX=10090 GN=Cfdp1 PE=1 SV=1	4	295	32921.3	952.557	190.413	40.8672	689223	21099.6	85907.4	0.871	167.364
7299	Q9JMA1	Q9JMA1	Ubiquitin carboxyl-terminal hydrolase 14	Usp14	sp|Q9JMA1|UBP14_MOUSE Ubiquitin carboxyl-terminal hydrolase 14 OS=Mus musculus OX=10090 GN=Usp14 PE=1 SV=3	4	493	56001.9	1064.66	49.2828	113.346	687891	129069	18905.2	0.871	284.149
4115	Q8BPU7;Q8BPU7-3;Q8BPU7-2;Q8BPU7-4	Q8BPU7;Q8BPU7-3	Engulfment and cell motility protein 1	Elmo1	sp|Q8BPU7|ELMO1_MOUSE Engulfment and cell motility protein 1 OS=Mus musculus OX=10090 GN=Elmo1 PE=1 SV=2;sp|Q8BPU7-3|ELMO1_MOUSE Isoform 3 of Engulfment and cell motility protein 1 OS=Mus musculus OX=10090 GN=Elmo1	4	727	83935.6	994.965	84.0951	72.7789	685614	55873.3	77095.7	0.871	424.473
6024	Q9CQ54	Q9CQ54	NADH dehydrogenase [ubiquinone] 1 subunit C2	Ndufc2	sp|Q9CQ54|NDUC2_MOUSE NADH dehydrogenase [ubiquinone] 1 subunit C2 OS=Mus musculus OX=10090 GN=Ndufc2 PE=1 SV=1	4	120	14163.7	997.139	327.441	338.023	684754	288343	275132	0.871	71.5378
2058	Q08857	Q08857	Platelet glycoprotein 4	Cd36	sp|Q08857|CD36_MOUSE Platelet glycoprotein 4 OS=Mus musculus OX=10090 GN=Cd36 PE=1 SV=2	4	472	52698	1012.3	295.197	75.6706	683425	277126	81160.5	0.871	265.649
444	O35593	O35593	26S proteasome non-ATPase regulatory subunit 14	Psmd14	sp|O35593|PSDE_MOUSE 26S proteasome non-ATPase regulatory subunit 14 OS=Mus musculus OX=10090 GN=Psmd14 PE=1 SV=2	4	310	34577	994.579	194.271	219.473	682998	190381	201291	0.871	174.193
3769	Q810U5-3;Q810U5;Q810U5-2	Q810U5-3;Q810U5;Q810U5-2	Coiled-coil domain-containing protein 50	Ccdc50	sp|Q810U5-3|CCD50_MOUSE Isoform 3 of Coiled-coil domain-containing protein 50 OS=Mus musculus OX=10090 GN=Ccdc50;sp|Q810U5|CCD50_MOUSE Coiled-coil domain-containing protein 50 OS=Mus musculus OX=10090 GN=Ccdc50 PE=1 SV=1;sp|Q810U5-2|CCD50_MOUSE Isoform 2 o	4	264	30666.4	956.508	133.942	65.0824	682092	35926.8	108896	0.871	154.287
6505	Q9D1C1	Q9D1C1	Ubiquitin-conjugating enzyme E2 C	Ube2c	sp|Q9D1C1|UBE2C_MOUSE Ubiquitin-conjugating enzyme E2 C OS=Mus musculus OX=10090 GN=Ube2c PE=1 SV=1	4	179	19606.3	1006.84	400.683	329.035	680312	224738	183212	0.87	98.3847
944	P16254	P16254	Signal recognition particle 14 kDa protein;Signal recognition particle 14 kDa protein, N-terminally processed	Srp14	sp|P16254|SRP14_MOUSE Signal recognition particle 14 kDa protein OS=Mus musculus OX=10090 GN=Srp14 PE=1 SV=1	4	110	12509.6	926.587	632.643	66.651	680135	288887	127187	0.87	62.757
1155	P32883-2;P32883	P32883-2;P32883	GTPase KRas;GTPase KRas, N-terminally processed	Kras	sp|P32883-2|RASK_MOUSE Isoform 2B of GTPase KRas OS=Mus musculus OX=10090 GN=Kras;sp|P32883|RASK_MOUSE GTPase KRas OS=Mus musculus OX=10090 GN=Kras PE=1 SV=1	4	188	21482.5	989.839	78.0011	161.84	679741	104741	165162	0.87	107.709
6451	Q9D0F3	Q9D0F3	Protein ERGIC-53	Lman1	sp|Q9D0F3|LMAN1_MOUSE Protein ERGIC-53 OS=Mus musculus OX=10090 GN=Lman1 PE=1 SV=1	4	517	57788.8	987.105	119.505	83.8115	678440	133147	117068	0.87	289.187
7481	Q9R0P6	Q9R0P6	Signal peptidase complex catalytic subunit SEC11A	Sec11a	sp|Q9R0P6|SC11A_MOUSE Signal peptidase complex catalytic subunit SEC11A OS=Mus musculus OX=10090 GN=Sec11a PE=1 SV=1	4	179	20626.3	986.005	306.705	230.457	677109	272570	207557	0.87	103.016
6795	Q9DAU1	Q9DAU1	Protein canopy homolog 3	Cnpy3	sp|Q9DAU1|CNPY3_MOUSE Protein canopy homolog 3 OS=Mus musculus OX=10090 GN=Cnpy3 PE=1 SV=1	4	276	30537.8	1051.22	92.8518	158.501	676923	163564	45969.4	0.87	152.476
7001	Q9EQH3	Q9EQH3	Vacuolar protein sorting-associated protein 35	Vps35	sp|Q9EQH3|VPS35_MOUSE Vacuolar protein sorting-associated protein 35 OS=Mus musculus OX=10090 GN=Vps35 PE=1 SV=1	4	796	91713	1001.05	18.5702	137.371	675829	73230.5	120474	0.87	457.185
6165	Q9CR51	Q9CR51	V-type proton ATPase subunit G 1	Atp6v1g1	sp|Q9CR51|VATG1_MOUSE V-type proton ATPase subunit G 1 OS=Mus musculus OX=10090 GN=Atp6v1g1 PE=1 SV=3	4	118	13724.4	999.799	168.391	420.785	674985	76174	249616	0.87	68.33
1127	P29595	P29595	NEDD8	Nedd8	sp|P29595|NEDD8_MOUSE NEDD8 OS=Mus musculus OX=10090 GN=Nedd8 PE=1 SV=2	4	81	8972.42	998.765	967.085	521.938	674858	589202	325154	0.869	44.6628
6329	Q9CY50	Q9CY50	Translocon-associated protein subunit alpha	Ssr1	sp|Q9CY50|SSRA_MOUSE Translocon-associated protein subunit alpha OS=Mus musculus OX=10090 GN=Ssr1 PE=1 SV=1	4	286	32065	929.932	124.188	97.901	674713	19017.6	157629	0.869	159.579
5863	Q99LS3	Q99LS3	Phosphoserine phosphatase	Psph	sp|Q99LS3|SERB_MOUSE Phosphoserine phosphatase OS=Mus musculus OX=10090 GN=Psph PE=1 SV=1	4	225	25095.9	981.972	578.858	449.347	674340	472320	343328	0.869	124.826
1423	P53811	P53811	Phosphatidylinositol transfer protein beta isoform	Pitpnb	sp|P53811|PIPNB_MOUSE Phosphatidylinositol transfer protein beta isoform OS=Mus musculus OX=10090 GN=Pitpnb PE=1 SV=2	4	271	31487	982.239	148.181	89.4204	673074	53800.2	36403.8	0.869	156.321
7683	Q9Z130	Q9Z130	Heterogeneous nuclear ribonucleoprotein D-like	Hnrnpdl	sp|Q9Z130|HNRDL_MOUSE Heterogeneous nuclear ribonucleoprotein D-like OS=Mus musculus OX=10090 GN=Hnrnpdl PE=1 SV=1	4	301	33558.8	962.364	87.0264	98.1346	672582	71737.5	135487	0.869	166.485
1769	P70245	P70245	3-beta-hydroxysteroid-Delta(8),Delta(7)-isomerase	Ebp	sp|P70245|EBP_MOUSE 3-beta-hydroxysteroid-Delta(8),Delta(7)-isomerase OS=Mus musculus OX=10090 GN=Ebp PE=1 SV=3	4	230	26214.8	977.832	185.238	177.58	672067	180930	174732	0.869	129.952
6734	Q9D8S9	Q9D8S9	BolA-like protein 1	Bola1	sp|Q9D8S9|BOLA1_MOUSE BolA-like protein 1 OS=Mus musculus OX=10090 GN=Bola1 PE=1 SV=1	4	137	14379.4	977.291	100.719	398.002	671125	120826	311113	0.869	71.1816
6660	Q9D735	Q9D735	Uncharacterized protein C19orf43 homolog		sp|Q9D735|TRIR_MOUSE Telomerase RNA component interacting RNase OS=Mus musculus OX=10090 GN=Trir PE=1 SV=1	4	173	18376.5	1009.77	54.3128	110.344	670600	37682.5	10963.5	0.868	90.8971
6001	Q9CPY7;Q9CPY7-2	Q9CPY7;Q9CPY7-2	Cytosol aminopeptidase	Lap3	sp|Q9CPY7|AMPL_MOUSE Cytosol aminopeptidase OS=Mus musculus OX=10090 GN=Lap3 PE=1 SV=3;sp|Q9CPY7-2|AMPL_MOUSE Isoform 2 of Cytosol aminopeptidase OS=Mus musculus OX=10090 GN=Lap3	4	519	56141.3	991.25	139.07	44.6444	669782	159194	61104.9	0.868	277.357
5897	Q99MK8	Q99MK8	Beta-adrenergic receptor kinase 1	Adrbk1	sp|Q99MK8|ARBK1_MOUSE Beta-adrenergic receptor kinase 1 OS=Mus musculus OX=10090 GN=Grk2 PE=1 SV=2	4	689	79638.7	960.094	71.726	38.858	666461	50542.2	74096.8	0.868	391.492
7252	Q9JKX6	Q9JKX6	ADP-sugar pyrophosphatase	Nudt5	sp|Q9JKX6|NUDT5_MOUSE ADP-sugar pyrophosphatase OS=Mus musculus OX=10090 GN=Nudt5 PE=1 SV=1	4	218	23984.3	985.45	162.77	43.0371	665862	176240	59881.1	0.868	117.797
3005	Q64337	Q64337	Sequestosome-1	Sqstm1	sp|Q64337|SQSTM_MOUSE Sequestosome-1 OS=Mus musculus OX=10090 GN=Sqstm1 PE=1 SV=1	4	442	48162.7	968.788	61.3118	355.305	665286	91472.3	284023	0.868	236.343
6747	Q9D8X2	Q9D8X2	Coiled-coil domain-containing protein 124	Ccdc124	sp|Q9D8X2|CC124_MOUSE Coiled-coil domain-containing protein 124 OS=Mus musculus OX=10090 GN=Ccdc124 PE=1 SV=1	4	217	25345.8	958.882	176.598	166.327	664571	126956	154950	0.868	124.243
1018	P22437;Q05769	P22437	Prostaglandin G/H synthase 1	Ptgs1	sp|P22437|PGH1_MOUSE Prostaglandin G/H synthase 1 OS=Mus musculus OX=10090 GN=Ptgs1 PE=1 SV=1	4	602	69042.4	983.379	171.321	177.855	664462	182391	146502	0.868	338.384
5118	Q8R5J9	Q8R5J9	PRA1 family protein 3	Arl6ip5	sp|Q8R5J9|PRAF3_MOUSE PRA1 family protein 3 OS=Mus musculus OX=10090 GN=Arl6ip5 PE=1 SV=2	4	188	21557.7	948.676	763.334	142.148	662188	401772	88695.1	0.868	105.295
1612	P61924	P61924	Coatomer subunit zeta-1	Copz1	sp|P61924|COPZ1_MOUSE Coatomer subunit zeta-1 OS=Mus musculus OX=10090 GN=Copz1 PE=1 SV=1	4	177	20198.2	979.899	261.441	362.947	662109	136085	209637	0.867	98.643
1660	P62627	P62627	Dynein light chain roadblock-type 1	Dynlrb1	sp|P62627|DLRB1_MOUSE Dynein light chain roadblock-type 1 OS=Mus musculus OX=10090 GN=Dynlrb1 PE=1 SV=3	4	96	10989.7	1046.68	37.9252	267.329	661662	133794	89112.3	0.867	53.6347
6372	Q9CZ30;Q9CZ30-2	Q9CZ30;Q9CZ30-2	Obg-like ATPase 1	Ola1	sp|Q9CZ30|OLA1_MOUSE Obg-like ATPase 1 OS=Mus musculus OX=10090 GN=Ola1 PE=1 SV=1;sp|Q9CZ30-2|OLA1_MOUSE Isoform 2 of Obg-like ATPase 1 OS=Mus musculus OX=10090 GN=Ola1	4	396	44729.5	963.389	32.0422	152.612	661578	69710.4	157702	0.867	218.272
4740	Q8K0C9	Q8K0C9	GDP-mannose 4,6 dehydratase	Gmds	sp|Q8K0C9|GMDS_MOUSE GDP-mannose 4,6 dehydratase OS=Mus musculus OX=10090 GN=Gmds PE=1 SV=1	4	372	41984.8	952.16	184.34	109.192	660698	70083	74473	0.867	204.606
6031	Q9CQ71	Q9CQ71	Replication protein A 14 kDa subunit	Rpa3	sp|Q9CQ71|RFA3_MOUSE Replication protein A 14 kDa subunit OS=Mus musculus OX=10090 GN=Rpa3 PE=1 SV=1	4	121	13583.8	941.386	200.814	87.9404	660502	49340.7	59884.3	0.867	66.1789
6094	Q9CQN1	Q9CQN1	Heat shock protein 75 kDa, mitochondrial	Trap1	sp|Q9CQN1|TRAP1_MOUSE Heat shock protein 75 kDa, mitochondrial OS=Mus musculus OX=10090 GN=Trap1 PE=1 SV=1	4	706	80209	961.76	49.3495	35.6825	660287	20408.5	31907.5	0.867	390.642
6241	Q9CWM4	Q9CWM4	Prefoldin subunit 1	Pfdn1	sp|Q9CWM4|PFD1_MOUSE Prefoldin subunit 1 OS=Mus musculus OX=10090 GN=Pfdn1 PE=1 SV=1	4	122	14254.6	977.81	145.16	169.21	660140	164843	140202	0.867	69.4088
1978	Q01320	Q01320	DNA topoisomerase 2-alpha	Top2a	sp|Q01320|TOP2A_MOUSE DNA topoisomerase 2-alpha OS=Mus musculus OX=10090 GN=Top2a PE=1 SV=2	4	1528	172790	959.124	122.426	126.688	658649	13506.6	47104.4	0.866	839.454
7390	Q9QYF1	Q9QYF1	Retinol dehydrogenase 11	Rdh11	sp|Q9QYF1|RDH11_MOUSE Retinol dehydrogenase 11 OS=Mus musculus OX=10090 GN=Rdh11 PE=1 SV=2	4	316	35147.8	974.049	567.961	201.341	658159	333370	91455.5	0.866	170.629
930	P15379-2;P15379-3;P15379-6;P15379-11;P15379-5;P15379-10;P15379-9;P15379-4;P15379-8;P15379-7;P15379;P15379-12;P15379-13	P15379-2;P15379-3;P15379-6;P15379-11;P15379-5;P15379-10;P15379-9;P15379-4;P15379-8;P15379-7;P15379	CD44 antigen	Cd44	sp|P15379-2|CD44_MOUSE Isoform 13 of CD44 antigen OS=Mus musculus OX=10090 GN=Cd44;sp|P15379-3|CD44_MOUSE Isoform 12 of CD44 antigen OS=Mus musculus OX=10090 GN=Cd44;sp|P15379-6|CD44_MOUSE Isoform 7 of CD44 antigen OS=Mus musculus OX=10090 GN=Cd44;sp|P1537	4	363	39998.7	1011.41	322.928	118.342	658151	322112	40032.8	0.866	194.176
5438	Q91WN1	Q91WN1	DnaJ homolog subfamily C member 9	Dnajc9	sp|Q91WN1|DNJC9_MOUSE DnaJ homolog subfamily C member 9 OS=Mus musculus OX=10090 GN=Dnajc9 PE=1 SV=2	4	259	30059	979.939	87.0206	230.443	653915	48325.4	103302	0.866	144.984
7554	Q9WU28	Q9WU28	Prefoldin subunit 5	Pfdn5	sp|Q9WU28|PFD5_MOUSE Prefoldin subunit 5 OS=Mus musculus OX=10090 GN=Pfdn5 PE=1 SV=1	4	154	17356.2	950.546	130.674	142.075	653314	18634.2	60381.8	0.866	83.6374
2922	Q62193	Q62193	Replication protein A 32 kDa subunit	Rpa2	sp|Q62193|RFA2_MOUSE Replication protein A 32 kDa subunit OS=Mus musculus OX=10090 GN=Rpa2 PE=1 SV=1	4	270	29718.5	939.8	75.7405	120.788	650356	84325.9	141362	0.866	142.561
417	O35350	O35350	Calpain-1 catalytic subunit	Capn1	sp|O35350|CAN1_MOUSE Calpain-1 catalytic subunit OS=Mus musculus OX=10090 GN=Capn1 PE=1 SV=1	4	713	82106.3	943.548	26.6693	175.515	647952	64812.8	170641	0.866	392.413
6142	Q9CQZ5	Q9CQZ5	NADH dehydrogenase [ubiquinone] 1 alpha subcomplex subunit 6	Ndufa6	sp|Q9CQZ5|NDUA6_MOUSE NADH dehydrogenase [ubiquinone] 1 alpha subcomplex subunit 6 OS=Mus musculus OX=10090 GN=Ndufa6 PE=1 SV=1	4	131	15282.8	929.941	87.5793	298.012	647232	80495.4	254506	0.866	72.9603
6573	Q9D2V7	Q9D2V7	Coronin-7	Coro7	sp|Q9D2V7|CORO7_MOUSE Coronin-7 OS=Mus musculus OX=10090 GN=Coro7 PE=1 SV=2	4	922	100812	956.975	26.9649	101.569	647111	73418.9	97076.1	0.865	481.188
7227	Q9JK81	Q9JK81	UPF0160 protein MYG1, mitochondrial	Myg1	sp|Q9JK81|MYG1_MOUSE UPF0160 protein MYG1, mitochondrial OS=Mus musculus OX=10090 GN=Myg1 PE=1 SV=1	4	380	42722.6	955.545	236.055	227.169	645656	228263	177303	0.865	203.462
668	O88587-2;O88587	O88587-2;O88587	Catechol O-methyltransferase	Comt	sp|O88587-2|COMT_MOUSE Isoform Soluble of Catechol O-methyltransferase OS=Mus musculus OX=10090 GN=Comt;sp|O88587|COMT_MOUSE Catechol O-methyltransferase OS=Mus musculus OX=10090 GN=Comt PE=1 SV=2	4	222	24707.4	955.31	122.33	63.9555	645496	144845	72345.9	0.865	117.637
5754	Q99JX4	Q99JX4	Eukaryotic translation initiation factor 3 subunit M	Eif3m	sp|Q99JX4|EIF3M_MOUSE Eukaryotic translation initiation factor 3 subunit M OS=Mus musculus OX=10090 GN=Eif3m PE=1 SV=1	4	374	42517	949.15	407.88	78.2593	644662	352272	91376.4	0.865	202.171
3591	Q80TY0-2;Q80TY0;Q80TY0-4;Q80TY0-5;P11260	Q80TY0-2;Q80TY0;Q80TY0-4;Q80TY0-5	Formin-binding protein 1	Fnbp1	sp|Q80TY0-2|FNBP1_MOUSE Isoform 2 of Formin-binding protein 1 OS=Mus musculus OX=10090 GN=Fnbp1;sp|Q80TY0|FNBP1_MOUSE Formin-binding protein 1 OS=Mus musculus OX=10090 GN=Fnbp1 PE=1 SV=2;sp|Q80TY0-4|FNBP1_MOUSE Isoform 4 of Formin-binding protein 1 OS=Mus	4	550	64139.4	965.231	111.509	151.064	642971	123508	88010.2	0.865	304.187
6042	Q9CQ92	Q9CQ92	Mitochondrial fission 1 protein	Fis1	sp|Q9CQ92|FIS1_MOUSE Mitochondrial fission 1 protein OS=Mus musculus OX=10090 GN=Fis1 PE=1 SV=1	4	152	17008.6	1014.54	262.289	258.326	641344	296674	86735.8	0.865	80.4606
3058	Q68FL6	Q68FL6	Methionine--tRNA ligase, cytoplasmic	Mars	sp|Q68FL6|SYMC_MOUSE Methionine--tRNA ligase, cytoplasmic OS=Mus musculus OX=10090 GN=Mars PE=1 SV=1	4	902	101431	931.642	171.238	33.6655	639777	170451	81708.6	0.865	478.655
1590	P61164	P61164	Alpha-centractin	Actr1a	sp|P61164|ACTZ_MOUSE Alpha-centractin OS=Mus musculus OX=10090 GN=Actr1a PE=1 SV=1	4	376	42613.7	880.093	218.737	60.1128	638121	44772.3	97752.7	0.864	200.575
1582	P61028;REV__G3UYX5;Q9CZT8	P61028	Ras-related protein Rab-8B	Rab8b	sp|P61028|RAB8B_MOUSE Ras-related protein Rab-8B OS=Mus musculus OX=10090 GN=Rab8b PE=1 SV=1	4	207	23603.1	872.961	402.949	214.983	638033	161733	214946	0.864	111.08
303	O08529	O08529	Calpain-2 catalytic subunit	Capn2	sp|O08529|CAN2_MOUSE Calpain-2 catalytic subunit OS=Mus musculus OX=10090 GN=Capn2 PE=1 SV=4	4	700	79872.2	927.995	46.36	170.192	637272	78531.9	166318	0.864	375.443
5043	Q8R326;Q8R326-2	Q8R326;Q8R326-2	Paraspeckle component 1	Pspc1	sp|Q8R326|PSPC1_MOUSE Paraspeckle component 1 OS=Mus musculus OX=10090 GN=Pspc1 PE=1 SV=1;sp|Q8R326-2|PSPC1_MOUSE Isoform 2 of Paraspeckle component 1 OS=Mus musculus OX=10090 GN=Pspc1	4	523	58758.5	872.835	114.006	32.2891	636885	5249.3	114509	0.864	276.029
7054	Q9ERS2	Q9ERS2	NADH dehydrogenase [ubiquinone] 1 alpha subcomplex subunit 13	Ndufa13	sp|Q9ERS2|NDUAD_MOUSE NADH dehydrogenase [ubiquinone] 1 alpha subcomplex subunit 13 OS=Mus musculus OX=10090 GN=Ndufa13 PE=1 SV=3	4	144	16859.6	925.996	193.134	321.026	635899	186263	259927	0.864	79.0787
4074	Q8BMJ2	Q8BMJ2	Leucine--tRNA ligase, cytoplasmic	Lars	sp|Q8BMJ2|SYLC_MOUSE Leucine--tRNA ligase, cytoplasmic OS=Mus musculus OX=10090 GN=Lars PE=1 SV=2	4	1178	134192	940.197	159.053	85.9657	635284	170906	86004.2	0.864	628.809
3236	Q6P8X1;Q80ZJ7	Q6P8X1	Sorting nexin-6;Sorting nexin-6, N-terminally processed	Snx6	sp|Q6P8X1|SNX6_MOUSE Sorting nexin-6 OS=Mus musculus OX=10090 GN=Snx6 PE=1 SV=2	4	406	46648.8	886.84	223.84	50.8789	634391	55865.9	68415.1	0.864	218.284
5980	Q9CPU0	Q9CPU0	Lactoylglutathione lyase	Glo1	sp|Q9CPU0|LGUL_MOUSE Lactoylglutathione lyase OS=Mus musculus OX=10090 GN=Glo1 PE=1 SV=3	4	184	20809.6	923.734	113.966	373.394	634346	127995	292325	0.863	97.3675
5865	Q99LU0;Q9CQD4	Q99LU0;Q9CQD4	Charged multivesicular body protein 1b-1;Charged multivesicular body protein 1b-2	Chmp1b1;Chmp1b2	sp|Q99LU0|CH1B1_MOUSE Charged multivesicular body protein 1b-1 OS=Mus musculus OX=10090 GN=Chmp1b1 PE=1 SV=1;sp|Q9CQD4|CH1B2_MOUSE Charged multivesicular body protein 1b-2 OS=Mus musculus OX=10090 GN=Chmp1b2 PE=2 SV=2	4	199	22124.3	922.21	256.67	232.743	633298	99345.6	126785	0.863	103.348
5558	Q920B9	Q920B9	FACT complex subunit SPT16	Supt16h	sp|Q920B9|SP16H_MOUSE FACT complex subunit SPT16 OS=Mus musculus OX=10090 GN=Supt16h PE=1 SV=2	4	1047	119825	950.2	63.7495	243.315	632763	37345	113454	0.863	559.258
7163	Q9JII5-2;Q9JII5	Q9JII5-2;Q9JII5	DAZ-associated protein 1	Dazap1	sp|Q9JII5-2|DAZP1_MOUSE Isoform 2 of DAZ-associated protein 1 OS=Mus musculus OX=10090 GN=Dazap1;sp|Q9JII5|DAZP1_MOUSE DAZ-associated protein 1 OS=Mus musculus OX=10090 GN=Dazap1 PE=1 SV=2	4	405	43086.1	920.649	296.091	392.804	632227	261642	304186	0.863	200.925
6706	Q9D855	Q9D855	Cytochrome b-c1 complex subunit 7	Uqcrb	sp|Q9D855|QCR7_MOUSE Cytochrome b-c1 complex subunit 7 OS=Mus musculus OX=10090 GN=Uqcrb PE=1 SV=3	4	111	13527.5	861.111	425.229	110.903	632074	167352	149682	0.863	63.068
3034	Q64727	Q64727	Vinculin	Vcl	sp|Q64727|VINC_MOUSE Vinculin OS=Mus musculus OX=10090 GN=Vcl PE=1 SV=4	4	1066	116717	916.215	393.245	135.29	629716	184076	56986.2	0.863	542.129
6915	Q9DCC4	Q9DCC4	Pyrroline-5-carboxylate reductase 3	Pycrl	sp|Q9DCC4|P5CR3_MOUSE Pyrroline-5-carboxylate reductase 3 OS=Mus musculus OX=10090 GN=Pycr3 PE=1 SV=2	4	274	28721.3	916.608	276.702	240.72	629452	247209	209406	0.863	133.349
3036	Q64737;Q64737-2	Q64737	Trifunctional purine biosynthetic protein adenosine-3;Phosphoribosylamine--glycine ligase;Phosphoribosylformylglycinamidine cyclo-ligase;Phosphoribosylglycinamide formyltransferase	Gart	sp|Q64737|PUR2_MOUSE Trifunctional purine biosynthetic protein adenosine-3 OS=Mus musculus OX=10090 GN=Gart PE=1 SV=3	4	1010	107503	952.045	72.8048	120.856	628342	124560	69094.7	0.863	498.242
5184	Q8VCW4;Q8VCW4-2	Q8VCW4	Protein unc-93 homolog B1	Unc93b1	sp|Q8VCW4|UN93B_MOUSE Protein unc-93 homolog B1 OS=Mus musculus OX=10090 GN=Unc93b1 PE=1 SV=2	4	598	66980.6	930.674	136.346	172.468	628318	155562	140784	0.862	310.422
4437	Q8C4B4;Q8C4B4-2	Q8C4B4;Q8C4B4-2	Protein unc-119 homolog B	Unc119b	sp|Q8C4B4|U119B_MOUSE Protein unc-119 homolog B OS=Mus musculus OX=10090 GN=Unc119b PE=1 SV=1;sp|Q8C4B4-2|U119B_MOUSE Isoform 2 of Protein unc-119 homolog B OS=Mus musculus OX=10090 GN=Unc119b	4	251	28302.8	914.929	59.4111	94.5849	628299	87493.6	118478	0.862	131.166
1446	P54923	P54923	[Protein ADP-ribosylarginine] hydrolase	Adprh	sp|P54923|ADPRH_MOUSE [Protein ADP-ribosylarginine] hydrolase OS=Mus musculus OX=10090 GN=Adprh PE=1 SV=1	4	362	40068.3	913.159	143.851	81.8299	627083	149441	110435	0.862	185.332
302	O08528	O08528	Hexokinase-2	Hk2	sp|O08528|HXK2_MOUSE Hexokinase-2 OS=Mus musculus OX=10090 GN=Hk2 PE=1 SV=1	4	917	102535	911.089	36.004	65.049	626989	65847.4	101198	0.862	474.194
6113	Q9CQT1	Q9CQT1	Methylthioribose-1-phosphate isomerase	Mri1	sp|Q9CQT1|MTNA_MOUSE Methylthioribose-1-phosphate isomerase OS=Mus musculus OX=10090 GN=Mri1 PE=1 SV=1	4	369	39410.9	911.061	211.899	118.605	626174	71717.1	44987.9	0.862	182.027
1300	P47856-2;P47856;Q9Z2Z9	P47856-2;P47856	Glutamine--fructose-6-phosphate aminotransferase [isomerizing] 1	Gfpt1	sp|P47856-2|GFPT1_MOUSE Isoform 2 of Glutamine--fructose-6-phosphate aminotransferase [isomerizing] 1 OS=Mus musculus OX=10090 GN=Gfpt1;sp|P47856|GFPT1_MOUSE Glutamine--fructose-6-phosphate aminotransferase [isomerizing] 1 OS=Mus musculus OX=10090 GN=Gfpt1	4	681	76723.2	911.301	125.599	127.514	625808	135941	138706	0.862	354.154
234	D3Z4S3	D3Z4S3	Putative peptidyl-tRNA hydrolase PTRHD1	Ptrhd1	sp|D3Z4S3|PTRD1_MOUSE Putative peptidyl-tRNA hydrolase PTRHD1 OS=Mus musculus OX=10090 GN=Ptrhd1 PE=1 SV=1	4	140	16036.8	926.16	307.88	232.85	625800	167701	117327	0.862	74.0248
6458	Q9D0I8	Q9D0I8	mRNA turnover protein 4 homolog	Mrto4	sp|Q9D0I8|MRT4_MOUSE mRNA turnover protein 4 homolog OS=Mus musculus OX=10090 GN=Mrto4 PE=1 SV=1	4	239	27545.7	909.59	143.2	58.4301	625163	146956	96191.1	0.861	127.02
5642	Q922Q4	Q922Q4	Pyrroline-5-carboxylate reductase 2	Pycr2	sp|Q922Q4|P5CR2_MOUSE Pyrroline-5-carboxylate reductase 2 OS=Mus musculus OX=10090 GN=Pycr2 PE=1 SV=1	4	320	33659.1	925.249	101.821	166.242	624654	129874	136604	0.861	155.084
990	P19536	P19536	Cytochrome c oxidase subunit 5B, mitochondrial	Cox5b	sp|P19536|COX5B_MOUSE Cytochrome c oxidase subunit 5B, mitochondrial OS=Mus musculus OX=10090 GN=Cox5b PE=1 SV=1	4	128	13812.9	923.293	685.027	289.934	623862	410308	159357	0.861	63.5619
3097	Q6A0A9;Q8C3F2-3;Q8C3F2	Q6A0A9	Constitutive coactivator of PPAR-gamma-like protein 1	FAM120A	sp|Q6A0A9|F120A_MOUSE Constitutive coactivator of PPAR-gamma-like protein 1 OS=Mus musculus OX=10090 GN=FAM120A PE=1 SV=2	4	1112	121646	903.683	79.4634	151.341	620576	101687	153016	0.861	556.823
5734	Q99JF5	Q99JF5	Diphosphomevalonate decarboxylase	Mvd	sp|Q99JF5|MVD1_MOUSE Diphosphomevalonate decarboxylase OS=Mus musculus OX=10090 GN=Mvd PE=1 SV=2	4	401	44072	902.528	176.702	58.6777	619783	173065	95353	0.861	201.477
889	P12382	P12382	ATP-dependent 6-phosphofructokinase, liver type	Pfkl	sp|P12382|PFKAL_MOUSE ATP-dependent 6-phosphofructokinase, liver type OS=Mus musculus OX=10090 GN=Pfkl PE=1 SV=4	4	780	85359.8	898.625	241.795	270.292	617102	220703	226610	0.861	388.539
2994	Q64213;Q64213-2;Q64213-3	Q64213;Q64213-2;Q64213-3	Splicing factor 1	Sf1	sp|Q64213|SF01_MOUSE Splicing factor 1 OS=Mus musculus OX=10090 GN=Sf1 PE=1 SV=6;sp|Q64213-2|SF01_MOUSE Isoform CW17E of Splicing factor 1 OS=Mus musculus OX=10090 GN=Sf1;sp|Q64213-3|SF01_MOUSE Isoform 3 of Splicing factor 1 OS=Mus musculus OX=10090 GN=Sf1	4	653	70403	932.281	104.169	84.5897	616463	143667	47301.7	0.861	320.127
5905	Q99MR6-3;Q99MR6-4;Q99MR6-2;Q99MR6	Q99MR6-3;Q99MR6-4;Q99MR6-2;Q99MR6	Serrate RNA effector molecule homolog	Srrt	sp|Q99MR6-3|SRRT_MOUSE Isoform C of Serrate RNA effector molecule homolog OS=Mus musculus OX=10090 GN=Srrt;sp|Q99MR6-4|SRRT_MOUSE Isoform D of Serrate RNA effector molecule homolog OS=Mus musculus OX=10090 GN=Srrt;sp|Q99MR6-2|SRRT_MOUSE Isoform B of Serrat	4	864	99439.1	899.263	159.897	85.5654	616330	64719.7	36302.3	0.861	452.058
3093	Q6A068	Q6A068	Cell division cycle 5-like protein	Cdc5l	sp|Q6A068|CDC5L_MOUSE Cell division cycle 5-like protein OS=Mus musculus OX=10090 GN=Cdc5l PE=1 SV=2	4	802	92189.5	910.515	210.985	159.324	615229	105906	64305.5	0.86	418.352
5812	Q99L04	Q99L04	Dehydrogenase/reductase SDR family member 1	Dhrs1	sp|Q99L04|DHRS1_MOUSE Dehydrogenase/reductase SDR family member 1 OS=Mus musculus OX=10090 GN=Dhrs1 PE=1 SV=1	4	313	34005.3	967.345	186.055	316.152	614950	222924	137366	0.86	154.245
1362	P50518;Q9D593	P50518	V-type proton ATPase subunit E 1	Atp6v1e1	sp|P50518|VATE1_MOUSE V-type proton ATPase subunit E 1 OS=Mus musculus OX=10090 GN=Atp6v1e1 PE=1 SV=2	4	226	26157.4	906.401	68.6652	88.0228	613441	43271.1	42271.9	0.86	118.356
4103	Q8BP48	Q8BP48	Methionine aminopeptidase 1	Metap1	sp|Q8BP48|MAP11_MOUSE Methionine aminopeptidase 1 OS=Mus musculus OX=10090 GN=Metap1 PE=1 SV=1	4	386	43221.2	892.165	202.285	174.624	612667	191364	166735	0.86	195.319
5880	Q99M31;Q99M31-2	Q99M31;Q99M31-2	Heat shock 70 kDa protein 14	Hspa14	sp|Q99M31|HSP7E_MOUSE Heat shock 70 kDa protein 14 OS=Mus musculus OX=10090 GN=Hspa14 PE=1 SV=2;sp|Q99M31-2|HSP7E_MOUSE Isoform 2 of Heat shock 70 kDa protein 14 OS=Mus musculus OX=10090 GN=Hspa14	4	509	54650.2	843.976	119.333	106.076	610864	26185.1	152279	0.86	246.241
1809	P70444	P70444	BH3-interacting domain death agonist;BH3-interacting domain death agonist p15;BH3-interacting domain death agonist p13;BH3-interacting domain death agonist p11	Bid	sp|P70444|BID_MOUSE BH3-interacting domain death agonist OS=Mus musculus OX=10090 GN=Bid PE=1 SV=2	4	195	21951.6	872.121	343.879	310.789	610649	219863	249707	0.86	98.874
394	O35207;Q9CPY4	O35207;Q9CPY4	Cyclin-dependent kinase 2-associated protein 1;Cyclin-dependent kinase 2-associated protein 2	Cdk2ap1;Cdk2ap2	sp|O35207|CDKA1_MOUSE Cyclin-dependent kinase 2-associated protein 1 OS=Mus musculus OX=10090 GN=Cdk2ap1 PE=1 SV=2;sp|Q9CPY4|CDKA2_MOUSE Cyclin-dependent kinase 2-associated protein 2 OS=Mus musculus OX=10090 GN=Cdk2ap2 PE=1 SV=1	4	114	12354	854.31	69.442	436.916	610090	17438.9	350691	0.86	55.5937
5509	Q91YR1	Q91YR1	Twinfilin-1	Twf1	sp|Q91YR1|TWF1_MOUSE Twinfilin-1 OS=Mus musculus OX=10090 GN=Twf1 PE=1 SV=2	4	350	40079.4	856.987	137.383	37.237	610049	14023.3	55075.7	0.859	180.347
7058	Q9ERY9	Q9ERY9	Probable ergosterol biosynthetic protein 28	ORF11	sp|Q9ERY9|ERG28_MOUSE Probable ergosterol biosynthetic protein 28 OS=Mus musculus OX=10090 GN=Erg28 PE=2 SV=1	4	140	15805.8	903.388	170.982	116.605	609896	179387	103986	0.859	71.1043
6045	Q9CQA3	Q9CQA3	Succinate dehydrogenase [ubiquinone] iron-sulfur subunit, mitochondrial	Sdhb	sp|Q9CQA3|SDHB_MOUSE Succinate dehydrogenase [ubiquinone] iron-sulfur subunit, mitochondrial OS=Mus musculus OX=10090 GN=Sdhb PE=1 SV=1	4	282	31813.9	887.642	143.528	161.735	609561	31282.1	76276.9	0.859	143.04
1443	P54822	P54822	Adenylosuccinate lyase	Adsl	sp|P54822|PUR8_MOUSE Adenylosuccinate lyase OS=Mus musculus OX=10090 GN=Adsl PE=1 SV=2	4	484	54866.2	885.98	184.59	220.066	608419	178067	194572	0.859	246.225
5836	Q99LF4	Q99LF4	tRNA-splicing ligase RtcB homolog	Rtcb	sp|Q99LF4|RTCB_MOUSE tRNA-splicing ligase RtcB homolog OS=Mus musculus OX=10090 GN=Rtcb PE=1 SV=1	4	505	55249.3	867.333	98.646	98.622	606731	54243.6	112442	0.859	247.256
7487	Q9R0U0-3;Q9R0U0-2;Q9R0U0	Q9R0U0-3;Q9R0U0-2;Q9R0U0	Serine/arginine-rich splicing factor 10	Srsf10	sp|Q9R0U0-3|SRS10_MOUSE Isoform 3 of Serine/arginine-rich splicing factor 10 OS=Mus musculus OX=10090 GN=Srsf10;sp|Q9R0U0-2|SRS10_MOUSE Isoform 2 of Serine/arginine-rich splicing factor 10 OS=Mus musculus OX=10090 GN=Srsf10;sp|Q9R0U0|SRS10_MOUSE Serine/arg	4	183	22222.5	897.922	94.4466	195.6	606720	121082	155119	0.859	99.4501
5735	Q99JF8;Q99JF8-2	Q99JF8;Q99JF8-2	PC4 and SFRS1-interacting protein	Psip1	sp|Q99JF8|PSIP1_MOUSE PC4 and SFRS1-interacting protein OS=Mus musculus OX=10090 GN=Psip1 PE=1 SV=1;sp|Q99JF8-2|PSIP1_MOUSE Isoform 2 of PC4 and SFRS1-interacting protein OS=Mus musculus OX=10090 GN=Psip1	4	528	59696.9	897.657	963.253	315.44	606542	590038	179544	0.859	267.077
4483	Q8C7R4	Q8C7R4	Ubiquitin-like modifier-activating enzyme 6	Uba6	sp|Q8C7R4|UBA6_MOUSE Ubiquitin-like modifier-activating enzyme 6 OS=Mus musculus OX=10090 GN=Uba6 PE=1 SV=1	4	1053	117966	883.008	96.2821	148.122	606378	113052	149667	0.859	527.624
3026	Q64521	Q64521	Glycerol-3-phosphate dehydrogenase, mitochondrial	Gpd2	sp|Q64521|GPDM_MOUSE Glycerol-3-phosphate dehydrogenase, mitochondrial OS=Mus musculus OX=10090 GN=Gpd2 PE=1 SV=2	4	727	80953.7	870.835	63.7377	39.0213	605992	32289.7	64463.3	0.858	361.849
6160	Q9CR41;Q9CR41-2	Q9CR41;Q9CR41-2	Huntingtin-interacting protein K	Hypk	sp|Q9CR41|HYPK_MOUSE Huntingtin-interacting protein K OS=Mus musculus OX=10090 GN=Hypk PE=1 SV=2;sp|Q9CR41-2|HYPK_MOUSE Isoform 2 of Huntingtin-interacting protein K OS=Mus musculus OX=10090 GN=Hypk	4	129	14679.5	894.151	327.669	191.801	603659	181985	87682.1	0.858	65.3622
1493	P57776-2	P57776-2	Elongation factor 1-delta	Eef1d	sp|P57776-2|EF1D_MOUSE Isoform 2 of Elongation factor 1-delta OS=Mus musculus OX=10090 GN=Eef1d	4	257	28729.1	889.829	134.371	171.234	601251	149899	139187	0.858	127.41
7773	Q9Z2M7	Q9Z2M7	Phosphomannomutase 2	Pmm2	sp|Q9Z2M7|PMM2_MOUSE Phosphomannomutase 2 OS=Mus musculus OX=10090 GN=Pmm2 PE=1 SV=1	4	242	27656.6	919.075	37.6938	81.8352	601033	101852	27266.4	0.858	122.609
697	O88844;P54071	O88844	Isocitrate dehydrogenase [NADP] cytoplasmic	Idh1	sp|O88844|IDHC_MOUSE Isocitrate dehydrogenase [NADP] cytoplasmic OS=Mus musculus OX=10090 GN=Idh1 PE=1 SV=2	4	414	46674.4	855.285	231.055	51.3971	600769	74360.5	36304.5	0.858	206.829
3420	Q6ZWQ7	Q6ZWQ7		Spcs3	sp|Q6ZWQ7|SPCS3_MOUSE Signal peptidase complex subunit 3 OS=Mus musculus OX=10090 GN=Spcs3 PE=1 SV=1	4	180	20313.4	862.291	426.059	97.7164	598933	201739	49889.3	0.858	89.7398
4541	Q8CCS6;Q8CCS6-2;Q5XFR0	Q8CCS6;Q8CCS6-2	Polyadenylate-binding protein 2	Pabpn1	sp|Q8CCS6|PABP2_MOUSE Polyadenylate-binding protein 2 OS=Mus musculus OX=10090 GN=Pabpn1 PE=1 SV=3;sp|Q8CCS6-2|PABP2_MOUSE Isoform 2 of Polyadenylate-binding protein 2 OS=Mus musculus OX=10090 GN=Pabpn1	4	302	32296.6	882.983	256.817	153.395	596120	136786	60132.1	0.858	142.009
873	P11438	P11438	Lysosome-associated membrane glycoprotein 1	Lamp1	sp|P11438|LAMP1_MOUSE Lysosome-associated membrane glycoprotein 1 OS=Mus musculus OX=10090 GN=Lamp1 PE=1 SV=2	4	406	43865.1	882.179	395.391	289.499	595577	225913	160168	0.857	192.7
7322	Q9QUR7	Q9QUR7	Peptidyl-prolyl cis-trans isomerase NIMA-interacting 1	Pin1	sp|Q9QUR7|PIN1_MOUSE Peptidyl-prolyl cis-trans isomerase NIMA-interacting 1 OS=Mus musculus OX=10090 GN=Pin1 PE=1 SV=1	4	165	18370.5	865.029	121.093	120.716	594032	130417	131462	0.857	80.4924
2675	Q60597;Q60597-3;Q60597-2;Q60597-4	Q60597;Q60597-3;Q60597-2;Q60597-4	2-oxoglutarate dehydrogenase, mitochondrial	Ogdh	sp|Q60597|ODO1_MOUSE 2-oxoglutarate dehydrogenase, mitochondrial OS=Mus musculus OX=10090 GN=Ogdh PE=1 SV=3;sp|Q60597-3|ODO1_MOUSE Isoform 3 of 2-oxoglutarate dehydrogenase, mitochondrial OS=Mus musculus OX=10090 GN=Ogdh;sp|Q60597-2|ODO1_MOUSE Isoform 2 of	4	1023	116449	862.934	104.793	152.733	593096	116634	151725	0.857	509.43
4229	Q8BVF2	Q8BVF2	Phosducin-like protein 3	Pdcl3	sp|Q8BVF2|PDCL3_MOUSE Phosducin-like protein 3 OS=Mus musculus OX=10090 GN=Pdcl3 PE=1 SV=1	4	240	27581.2	876.316	516.154	122.25	592121	303254	39088.9	0.857	120.461
1886	P97376	P97376	Protein FRG1	Frg1	sp|P97376|FRG1_MOUSE Protein FRG1 OS=Mus musculus OX=10090 GN=Frg1 PE=1 SV=2	4	258	29127.3	860.982	274.388	97.4475	591253	242841	116737	0.857	127.027
6029	Q9CQ65	Q9CQ65	S-methyl-5-thioadenosine phosphorylase	Mtap	sp|Q9CQ65|MTAP_MOUSE S-methyl-5-thioadenosine phosphorylase OS=Mus musculus OX=10090 GN=Mtap PE=1 SV=1	4	283	31061.9	883.538	138.792	115.401	591250	158527	87675.3	0.857	135.464
6215	Q9CU62	Q9CU62	Structural maintenance of chromosomes protein 1A	Smc1a	sp|Q9CU62|SMC1A_MOUSE Structural maintenance of chromosomes protein 1A OS=Mus musculus OX=10090 GN=Smc1a PE=1 SV=4	4	1233	143235	870.234	91.9268	82.6832	590702	21314	12132	0.857	624.082
1601	P61290	P61290	Proteasome activator complex subunit 3	Psme3	sp|P61290|PSME3_MOUSE Proteasome activator complex subunit 3 OS=Mus musculus OX=10090 GN=Psme3 PE=1 SV=1	4	254	29506.1	921.741	708.679	178.004	590009	607771	58024	0.856	128.409
5738	Q99JH8;Q9CQM2	Q99JH8;Q9CQM2	ER lumen protein-retaining receptor 1;ER lumen protein-retaining receptor 2	Kdelr1;Kdelr2	sp|Q99JH8|ERD21_MOUSE ER lumen protein-retaining receptor 1 OS=Mus musculus OX=10090 GN=Kdelr1 PE=1 SV=1;sp|Q9CQM2|ERD22_MOUSE ER lumen protein-retaining receptor 2 OS=Mus musculus OX=10090 GN=Kdelr2 PE=1 SV=1	4	212	24560.1	873.048	219.372	233.091	589913	112525	120569	0.856	106.867
612	O70493	O70493	Sorting nexin-12	Snx12	sp|O70493|SNX12_MOUSE Sorting nexin-12 OS=Mus musculus OX=10090 GN=Snx12 PE=1 SV=1	4	165	19115.7	858.264	181.116	324.904	589386	174190	257918	0.856	83.1025
6529	Q9D1M4	Q9D1M4	Eukaryotic translation elongation factor 1 epsilon-1	Eef1e1	sp|Q9D1M4|MCA3_MOUSE Eukaryotic translation elongation factor 1 epsilon-1 OS=Mus musculus OX=10090 GN=Eef1e1 PE=1 SV=1	4	174	19858.7	882.046	274.534	212.433	589376	260298	149831	0.856	86.331
1273	P46460	P46460	Vesicle-fusing ATPase	Nsf	sp|P46460|NSF_MOUSE Vesicle-fusing ATPase OS=Mus musculus OX=10090 GN=Nsf PE=1 SV=2	4	744	82613.4	850.274	62.9309	56.9451	587152	54095.1	77032.9	0.856	357.787
878	P11680	P11680	Properdin	Cfp	sp|P11680|PROP_MOUSE Properdin OS=Mus musculus OX=10090 GN=Cfp PE=2 SV=2	4	464	50327.2	850.942	141.114	102.101	584854	142719	119470	0.856	217.107
3659	Q80VQ0;E9Q3E1	Q80VQ0	Aldehyde dehydrogenase family 3 member B1	Aldh3b1	sp|Q80VQ0|AL3B1_MOUSE Aldehyde dehydrogenase family 3 member B1 OS=Mus musculus OX=10090 GN=Aldh3b1 PE=1 SV=1	4	468	52292.2	866.149	151.011	157.357	584755	162494	128995	0.856	225.546
2032	Q06185	Q06185	ATP synthase subunit e, mitochondrial	Atp5i	sp|Q06185|ATP5I_MOUSE ATP synthase subunit e, mitochondrial OS=Mus musculus OX=10090 GN=Atp5me PE=1 SV=2	4	71	8235.6	862.78	494.86	185.249	583909	289069	88596.9	0.856	35.4703
5042	Q8R323	Q8R323	Replication factor C subunit 3	Rfc3	sp|Q8R323|RFC3_MOUSE Replication factor C subunit 3 OS=Mus musculus OX=10090 GN=Rfc3 PE=1 SV=1	4	356	40526.2	853.473	109.245	141.261	582539	24120.7	60203.3	0.855	174.135
904	P13864;P13864-2	P13864;P13864-2	DNA (cytosine-5)-methyltransferase 1	Dnmt1	sp|P13864|DNMT1_MOUSE DNA (cytosine-5)-methyltransferase 1 OS=Mus musculus OX=10090 GN=Dnmt1 PE=1 SV=5;sp|P13864-2|DNMT1_MOUSE Isoform 2 of DNA (cytosine-5)-methyltransferase 1 OS=Mus musculus OX=10090 GN=Dnmt1	4	1620	183189	874.996	46.1679	101.895	581632	29355.9	13678.1	0.855	785.908
4945	Q8R0A0	Q8R0A0	General transcription factor IIF subunit 2	Gtf2f2	sp|Q8R0A0|T2FB_MOUSE General transcription factor IIF subunit 2 OS=Mus musculus OX=10090 GN=Gtf2f2 PE=1 SV=1	4	249	28381.2	846.941	235.009	182.454	581610	213242	168649	0.855	121.755
6990	Q9EQ06;Q9EQ06-2;Q8VCR2-2;Q8VCR2	Q9EQ06;Q9EQ06-2	Estradiol 17-beta-dehydrogenase 11	Hsd17b11	sp|Q9EQ06|DHB11_MOUSE Estradiol 17-beta-dehydrogenase 11 OS=Mus musculus OX=10090 GN=Hsd17b11 PE=1 SV=1;sp|Q9EQ06-2|DHB11_MOUSE Isoform 2 of Estradiol 17-beta-dehydrogenase 11 OS=Mus musculus OX=10090 GN=Hsd17b11	4	298	32880.7	846.028	116.548	342.594	580984	126167	268114	0.855	140.906
6134	Q9CQX8	Q9CQX8	28S ribosomal protein S36, mitochondrial	Mrps36	sp|Q9CQX8|RT36_MOUSE 28S ribosomal protein S36, mitochondrial OS=Mus musculus OX=10090 GN=Mrps36 PE=1 SV=1	4	102	11100.8	841.02	219.94	67.5428	578034	200071	97340.2	0.855	47.3295
6440	Q9D0B0	Q9D0B0	Serine/arginine-rich splicing factor 9	Srsf9	sp|Q9D0B0|SRSF9_MOUSE Serine/arginine-rich splicing factor 9 OS=Mus musculus OX=10090 GN=Srsf9 PE=1 SV=1	4	222	25661.4	914.313	292.237	191.324	577982	306901	46842.4	0.855	109.4
6786	Q9DAK9	Q9DAK9	14 kDa phosphohistidine phosphatase	Phpt1	sp|Q9DAK9|PHP14_MOUSE 14 kDa phosphohistidine phosphatase OS=Mus musculus OX=10090 GN=Phpt1 PE=1 SV=1	4	124	13996.5	841.53	100.292	61.8929	577895	114009	93371.9	0.855	59.6612
3207	Q6P4T2	Q6P4T2	U5 small nuclear ribonucleoprotein 200 kDa helicase	Snrnp200	sp|Q6P4T2|U520_MOUSE U5 small nuclear ribonucleoprotein 200 kDa helicase OS=Mus musculus OX=10090 GN=Snrnp200 PE=1 SV=1	4	2136	244547	809.463	81.5286	30.3784	575978	33688.2	91797.8	0.854	1038.94
6527	Q9D1L9	Q9D1L9	Ragulator complex protein LAMTOR5	Lamtor5	sp|Q9D1L9|LTOR5_MOUSE Ragulator complex protein LAMTOR5 OS=Mus musculus OX=10090 GN=Lamtor5 PE=1 SV=1	4	91	9641.93	838.705	555.615	303.816	575956	290574	183003	0.854	40.9616
1312	P48025;Q8BZ25	P48025	Tyrosine-protein kinase SYK	Syk	sp|P48025|KSYK_MOUSE Tyrosine-protein kinase SYK OS=Mus musculus OX=10090 GN=Syk PE=1 SV=2	4	629	71376.3	836.437	68.4882	55.0818	574397	90401	88806	0.854	302.406
7226	Q9JK48;Q9JK48-3;Q9JK48-2	Q9JK48;Q9JK48-3;Q9JK48-2	Endophilin-B1	Sh3glb1	sp|Q9JK48|SHLB1_MOUSE Endophilin-B1 OS=Mus musculus OX=10090 GN=Sh3glb1 PE=1 SV=1;sp|Q9JK48-3|SHLB1_MOUSE Isoform 3 of Endophilin-B1 OS=Mus musculus OX=10090 GN=Sh3glb1;sp|Q9JK48-2|SHLB1_MOUSE Isoform 2 of Endophilin-B1 OS=Mus musculus OX=10090 GN=Sh3glb1	4	365	40855.3	782.355	350.055	149.995	574266	129494	167652	0.854	173.055
5894	Q99ME9	Q99ME9	Nucleolar GTP-binding protein 1	Gtpbp4	sp|Q99ME9|NOG1_MOUSE Nucleolar GTP-binding protein 1 OS=Mus musculus OX=10090 GN=Gtpbp4 PE=1 SV=3	4	634	74112.7	807.77	80.4716	58.0634	571843	42185.9	105920	0.854	312.603
5938	Q99P31	Q99P31	Hsp70-binding protein 1	Hspbp1	sp|Q99P31|HPBP1_MOUSE Hsp70-binding protein 1 OS=Mus musculus OX=10090 GN=Hspbp1 PE=1 SV=1	4	357	39166.8	780.713	113.136	9.33323	570811	8479.52	91419.5	0.854	164.905
3290	Q6PDQ2	Q6PDQ2	Chromodomain-helicase-DNA-binding protein 4	Chd4	sp|Q6PDQ2|CHD4_MOUSE Chromodomain-helicase-DNA-binding protein 4 OS=Mus musculus OX=10090 GN=Chd4 PE=1 SV=1	4	1915	217751	830.196	70.3335	39.9515	570112	91457.3	78995.7	0.854	915.681
1284	P47226-2;P47226	P47226-2;P47226	Testin	Tes	sp|P47226-2|TES_MOUSE Isoform TES1 of Testin OS=Mus musculus OX=10090 GN=Tes;sp|P47226|TES_MOUSE Testin OS=Mus musculus OX=10090 GN=Tes PE=1 SV=1	4	368	41772.1	832.874	72.1309	72.9841	569965	50081.9	60052.1	0.854	175.614
413	O35343	O35343	Importin subunit alpha-3	Kpna4	sp|O35343|IMA3_MOUSE Importin subunit alpha-3 OS=Mus musculus OX=10090 GN=Kpna4 PE=1 SV=1	4	521	57922.8	838.09	103.22	12.6195	569255	121101	43982.4	0.853	243.21
7589	Q9WUU7	Q9WUU7	Cathepsin Z	Ctsz	sp|Q9WUU7|CATZ_MOUSE Cathepsin Z OS=Mus musculus OX=10090 GN=Ctsz PE=1 SV=1	4	306	33996.2	841.114	116.838	187.475	568838	132483	148542	0.853	142.64
7644	Q9Z0G0;Q8R5M0	Q9Z0G0	PDZ domain-containing protein GIPC1	Gipc1	sp|Q9Z0G0|GIPC1_MOUSE PDZ domain-containing protein GIPC1 OS=Mus musculus OX=10090 GN=Gipc1 PE=1 SV=1	4	333	36129.3	828.163	117.948	170.819	568716	126339	160195	0.853	151.558
1714	P63082	P63082	V-type proton ATPase 16 kDa proteolipid subunit	Atp6v0c	sp|P63082|VATL_MOUSE V-type proton ATPase 16 kDa proteolipid subunit OS=Mus musculus OX=10090 GN=Atp6v0c PE=1 SV=1	4	155	15807.9	827.476	403.974	438.721	568244	336430	326643	0.853	66.2571
6524	Q9D1K2	Q9D1K2	V-type proton ATPase subunit F	Atp6v1f	sp|Q9D1K2|VATF_MOUSE V-type proton ATPase subunit F OS=Mus musculus OX=10090 GN=Atp6v1f PE=1 SV=2	4	119	13370.3	841.134	419.366	211.165	567865	242650	105062	0.853	56.0029
1438	P54729	P54729	NEDD8 ultimate buster 1	Nub1	sp|P54729|NUB1_MOUSE NEDD8 ultimate buster 1 OS=Mus musculus OX=10090 GN=Nub1 PE=1 SV=2	4	614	70306.5	831.544	44.4865	38.1095	567524	76046.2	68302.8	0.853	294.309
7618	Q9WVE8	Q9WVE8	Protein kinase C and casein kinase substrate in neurons protein 2	Pacsin2	sp|Q9WVE8|PACN2_MOUSE Protein kinase C and casein kinase substrate in neurons protein 2 OS=Mus musculus OX=10090 GN=Pacsin2 PE=1 SV=1	4	486	55832.8	824.817	38.7498	38.5022	566418	67996.4	77744.6	0.853	233.265
3823	Q8BG81	Q8BG81	Polymerase delta-interacting protein 3	Poldip3	sp|Q8BG81|PDIP3_MOUSE Polymerase delta-interacting protein 3 OS=Mus musculus OX=10090 GN=Poldip3 PE=1 SV=1	4	420	46132.5	791.884	147.773	68.7306	566082	59358.5	108324	0.852	192.624
844	P0DOV1-2	P0DOV1-2			sp|P0DOV1-2|IFI5B_MOUSE Isoform 2 of Interferon-activable protein 205-B OS=Mus musculus OX=10090 GN=Mnda	4	423	46776.9	864.215	55.6207	111.488	565489	109118	49368.7	0.852	195.11
4169	Q8BT60;Q9Z140;Q8BLR2;Q0VE82	Q8BT60	Copine-3	Cpne3	sp|Q8BT60|CPNE3_MOUSE Copine-3 OS=Mus musculus OX=10090 GN=Cpne3 PE=1 SV=2	4	533	59585	823.177	38.1945	133.065	565292	67510.4	136406	0.852	248.447
726	O89079	O89079	Coatomer subunit epsilon	Cope	sp|O89079|COPE_MOUSE Coatomer subunit epsilon OS=Mus musculus OX=10090 GN=Cope PE=1 SV=3	4	308	34567.1	818.47	81.691	100.155	562536	97642	116123	0.852	143.429
2415	Q3UQA7	Q3UQA7	Selenoprotein H	Selh	sp|Q3UQA7|SELH_MOUSE Selenoprotein H OS=Mus musculus OX=10090 GN=Selenoh PE=1 SV=2	4	116	12823.8	866.965	31.3879	102.679	561941	68311.3	3639.72	0.852	53.1534
5367	Q91VR8	Q91VR8	Protein BRICK1	Brk1	sp|Q91VR8|BRK1_MOUSE Protein BRICK1 OS=Mus musculus OX=10090 GN=Brk1 PE=1 SV=1	4	75	8760.92	818.214	361.646	462.166	561884	304895	340610	0.852	36.3095
374	O09172	O09172	Glutamate--cysteine ligase regulatory subunit	Gclm	sp|O09172|GSH0_MOUSE Glutamate--cysteine ligase regulatory subunit OS=Mus musculus OX=10090 GN=Gclm PE=1 SV=1	4	274	30534.8	827.017	914.473	270.989	558810	718400	201278	0.852	125.859
730	O89110	O89110	Caspase-8;Caspase-8 subunit p18;Caspase-8 subunit p10	Casp8	sp|O89110|CASP8_MOUSE Caspase-8 OS=Mus musculus OX=10090 GN=Casp8 PE=1 SV=1	4	480	55356.9	824.803	50.3981	217.038	557314	84558.3	166515	0.852	227.56
7697	Q9Z1G3	Q9Z1G3	V-type proton ATPase subunit C 1	Atp6v1c1	sp|Q9Z1G3|VATC1_MOUSE V-type proton ATPase subunit C 1 OS=Mus musculus OX=10090 GN=Atp6v1c1 PE=1 SV=4	4	382	43887.6	822.48	77.8953	113.741	555744	104590	100017	0.851	179.904
4106	Q8BP92	Q8BP92	Reticulocalbin-2	Rcn2	sp|Q8BP92|RCN2_MOUSE Reticulocalbin-2 OS=Mus musculus OX=10090 GN=Rcn2 PE=1 SV=1	4	320	37270.8	794.088	278.372	74.4872	555670	133932	63590.7	0.851	152.76
2938	Q62351	Q62351	Transferrin receptor protein 1	Tfrc	sp|Q62351|TFR1_MOUSE Transferrin receptor protein 1 OS=Mus musculus OX=10090 GN=Tfrc PE=1 SV=1	4	763	85731.4	814.621	43.3925	30.8595	555639	28002.2	22406.8	0.851	351.363
469	O35691	O35691	Pinin	Pnn	sp|O35691|PININ_MOUSE Pinin OS=Mus musculus OX=10090 GN=Pnn PE=1 SV=4	4	725	82435.6	822.254	54.2511	76.6649	555616	14509.1	15104.9	0.851	337.842
1094	P28076	P28076	Proteasome subunit beta type-9	Psmb9	sp|P28076|PSB9_MOUSE Proteasome subunit beta type-9 OS=Mus musculus OX=10090 GN=Psmb9 PE=1 SV=1	4	219	23396.5	807.995	818.365	182.315	555337	455403	96464.2	0.851	95.8366
660	O88545	O88545	COP9 signalosome complex subunit 6	Cops6	sp|O88545|CSN6_MOUSE COP9 signalosome complex subunit 6 OS=Mus musculus OX=10090 GN=Cops6 PE=1 SV=1	4	324	35880.1	805.91	262.62	158.797	553435	231557	151272	0.851	146.468
409	O35309	O35309	N-myc-interactor	Nmi	sp|O35309|NMI_MOUSE N-myc-interactor OS=Mus musculus OX=10090 GN=Nmi PE=1 SV=1	4	314	35235.8	804.203	93.7168	128.275	552730	105804	132659	0.851	143.655
5960	Q99PV0	Q99PV0	Pre-mRNA-processing-splicing factor 8	Prpf8	sp|Q99PV0|PRP8_MOUSE Pre-mRNA-processing-splicing factor 8 OS=Mus musculus OX=10090 GN=Prpf8 PE=1 SV=2	4	2335	273616	802.671	16.2779	162.613	551210	50426.2	153431	0.85	1112.45
3622	Q80UM3	Q80UM3	N-alpha-acetyltransferase 15, NatA auxiliary subunit	Naa15	sp|Q80UM3|NAA15_MOUSE N-alpha-acetyltransferase 15, NatA auxiliary subunit OS=Mus musculus OX=10090 GN=Naa15 PE=1 SV=1	4	865	100961	815.333	64.5446	131.667	550915	94386.7	111310	0.85	410.263
6593	Q9D3D9	Q9D3D9	ATP synthase subunit delta, mitochondrial	Atp5d	sp|Q9D3D9|ATPD_MOUSE ATP synthase subunit delta, mitochondrial OS=Mus musculus OX=10090 GN=Atp5f1d PE=1 SV=1	4	168	17600	814.873	864.437	394.79	550604	529216	242516	0.85	71.4785
2158	Q3TEA8;Q3TEA8-3	Q3TEA8;Q3TEA8-3	Heterochromatin protein 1-binding protein 3	Hp1bp3	sp|Q3TEA8|HP1B3_MOUSE Heterochromatin protein 1-binding protein 3 OS=Mus musculus OX=10090 GN=Hp1bp3 PE=1 SV=1;sp|Q3TEA8-3|HP1B3_MOUSE Isoform 3 of Heterochromatin protein 1-binding protein 3 OS=Mus musculus OX=10090 GN=Hp1bp3	4	554	60866.6	813.156	98.8256	179.043	549444	36969.9	84386.1	0.85	246.676
7581	Q9WUM5	Q9WUM5	Succinyl-CoA ligase [ADP/GDP-forming] subunit alpha, mitochondrial	Suclg1	sp|Q9WUM5|SUCA_MOUSE Succinate--CoA ligase [ADP/GDP-forming] subunit alpha, mitochondrial OS=Mus musculus OX=10090 GN=Suclg1 PE=1 SV=4	4	346	36154.8	863.917	161.893	114.897	547826	205783	1902.44	0.85	146.094
7500	Q9R1J0	Q9R1J0	Sterol-4-alpha-carboxylate 3-dehydrogenase, decarboxylating	Nsdhl	sp|Q9R1J0|NSDHL_MOUSE Sterol-4-alpha-carboxylate 3-dehydrogenase, decarboxylating OS=Mus musculus OX=10090 GN=Nsdhl PE=1 SV=1	4	362	40685.9	796.732	107.229	9.49892	547595	115369	58351.1	0.85	164.334
1279	P46664	P46664	Adenylosuccinate synthetase isozyme 2	Adss	sp|P46664|PURA2_MOUSE Adenylosuccinate synthetase isozyme 2 OS=Mus musculus OX=10090 GN=Adss PE=1 SV=2	4	456	50021	810.22	245.27	105.662	547460	226633	94422.2	0.85	201.99
6347	Q9CYG7	Q9CYG7	Mitochondrial import receptor subunit TOM34	Tomm34	sp|Q9CYG7|TOM34_MOUSE Mitochondrial import receptor subunit TOM34 OS=Mus musculus OX=10090 GN=Tomm34 PE=1 SV=1	4	309	34278	803.84	36.4884	33.9016	546994	60665.7	51916.3	0.849	138.3
4598	Q8CG47	Q8CG47	Structural maintenance of chromosomes protein 4	Smc4	sp|Q8CG47|SMC4_MOUSE Structural maintenance of chromosomes protein 4 OS=Mus musculus OX=10090 GN=Smc4 PE=1 SV=1	4	1286	146895	793.374	171.761	74.6265	546987	52818	23130	0.849	592.663
1436	P54726	P54726	UV excision repair protein RAD23 homolog A	Rad23a	sp|P54726|RD23A_MOUSE UV excision repair protein RAD23 homolog A OS=Mus musculus OX=10090 GN=Rad23a PE=1 SV=2	4	363	39706.5	795.719	198.811	240.398	546899	71173.9	139627	0.849	160.174
1379	P51807	P51807	Dynein light chain Tctex-type 1	Dynlt1	sp|P51807|DYLT1_MOUSE Dynein light chain Tctex-type 1 OS=Mus musculus OX=10090 GN=Dynlt1 PE=1 SV=1	4	113	12483.1	796.232	336.658	264.728	546789	285485	216474	0.849	50.3461
1484	P56873	P56873	Sjoegren syndrome/scleroderma autoantigen 1 homolog	Sssca1	sp|P56873|ZNRD2_MOUSE Protein ZNRD2 OS=Mus musculus OX=10090 GN=Znrd2 PE=1 SV=1	4	199	21336	807.632	114.378	311.143	544141	52147.9	180017	0.849	85.6344
7339	Q9QXB9	Q9QXB9	Developmentally-regulated GTP-binding protein 2	Drg2	sp|Q9QXB9|DRG2_MOUSE Developmentally-regulated GTP-binding protein 2 OS=Mus musculus OX=10090 GN=Drg2 PE=1 SV=1	4	364	40718.3	805.182	29.7976	143.553	543595	69819.2	118161	0.849	163.263
6712	Q9D898	Q9D898	Actin-related protein 2/3 complex subunit 5-like protein	Arpc5l	sp|Q9D898|ARP5L_MOUSE Actin-related protein 2/3 complex subunit 5-like protein OS=Mus musculus OX=10090 GN=Arpc5l PE=1 SV=1	4	153	16980.3	750.43	187.88	218.748	543498	55477.5	201621	0.849	68.0719
1900	P97449	P97449	Aminopeptidase N	Anpep	sp|P97449|AMPN_MOUSE Aminopeptidase N OS=Mus musculus OX=10090 GN=Anpep PE=1 SV=4	4	966	109651	804.087	57.0736	51.9994	543316	88257.6	59715.4	0.849	439.43
7052	Q9ERR7	Q9ERR7	15 kDa selenoprotein	43723	sp|Q9ERR7|SEP15_MOUSE Selenoprotein F OS=Mus musculus OX=10090 GN=Selenof PE=1 SV=3	4	162	17656.4	793.531	163.832	148.777	541738	60276.3	68072.7	0.848	70.5529
3057	Q68FL4;Q68FL4-2	Q68FL4;Q68FL4-2	Putative adenosylhomocysteinase 3	Ahcyl2	sp|Q68FL4|SAHH3_MOUSE Putative adenosylhomocysteinase 3 OS=Mus musculus OX=10090 GN=Ahcyl2 PE=1 SV=1;sp|Q68FL4-2|SAHH3_MOUSE Isoform 2 of Putative adenosylhomocysteinase 3 OS=Mus musculus OX=10090 GN=Ahcyl2	4	613	66899.4	832.888	13.4472	99.3928	541062	80692.5	31666.5	0.848	266.989
6454	Q9D0F9	Q9D0F9	Phosphoglucomutase-1	Pgm1	sp|Q9D0F9|PGM1_MOUSE Phosphoglucomutase-1 OS=Mus musculus OX=10090 GN=Pgm1 PE=1 SV=4	4	562	61418.2	800.553	92.1502	190.513	540469	115350	148207	0.848	244.845
5941	Q99P72;Q99P72-3;Q99P72-4;Q99P72-1	Q99P72;Q99P72-3	Reticulon-4	Rtn4	sp|Q99P72|RTN4_MOUSE Reticulon-4 OS=Mus musculus OX=10090 GN=Rtn4 PE=1 SV=2;sp|Q99P72-3|RTN4_MOUSE Isoform D of Reticulon-4 OS=Mus musculus OX=10090 GN=Rtn4	4	1162	126613	778.744	101.945	76.8452	539918	30407.2	54443.8	0.848	504.231
2571	Q5FWK3	Q5FWK3	Rho GTPase-activating protein 1	Arhgap1	sp|Q5FWK3|RHG01_MOUSE Rho GTPase-activating protein 1 OS=Mus musculus OX=10090 GN=Arhgap1 PE=1 SV=1	4	439	50410.7	828.224	218.106	90.995	539586	227790	29677.3	0.848	200.635
602	O70439	O70439	Syntaxin-7	Stx7	sp|O70439|STX7_MOUSE Syntaxin-7 OS=Mus musculus OX=10090 GN=Stx7 PE=1 SV=3	4	261	29820.7	763.64	436.26	45.5054	538520	207188	38237.9	0.848	118.452
1043	P24527	P24527	Leukotriene A-4 hydrolase	Lta4h	sp|P24527|LKHA4_MOUSE Leukotriene A-4 hydrolase OS=Mus musculus OX=10090 GN=Lta4h PE=1 SV=4	4	611	69050.9	786.902	109.004	63.2434	537669	38408.3	18646.7	0.848	273.847
797	P07607	P07607	Thymidylate synthase	Tyms	sp|P07607|TYSY_MOUSE Thymidylate synthase OS=Mus musculus OX=10090 GN=Tyms PE=1 SV=1	4	307	34958.1	782.654	126.114	142.344	537464	130157	139529	0.847	138.587
7425	Q9QZE5	Q9QZE5	Coatomer subunit gamma-1	Copg1	sp|Q9QZE5|COPG1_MOUSE Coatomer subunit gamma-1 OS=Mus musculus OX=10090 GN=Copg1 PE=1 SV=1	4	874	97512.8	791.281	27.6461	95.6069	536172	61053	88847	0.847	385.647
1807	P70429;P70429-2	P70429;P70429-2	Ena/VASP-like protein	Evl	sp|P70429|EVL_MOUSE Ena/VASP-like protein OS=Mus musculus OX=10090 GN=Evl PE=1 SV=2;sp|P70429-2|EVL_MOUSE Isoform 1 of Ena/VASP-like protein OS=Mus musculus OX=10090 GN=Evl	4	414	44337.4	792.181	199.855	131.217	535272	102617	50520.5	0.847	175.052
4646	Q8CHP8	Q8CHP8	Phosphoglycolate phosphatase	Pgp	sp|Q8CHP8|PGP_MOUSE Glycerol-3-phosphate phosphatase OS=Mus musculus OX=10090 GN=Pgp PE=1 SV=1	4	321	34540.7	767.311	138.504	74.7953	535161	42845.4	54797.6	0.847	136.345
2168	Q3THJ3	Q3THJ3	Probable RNA-binding protein EIF1AD	Eif1ad	sp|Q3THJ3|EIF1A_MOUSE Probable RNA-binding protein EIF1AD OS=Mus musculus OX=10090 GN=Eif1ad PE=1 SV=2	4	170	19520.4	803.664	86.6343	122.103	534933	111318	78636.8	0.847	77.0215
3999	Q8BJW6;Q8BJW6-2	Q8BJW6;Q8BJW6-2	Eukaryotic translation initiation factor 2A;Eukaryotic translation initiation factor 2A, N-terminally processed	Eif2a	sp|Q8BJW6|EIF2A_MOUSE Eukaryotic translation initiation factor 2A OS=Mus musculus OX=10090 GN=Eif2a PE=1 SV=2;sp|Q8BJW6-2|EIF2A_MOUSE Isoform 2 of Eukaryotic translation initiation factor 2A OS=Mus musculus OX=10090 GN=Eif2a	4	581	64403.3	778.94	62.5704	281.829	534913	83297.7	225972	0.847	254.106
6598	Q9D3P8	Q9D3P8	Plasminogen receptor (KT)	Plgrkt	sp|Q9D3P8|PLRKT_MOUSE Plasminogen receptor (KT) OS=Mus musculus OX=10090 GN=Plgrkt PE=1 SV=1	4	147	17261.2	727.407	159.814	303.71	533932	36560	270616	0.847	67.98
3219	Q6P5F9	Q6P5F9	Exportin-1	Xpo1	sp|Q6P5F9|XPO1_MOUSE Exportin-1 OS=Mus musculus OX=10090 GN=Xpo1 PE=1 SV=1	4	1071	123093	774.178	14.0642	7.62782	532094	46002	55704	0.847	483.11
5662	Q923D2	Q923D2	Flavin reductase (NADPH)	Blvrb	sp|Q923D2|BLVRB_MOUSE Flavin reductase (NADPH) OS=Mus musculus OX=10090 GN=Blvrb PE=1 SV=3	4	206	22197.3	774.331	560.419	158.379	531748	448821	148951	0.846	87.0622
2844	Q61543	Q61543	Golgi apparatus protein 1	Glg1	sp|Q61543|GSLG1_MOUSE Golgi apparatus protein 1 OS=Mus musculus OX=10090 GN=Glg1 PE=1 SV=1	4	1175	133734	754.118	157.97	49.6438	531653	35185	40607	0.846	524.438
6804	Q9DB05;P28663	Q9DB05	Alpha-soluble NSF attachment protein	Napa	sp|Q9DB05|SNAA_MOUSE Alpha-soluble NSF attachment protein OS=Mus musculus OX=10090 GN=Napa PE=1 SV=1	4	295	33189.7	773.067	164.115	88.8671	530880	157615	105669	0.846	129.964
7577	Q9WUK4	Q9WUK4	Replication factor C subunit 2	Rfc2	sp|Q9WUK4|RFC2_MOUSE Replication factor C subunit 2 OS=Mus musculus OX=10090 GN=Rfc2 PE=1 SV=1	4	349	38724.7	771.751	191.972	79.4786	529977	68950.4	21402.6	0.846	151.38
7393	Q9QYI3	Q9QYI3	DnaJ homolog subfamily C member 7	Dnajc7	sp|Q9QYI3|DNJC7_MOUSE DnaJ homolog subfamily C member 7 OS=Mus musculus OX=10090 GN=Dnajc7 PE=1 SV=2	4	494	56475.8	773.274	71.7035	69.6925	529941	31620.5	44616.5	0.846	220.756
6288	Q9CXE7	Q9CXE7	Transmembrane emp24 domain-containing protein 5	Tmed5	sp|Q9CXE7|TMED5_MOUSE Transmembrane emp24 domain-containing protein 5 OS=Mus musculus OX=10090 GN=Tmed5 PE=1 SV=1	4	229	26171.9	720.127	275.106	73.5552	528589	89921.1	112836	0.846	102.042
1890	P97384	P97384	Annexin A11	Anxa11	sp|P97384|ANX11_MOUSE Annexin A11 OS=Mus musculus OX=10090 GN=Anxa11 PE=1 SV=2	4	503	54079.3	782.07	45.5443	72.1337	528439	78533.1	71942.9	0.846	210.79
2008	Q04207;Q04207-2	Q04207;Q04207-2	Transcription factor p65	Rela	sp|Q04207|TF65_MOUSE Transcription factor p65 OS=Mus musculus OX=10090 GN=Rela PE=1 SV=1;sp|Q04207-2|TF65_MOUSE Isoform p65 delta of Transcription factor p65 OS=Mus musculus OX=10090 GN=Rela	4	549	60211.9	768.813	30.0588	165.193	528407	57485.3	153274	0.845	234.679
7159	Q9JIF7	Q9JIF7	Coatomer subunit beta	Copb1	sp|Q9JIF7|COPB_MOUSE Coatomer subunit beta OS=Mus musculus OX=10090 GN=Copb1 PE=1 SV=1	4	953	107066	770.056	46.2388	56.3422	528381	52167.3	69454.7	0.845	417.275
510	O54833	O54833	Casein kinase II subunit alpha	Csnk2a2	sp|O54833|CSK22_MOUSE Casein kinase II subunit alpha OS=Mus musculus OX=10090 GN=Csnk2a2 PE=1 SV=1	4	350	41215.2	745.284	84.5526	343.494	527669	45853.4	277968	0.845	160.414
6272	Q9CX13	Q9CX13	Protein cornichon homolog 4	Cnih4	sp|Q9CX13|CNIH4_MOUSE Protein cornichon homolog 4 OS=Mus musculus OX=10090 GN=Cnih4 PE=2 SV=1	4	139	16089.4	767.288	110.961	191.833	526912	118289	169282	0.845	62.5319
1383	P51863	P51863	V-type proton ATPase subunit d 1	Atp6v0d1	sp|P51863|VA0D1_MOUSE V-type proton ATPase subunit d 1 OS=Mus musculus OX=10090 GN=Atp6v0d1 PE=1 SV=2	4	351	40301.1	765.212	94.8895	66.6885	525932	104866	91818.6	0.845	156.34
7307	Q9JMG1	Q9JMG1	Endothelial differentiation-related factor 1	Edf1	sp|Q9JMG1|EDF1_MOUSE Endothelial differentiation-related factor 1 OS=Mus musculus OX=10090 GN=Edf1 PE=1 SV=1	4	148	16368.7	776.261	144.526	187.178	524069	68005.5	91302.5	0.845	63.2742
6412	Q9CZU4	Q9CZU4	GTPase Era, mitochondrial	Eral1	sp|Q9CZU4|ERAL1_MOUSE GTPase Era, mitochondrial OS=Mus musculus OX=10090 GN=Eral1 PE=2 SV=1	4	437	48186.9	761.414	308.456	247.4	523322	261323	203876	0.845	186.004
2626	Q5SUF2;Q5SUF2-3;Q5SUF2-2	Q5SUF2;Q5SUF2-3;Q5SUF2-2	Luc7-like protein 3	Luc7l3	sp|Q5SUF2|LC7L3_MOUSE Luc7-like protein 3 OS=Mus musculus OX=10090 GN=Luc7l3 PE=1 SV=1;sp|Q5SUF2-3|LC7L3_MOUSE Isoform 3 of Luc7-like protein 3 OS=Mus musculus OX=10090 GN=Luc7l3;sp|Q5SUF2-2|LC7L3_MOUSE Isoform 2 of Luc7-like protein 3 OS=Mus musculus OX=1	4	432	51450.1	774.157	95.6392	175.032	523092	36195.7	83694.3	0.845	198.513
6147	Q9CR09	Q9CR09	Ubiquitin-fold modifier-conjugating enzyme 1	Ufc1	sp|Q9CR09|UFC1_MOUSE Ubiquitin-fold modifier-conjugating enzyme 1 OS=Mus musculus OX=10090 GN=Ufc1 PE=1 SV=1	4	167	19481.4	761.595	123.21	215.163	523002	127015	183410	0.844	75.1532
2061	Q08943;Q08943-2	Q08943;Q08943-2	FACT complex subunit SSRP1	Ssrp1	sp|Q08943|SSRP1_MOUSE FACT complex subunit SSRP1 OS=Mus musculus OX=10090 GN=Ssrp1 PE=1 SV=2;sp|Q08943-2|SSRP1_MOUSE Isoform 2 of FACT complex subunit SSRP1 OS=Mus musculus OX=10090 GN=Ssrp1	4	708	80860.4	761.384	112.143	72.2203	522857	118875	94560.3	0.844	311.848
1610	P61759	P61759	Prefoldin subunit 3	Vbp1	sp|P61759|PFD3_MOUSE Prefoldin subunit 3 OS=Mus musculus OX=10090 GN=Vbp1 PE=1 SV=2	4	196	22435.6	772.955	241.315	175.531	521838	130350	82944	0.844	86.357
7120	Q9JHJ0;Q9JKK7-3;Q9JKK7;P49813	Q9JHJ0	Tropomodulin-3	Tmod3	sp|Q9JHJ0|TMOD3_MOUSE Tropomodulin-3 OS=Mus musculus OX=10090 GN=Tmod3 PE=1 SV=1	4	352	39502.7	729.891	210.261	63.7251	520609	63668.8	66970.2	0.844	151.692
2756	Q61024	Q61024	Asparagine synthetase [glutamine-hydrolyzing]	Asns	sp|Q61024|ASNS_MOUSE Asparagine synthetase [glutamine-hydrolyzing] OS=Mus musculus OX=10090 GN=Asns PE=1 SV=3	4	561	64282.7	756.472	155.578	100.647	519483	150550	111906	0.844	246.314
2155	Q3TDN2;Q3TDN2-2	Q3TDN2;Q3TDN2-2	FAS-associated factor 2	Faf2	sp|Q3TDN2|FAF2_MOUSE FAS-associated factor 2 OS=Mus musculus OX=10090 GN=Faf2 PE=1 SV=2;sp|Q3TDN2-2|FAF2_MOUSE Isoform 2 of FAS-associated factor 2 OS=Mus musculus OX=10090 GN=Faf2	4	445	52471.4	756.453	104.392	86.3766	519471	112944	103037	0.844	201.052
4246	Q8BVY0	Q8BVY0	Ribosomal L1 domain-containing protein 1	Rsl1d1	sp|Q8BVY0|RL1D1_MOUSE Ribosomal L1 domain-containing protein 1 OS=Mus musculus OX=10090 GN=Rsl1d1 PE=1 SV=1	4	452	50421.3	715.458	212.619	39.9516	518987	77775.7	89130.3	0.844	193.017
1513	P58389	P58389	Serine/threonine-protein phosphatase 2A activator	Ppp2r4	sp|P58389|PTPA_MOUSE Serine/threonine-protein phosphatase 2A activator OS=Mus musculus OX=10090 GN=Ptpa PE=1 SV=1	4	323	36710.1	767.844	59.8315	98.5695	518827	88190.2	88475.8	0.843	140.486
6213	Q9CT10	Q9CT10	Ran-binding protein 3	Ranbp3	sp|Q9CT10|RANB3_MOUSE Ran-binding protein 3 OS=Mus musculus OX=10090 GN=Ranbp3 PE=1 SV=2	4	491	52572.7	788.228	61.8073	117.445	518548	71040.4	37427.6	0.843	201.082
3280	Q6PDG5-2;Q6PDG5	Q6PDG5-2;Q6PDG5	SWI/SNF complex subunit SMARCC2	Smarcc2	sp|Q6PDG5-2|SMRC2_MOUSE Isoform 2 of SWI/SNF complex subunit SMARCC2 OS=Mus musculus OX=10090 GN=Smarcc2;sp|Q6PDG5|SMRC2_MOUSE SWI/SNF complex subunit SMARCC2 OS=Mus musculus OX=10090 GN=Smarcc2 PE=1 SV=2	4	1099	121372	746.386	49.9215	91.7525	517433	56600.4	110596	0.843	463.229
6945	Q9DCS9	Q9DCS9	NADH dehydrogenase [ubiquinone] 1 beta subcomplex subunit 10	Ndufb10	sp|Q9DCS9|NDUBA_MOUSE NADH dehydrogenase [ubiquinone] 1 beta subcomplex subunit 10 OS=Mus musculus OX=10090 GN=Ndufb10 PE=1 SV=3	4	176	21023.8	752.623	162.059	257.799	516841	51609	153322	0.843	80.1479
1474	P56477	P56477	Interferon regulatory factor 5	Irf5	sp|P56477|IRF5_MOUSE Interferon regulatory factor 5 OS=Mus musculus OX=10090 GN=Irf5 PE=1 SV=1	4	497	56005	791.004	44.142	89.927	516589	81742.2	22606.8	0.843	213.401
2378	Q3UL36;Q3UL36-2	Q3UL36;Q3UL36-2	Arginine and glutamate-rich protein 1	Arglu1	sp|Q3UL36|ARGL1_MOUSE Arginine and glutamate-rich protein 1 OS=Mus musculus OX=10090 GN=Arglu1 PE=1 SV=2;sp|Q3UL36-2|ARGL1_MOUSE Isoform 2 of Arginine and glutamate-rich protein 1 OS=Mus musculus OX=10090 GN=Arglu1	4	271	32887	751.159	196.366	190.222	515835	73025.8	103746	0.843	125.129
1274	P46467	P46467	Vacuolar protein sorting-associated protein 4B	Vps4b	sp|P46467|VPS4B_MOUSE Vacuolar protein sorting-associated protein 4B OS=Mus musculus OX=10090 GN=Vps4b PE=1 SV=2	4	444	49419.3	767.12	86.031	137.61	515551	38981.1	53868.9	0.843	187.928
3784	Q8BFQ4	Q8BFQ4	WD repeat-containing protein 82	Wdr82	sp|Q8BFQ4|WDR82_MOUSE WD repeat-containing protein 82 OS=Mus musculus OX=10090 GN=Wdr82 PE=1 SV=1	4	313	35079	749.214	219.518	182.754	514499	197175	162460	0.842	133.124
1609	P61750	P61750	ADP-ribosylation factor 4	Arf4	sp|P61750|ARF4_MOUSE ADP-ribosylation factor 4 OS=Mus musculus OX=10090 GN=Arf4 PE=1 SV=2	4	180	20396.6	757.08	261.83	58.731	514260	234273	70682.2	0.842	77.3686
5920	Q99N69	Q99N69	Leupaxin	Lpxn	sp|Q99N69|LPXN_MOUSE Leupaxin OS=Mus musculus OX=10090 GN=Lpxn PE=1 SV=2	4	386	43478.3	760.941	196.101	51.2057	513726	189359	57359.4	0.842	164.751
6223	Q9CW03	Q9CW03	Structural maintenance of chromosomes protein 3	Smc3	sp|Q9CW03|SMC3_MOUSE Structural maintenance of chromosomes protein 3 OS=Mus musculus OX=10090 GN=Smc3 PE=1 SV=2	4	1217	141556	762.226	48.9077	74.6063	512861	36134.7	29693.3	0.842	535.491
2804	Q61205	Q61205	Platelet-activating factor acetylhydrolase IB subunit gamma	Pafah1b3	sp|Q61205|PA1B3_MOUSE Platelet-activating factor acetylhydrolase IB subunit gamma OS=Mus musculus OX=10090 GN=Pafah1b3 PE=1 SV=1	4	232	25853.4	745.546	346.684	195.431	511980	290423	170099	0.842	97.6326
6073	Q9CQH7	Q9CQH7	Transcription factor BTF3 homolog 4	Btf3l4	sp|Q9CQH7|BT3L4_MOUSE Transcription factor BTF3 homolog 4 OS=Mus musculus OX=10090 GN=Btf3l4 PE=1 SV=1	4	158	17270.5	803.639	88.4616	188.412	508020	146246	56047	0.842	64.7157
1573	P60840;P60840-2;P60840-3	P60840;P60840-2	Alpha-endosulfine	Ensa	sp|P60840|ENSA_MOUSE Alpha-endosulfine OS=Mus musculus OX=10090 GN=Ensa PE=1 SV=1;sp|P60840-2|ENSA_MOUSE Isoform 2 of Alpha-endosulfine OS=Mus musculus OX=10090 GN=Ensa	4	121	13335	736.943	1945.53	11.4184	506073	1.46459e+06	55179.1	0.842	49.7772
1249	P42669;Q8R4E6-2;Q8R4E6	P42669	Transcriptional activator protein Pur-alpha	Pura	sp|P42669|PURA_MOUSE Transcriptional activator protein Pur-alpha OS=Mus musculus OX=10090 GN=Pura PE=1 SV=1	4	321	34883.7	736.457	185.085	79.5638	505739	171267	97498.1	0.842	130.129
6963	Q9EP69	Q9EP69	Phosphatidylinositide phosphatase SAC1	Sacm1l	sp|Q9EP69|SAC1_MOUSE Phosphatidylinositide phosphatase SAC1 OS=Mus musculus OX=10090 GN=Sacm1l PE=1 SV=1	4	587	66943.8	735.277	123.735	173.946	504929	126139	156077	0.841	249.324
6358	Q9CYR0	Q9CYR0	Single-stranded DNA-binding protein, mitochondrial	Ssbp1	sp|Q9CYR0|SSBP_MOUSE Single-stranded DNA-binding protein, mitochondrial OS=Mus musculus OX=10090 GN=Ssbp1 PE=1 SV=1	4	152	17318.9	730.74	347.25	130.217	501813	168130	60641.8	0.841	64.1041
6514	Q9D1G2;Q9D1G2-2;Q9D1G2-3	Q9D1G2;Q9D1G2-2	Phosphomevalonate kinase	Pmvk	sp|Q9D1G2|PMVK_MOUSE Phosphomevalonate kinase OS=Mus musculus OX=10090 GN=Pmvk PE=1 SV=3;sp|Q9D1G2-2|PMVK_MOUSE Isoform 2 of Phosphomevalonate kinase OS=Mus musculus OX=10090 GN=Pmvk	4	192	21915.8	741.728	97.0255	119.432	501180	113961	101037	0.841	81.0167
2111	Q2TBE6	Q2TBE6	Phosphatidylinositol 4-kinase type 2-alpha	Pi4k2a	sp|Q2TBE6|P4K2A_MOUSE Phosphatidylinositol 4-kinase type 2-alpha OS=Mus musculus OX=10090 GN=Pi4k2a PE=1 SV=1	4	479	54257.7	729.096	80.943	106.188	501109	92972.6	113989	0.841	200.548
833	P0C7N9	P0C7N9	Proteasome assembly chaperone 4	Psmg4	sp|P0C7N9|PSMG4_MOUSE Proteasome assembly chaperone 4 OS=Mus musculus OX=10090 GN=Psmg4 PE=1 SV=1	4	123	13973.8	728.99	66.1027	70.2673	500612	83498	91234	0.841	51.5988
1168	P35235;P35235-2	P35235;P35235-2	Tyrosine-protein phosphatase non-receptor type 11	Ptpn11	sp|P35235|PTN11_MOUSE Tyrosine-protein phosphatase non-receptor type 11 OS=Mus musculus OX=10090 GN=Ptpn11 PE=1 SV=2;sp|P35235-2|PTN11_MOUSE Isoform 2 of Tyrosine-protein phosphatase non-receptor type 11 OS=Mus musculus OX=10090 GN=Ptpn11	4	597	68460.3	683.524	128.792	11.0272	500100	8011.18	67677.8	0.841	252.534
1567	P60670;P60670-2	P60670;P60670-2	Nuclear protein localization protein 4 homolog	Nploc4	sp|P60670|NPL4_MOUSE Nuclear protein localization protein 4 homolog OS=Mus musculus OX=10090 GN=Nploc4 PE=1 SV=3;sp|P60670-2|NPL4_MOUSE Isoform 2 of Nuclear protein localization protein 4 homolog OS=Mus musculus OX=10090 GN=Nploc4	4	608	68017.2	677.668	307.714	246.773	497423	136188	229633	0.841	249.556
6903	Q9DC51;P18872-2;P20612;Q3V3I2;P50149;P18872	Q9DC51	Guanine nucleotide-binding protein G(k) subunit alpha	Gnai3	sp|Q9DC51|GNAI3_MOUSE Guanine nucleotide-binding protein G(k) subunit alpha OS=Mus musculus OX=10090 GN=Gnai3 PE=1 SV=3	4	354	40538.2	735.071	94.8303	312.965	496683	111965	225265	0.84	148.514
3021	Q64514-2	Q64514-2	Tripeptidyl-peptidase 2	Tpp2	sp|Q64514-2|TPP2_MOUSE Isoform Short of Tripeptidyl-peptidase 2 OS=Mus musculus OX=10090 GN=Tpp2	4	1249	138463	720.118	55.5001	61.4479	494938	73899.5	85593.5	0.84	505.486
589	O70310	O70310	Glycylpeptide N-tetradecanoyltransferase 1	Nmt1	sp|O70310|NMT1_MOUSE Glycylpeptide N-tetradecanoyltransferase 1 OS=Mus musculus OX=10090 GN=Nmt1 PE=1 SV=1	4	496	56888.4	731.733	154.637	109.653	494426	155637	94422.4	0.84	207.467
5878	Q99M15	Q99M15	Proline-serine-threonine phosphatase-interacting protein 2	Pstpip2	sp|Q99M15|PPIP2_MOUSE Proline-serine-threonine phosphatase-interacting protein 2 OS=Mus musculus OX=10090 GN=Pstpip2 PE=1 SV=4	4	334	38948.1	731.617	38.8154	42.9466	493929	72064.6	51107.4	0.84	141.898
6305	Q9CXS4;Q9CXS4-2	Q9CXS4	Centromere protein V	Cenpv	sp|Q9CXS4|CENPV_MOUSE Centromere protein V OS=Mus musculus OX=10090 GN=Cenpv PE=1 SV=2	4	252	27541.1	678.034	191.76	59.9946	492709	66576.9	100808	0.84	100.091
3323	Q6PGH1;Q6PGH1-2	Q6PGH1;Q6PGH1-2	Protein BUD31 homolog	Bud31	sp|Q6PGH1|BUD31_MOUSE Protein BUD31 homolog OS=Mus musculus OX=10090 GN=Bud31 PE=1 SV=2;sp|Q6PGH1-2|BUD31_MOUSE Isoform 2 of Protein BUD31 homolog OS=Mus musculus OX=10090 GN=Bud31	4	144	16999.7	724.54	214.937	90.583	492067	112027	31837.4	0.84	61.7006
1089	P27870	P27870	Proto-oncogene vav	Vav1	sp|P27870|VAV_MOUSE Proto-oncogene vav OS=Mus musculus OX=10090 GN=Vav1 PE=1 SV=1	4	845	98136.8	721.008	106.149	55.5442	490684	115952	68871.7	0.84	355.187
763	P03930	P03930	ATP synthase protein 8	Mtatp8	sp|P03930|ATP8_MOUSE ATP synthase protein 8 OS=Mus musculus OX=10090 GN=Mtatp8 PE=1 SV=1	4	67	7766.28	725.505	318.075	187.724	490219	180813	95810.9	0.84	28.0819
2030	Q06138	Q06138	Calcium-binding protein 39	Cab39	sp|Q06138|CAB39_MOUSE Calcium-binding protein 39 OS=Mus musculus OX=10090 GN=Cab39 PE=1 SV=2	4	341	39843	712.674	271.54	236.716	489822	232000	194027	0.839	143.951
6336	Q9CY66-3;Q9CY66-2;Q9CY66	Q9CY66-3;Q9CY66-2;Q9CY66	H/ACA ribonucleoprotein complex subunit 1	Gar1	sp|Q9CY66-3|GAR1_MOUSE Isoform 3 of H/ACA ribonucleoprotein complex subunit 1 OS=Mus musculus OX=10090 GN=Gar1;sp|Q9CY66-2|GAR1_MOUSE Isoform 2 of H/ACA ribonucleoprotein complex subunit 1 OS=Mus musculus OX=10090 GN=Gar1;sp|Q9CY66|GAR1_MOUSE H/ACA ribonuc	4	217	22261.8	712.603	280.602	122.699	489773	238643	123164	0.839	80.4229
6035	Q9CQ80;Q9CQ80-2	Q9CQ80;Q9CQ80-2	Vacuolar protein-sorting-associated protein 25	Vps25	sp|Q9CQ80|VPS25_MOUSE Vacuolar protein-sorting-associated protein 25 OS=Mus musculus OX=10090 GN=Vps25 PE=1 SV=1;sp|Q9CQ80-2|VPS25_MOUSE Isoform 2 of Vacuolar protein-sorting-associated protein 25 OS=Mus musculus OX=10090 GN=Vps25	4	176	20747.7	712.332	31.1175	109.921	489172	56999.2	114790	0.839	74.8609
1706	P63024;Q62442-2;Q62442	P63024	Vesicle-associated membrane protein 3	Vamp3	sp|P63024|VAMP3_MOUSE Vesicle-associated membrane protein 3 OS=Mus musculus OX=10090 GN=Vamp3 PE=1 SV=1	4	103	11480.3	723.837	336.353	132.779	489092	192623	55610.7	0.839	41.4159
1646	P62311	P62311	U6 snRNA-associated Sm-like protein LSm3	Lsm3	sp|P62311|LSM3_MOUSE U6 snRNA-associated Sm-like protein LSm3 OS=Mus musculus OX=10090 GN=Lsm3 PE=1 SV=2	4	102	11845.4	723.097	348.263	153.289	488177	200721	69571.3	0.839	42.6532
6757	Q9D903	Q9D903	Probable rRNA-processing protein EBP2	Ebna1bp2	sp|Q9D903|EBP2_MOUSE Probable rRNA-processing protein EBP2 OS=Mus musculus OX=10090 GN=Ebna1bp2 PE=2 SV=1	4	306	34702.7	664.898	187.247	11.2354	488050	41534.6	67738.4	0.839	124.926
1221	P40237	P40237	CD82 antigen	Cd82	sp|P40237|CD82_MOUSE CD82 antigen OS=Mus musculus OX=10090 GN=Cd82 PE=1 SV=1	4	266	29628.5	722.41	579.21	280.212	487713	349244	162855	0.839	106.585
470	O35704	O35704	Serine palmitoyltransferase 1	Sptlc1	sp|O35704|SPTC1_MOUSE Serine palmitoyltransferase 1 OS=Mus musculus OX=10090 GN=Sptlc1 PE=1 SV=2	4	473	52534.7	718.569	271.566	141.547	485532	151135	62345	0.838	188.143
4119	Q8BQ30;Q8BQ30-2	Q8BQ30;Q8BQ30-2	Phostensin	Ppp1r18	sp|Q8BQ30|PPR18_MOUSE Phostensin OS=Mus musculus OX=10090 GN=Ppp1r18 PE=1 SV=1;sp|Q8BQ30-2|PPR18_MOUSE Isoform 2 of Phostensin OS=Mus musculus OX=10090 GN=Ppp1r18	4	594	65629.6	708.979	129.567	32.3653	484802	130187	59989.7	0.838	234.686
563	O55222	O55222	Integrin-linked protein kinase	Ilk	sp|O55222|ILK_MOUSE Integrin-linked protein kinase OS=Mus musculus OX=10090 GN=Ilk PE=1 SV=2	4	452	51373.2	702.89	44.2577	137.555	484035	61804.1	132695	0.838	183.416
2900	Q62084	Q62084	Protein phosphatase 1 regulatory subunit 14B	Ppp1r14b	sp|Q62084|PP14B_MOUSE Protein phosphatase 1 regulatory subunit 14B OS=Mus musculus OX=10090 GN=Ppp1r14b PE=1 SV=2	4	147	15957	704.443	245.678	55.7385	483755	214246	80602.8	0.838	56.9378
1850	P84091	P84091	AP-2 complex subunit mu	Ap2m1	sp|P84091|AP2M1_MOUSE AP-2 complex subunit mu OS=Mus musculus OX=10090 GN=Ap2m1 PE=1 SV=1	4	435	49654.7	700.876	64.784	85.91	481305	81183	99120	0.838	176.281
309	O08579	O08579	Emerin	Emd	sp|O08579|EMD_MOUSE Emerin OS=Mus musculus OX=10090 GN=Emd PE=1 SV=1	4	259	29435.5	655.286	138.801	116.393	480994	29611.9	146087	0.838	104.432
6173	Q9CR62	Q9CR62	Mitochondrial 2-oxoglutarate/malate carrier protein	Slc25a11	sp|Q9CR62|M2OM_MOUSE Mitochondrial 2-oxoglutarate/malate carrier protein OS=Mus musculus OX=10090 GN=Slc25a11 PE=1 SV=3	4	314	34154.9	710.096	175.949	103.456	479400	171528	89324.1	0.838	120.774
5613	Q921Z5	Q921Z5	Tumor necrosis factor alpha-induced protein 8	Tnfaip8	sp|Q921Z5|TFIP8_MOUSE Tumor necrosis factor alpha-induced protein 8 OS=Mus musculus OX=10090 GN=Tnfaip8 PE=1 SV=1	4	198	22960.4	708.95	19.5746	145.425	478627	56580	116275	0.838	81.0589
4599	Q8CG48	Q8CG48	Structural maintenance of chromosomes protein 2	Smc2	sp|Q8CG48|SMC2_MOUSE Structural maintenance of chromosomes protein 2 OS=Mus musculus OX=10090 GN=Smc2 PE=1 SV=2	4	1191	134239	696.355	143.857	122.214	478201	43968.2	56411.8	0.837	473.492
3848	Q8BGH2	Q8BGH2	Sorting and assembly machinery component 50 homolog	Samm50	sp|Q8BGH2|SAM50_MOUSE Sorting and assembly machinery component 50 homolog OS=Mus musculus OX=10090 GN=Samm50 PE=1 SV=1	4	469	51864	696.148	176.861	124.267	478058	163293	122650	0.837	182.882
7231	Q9JKB3	Q9JKB3	Y-box-binding protein 3	Ybx3	sp|Q9JKB3|YBOX3_MOUSE Y-box-binding protein 3 OS=Mus musculus OX=10090 GN=Ybx3 PE=1 SV=2	4	361	38813.6	694.729	169.055	156.121	477084	59734	81399	0.837	136.585
5653	Q922V4	Q922V4	Pleiotropic regulator 1	Plrg1	sp|Q922V4|PLRG1_MOUSE Pleiotropic regulator 1 OS=Mus musculus OX=10090 GN=Plrg1 PE=1 SV=1	4	513	56937.6	724.879	110.088	51.6186	477017	135347	20598.7	0.837	200.335
264	E9Q5C9;E9Q5C9-2	E9Q5C9;E9Q5C9-2		Nolc1	sp|E9Q5C9|NOLC1_MOUSE Nucleolar and coiled-body phosphoprotein 1 OS=Mus musculus OX=10090 GN=Nolc1 PE=1 SV=1;sp|E9Q5C9-2|NOLC1_MOUSE Isoform 2 of Nucleolar and coiled-body phosphoprotein 1 OS=Mus musculus OX=10090 GN=Nolc1	4	702	73697.8	704.384	142.698	207.812	475947	68734.9	111761	0.837	258.724
1181	P35486	P35486	Pyruvate dehydrogenase E1 component subunit alpha, somatic form, mitochondrial	Pdha1	sp|P35486|ODPA_MOUSE Pyruvate dehydrogenase E1 component subunit alpha, somatic form, mitochondrial OS=Mus musculus OX=10090 GN=Pdha1 PE=1 SV=1	4	390	43231.6	703.814	38.8798	43.9172	475159	70456.7	50838.3	0.837	151.518
6063	Q9CQE8	Q9CQE8	UPF0568 protein C14orf166 homolog		sp|Q9CQE8|RTRAF_MOUSE RNA transcription, translation and transport factor protein OS=Mus musculus OX=10090 GN=RTRAF PE=1 SV=1	4	244	28152.2	690.375	38.2609	177.562	474488	59908.5	155789	0.837	98.5285
775	P05063;Q91Y97	P05063	Fructose-bisphosphate aldolase C	Aldoc	sp|P05063|ALDOC_MOUSE Fructose-bisphosphate aldolase C OS=Mus musculus OX=10090 GN=Aldoc PE=1 SV=4	4	363	39394.9	702.168	82.2065	34.8145	474450	100810	45334.4	0.836	137.865
6536	Q9D1Q4	Q9D1Q4	Dolichol-phosphate mannosyltransferase subunit 3	Dpm3	sp|Q9D1Q4|DPM3_MOUSE Dolichol-phosphate mannosyltransferase subunit 3 OS=Mus musculus OX=10090 GN=Dpm3 PE=1 SV=1	4	92	10138.9	645.293	257.756	74.639	473659	87561.1	106723	0.836	35.4226
7162	Q9JIH2	Q9JIH2	Nuclear pore complex protein Nup50	Nup50	sp|Q9JIH2|NUP50_MOUSE Nuclear pore complex protein Nup50 OS=Mus musculus OX=10090 GN=Nup50 PE=1 SV=3	4	466	49485.2	688.931	177.353	94.8948	473102	65270.2	36696.8	0.836	172.685
6647	Q9D6U8	Q9D6U8	Protein FAM162A	Fam162a	sp|Q9D6U8|F162A_MOUSE Protein FAM162A OS=Mus musculus OX=10090 GN=Fam162a PE=1 SV=1	4	155	17724.7	687.999	262.47	247.747	472462	225795	198858	0.836	61.7689
5966	Q9CPQ3	Q9CPQ3	Mitochondrial import receptor subunit TOM22 homolog	Tomm22	sp|Q9CPQ3|TOM22_MOUSE Mitochondrial import receptor subunit TOM22 homolog OS=Mus musculus OX=10090 GN=Tomm22 PE=1 SV=3	4	142	15536.7	698.547	166.17	293.785	472004	84018.2	175152	0.836	54.0914
2084	Q11136	Q11136	Xaa-Pro dipeptidase	Pepd	sp|Q11136|PEPD_MOUSE Xaa-Pro dipeptidase OS=Mus musculus OX=10090 GN=Pepd PE=1 SV=3	4	493	55028.8	698.187	59.5214	88.6896	471760	83942.4	79846.6	0.836	191.485
4253	Q8BWG8-2	Q8BWG8-2	Beta-arrestin-1	Arrb1	sp|Q8BWG8-2|ARRB1_MOUSE Isoform 1B of Beta-arrestin-1 OS=Mus musculus OX=10090 GN=Arrb1	4	410	46215.7	685.862	41.8086	178.188	470995	63584.2	155489	0.836	160.557
5963	Q9CPP0	Q9CPP0	Nucleoplasmin-3	Npm3	sp|Q9CPP0|NPM3_MOUSE Nucleoplasmin-3 OS=Mus musculus OX=10090 GN=Npm3 PE=1 SV=3	4	175	19023.4	695.663	102.489	74.2701	470055	115309	70492.9	0.835	65.957
2556	Q5DTW7;Q5DTW7-3	Q5DTW7;Q5DTW7-3	Uncharacterized protein KIAA1551	Kiaa1551	sp|Q5DTW7|RESF1_MOUSE Retroelement silencing factor 1 OS=Mus musculus OX=10090 GN=Resf1 PE=1 SV=2;sp|Q5DTW7-3|RESF1_MOUSE Isoform 2 of Retroelement silencing factor 1 OS=Mus musculus OX=10090 GN=Resf1	4	1521	169044	683.08	28.6822	370.917	469482	52522.9	275481	0.835	585.386
7586	Q9WUQ2	Q9WUQ2	Prolactin regulatory element-binding protein	Preb	sp|Q9WUQ2|PREB_MOUSE Prolactin regulatory element-binding protein OS=Mus musculus OX=10090 GN=Preb PE=1 SV=1	4	417	45437.5	682.52	110.964	109.879	469097	112843	113216	0.835	157.217
6708	Q9D868-2;Q9D868	Q9D868-2;Q9D868	Peptidyl-prolyl cis-trans isomerase H	Ppih	sp|Q9D868-2|PPIH_MOUSE Isoform 2 of Peptidyl-prolyl cis-trans isomerase H OS=Mus musculus OX=10090 GN=Ppih;sp|Q9D868|PPIH_MOUSE Peptidyl-prolyl cis-trans isomerase H OS=Mus musculus OX=10090 GN=Ppih PE=1 SV=1	4	177	19208.1	741.178	54.6734	220.737	468535	115141	86196.3	0.835	66.382
1981	Q01730	Q01730	Ras suppressor protein 1	Rsu1	sp|Q01730|RSU1_MOUSE Ras suppressor protein 1 OS=Mus musculus OX=10090 GN=Rsu1 PE=1 SV=3	4	277	31550.3	667.176	99.2123	160.948	468504	69937.2	153898	0.835	109.029
6629	Q9D662	Q9D662	Protein transport protein Sec23B	Sec23b	sp|Q9D662|SC23B_MOUSE Protein transport protein Sec23B OS=Mus musculus OX=10090 GN=Sec23b PE=1 SV=1	4	767	86437.1	681.082	81.3089	113.777	467712	92374.3	115148	0.835	298.196
2948	Q62419;Q62420	Q62419	Endophilin-A2	Sh3gl1	sp|Q62419|SH3G1_MOUSE Endophilin-A2 OS=Mus musculus OX=10090 GN=Sh3gl1 PE=1 SV=1	4	368	41518.2	739.614	104.797	193.08	467547	151743	66038.9	0.835	143.182
4721	Q8JZU2	Q8JZU2	Tricarboxylate transport protein, mitochondrial	Slc25a1	sp|Q8JZU2|TXTP_MOUSE Tricarboxylate transport protein, mitochondrial OS=Mus musculus OX=10090 GN=Slc25a1 PE=1 SV=1	4	311	33931.5	698.564	132.779	68.1871	467517	143225	55042.3	0.835	117.01
2823	Q61334	Q61334	B-cell receptor-associated protein 29	Bcap29	sp|Q61334|BAP29_MOUSE B-cell receptor-associated protein 29 OS=Mus musculus OX=10090 GN=Bcap29 PE=1 SV=1	4	240	27963.9	679.052	265.439	127.568	466714	120261	62255.9	0.834	96.2659
1282	P46978	P46978	Dolichyl-diphosphooligosaccharide--protein glycosyltransferase subunit STT3A	Stt3a	sp|P46978|STT3A_MOUSE Dolichyl-diphosphooligosaccharide--protein glycosyltransferase subunit STT3A OS=Mus musculus OX=10090 GN=Stt3a PE=1 SV=1	4	705	80597.7	676.326	78.7155	67.4465	466013	27187.6	43295.4	0.834	277.042
2458	Q3UZ39;Q3UZ39-3	Q3UZ39;Q3UZ39-3	Leucine-rich repeat flightless-interacting protein 1	Lrrfip1	sp|Q3UZ39|LRRF1_MOUSE Leucine-rich repeat flightless-interacting protein 1 OS=Mus musculus OX=10090 GN=Lrrfip1 PE=1 SV=2;sp|Q3UZ39-3|LRRF1_MOUSE Isoform 3 of Leucine-rich repeat flightless-interacting protein 1 OS=Mus musculus OX=10090 GN=Lrrfip1	4	729	79249.1	688.547	213.086	215.213	464852	114908	117120	0.834	271.727
3803	Q8BFY9-2;Q8BFY9	Q8BFY9-2;Q8BFY9	Transportin-1	Tnpo1	sp|Q8BFY9-2|TNPO1_MOUSE Isoform 2 of Transportin-1 OS=Mus musculus OX=10090 GN=Tnpo1;sp|Q8BFY9|TNPO1_MOUSE Transportin-1 OS=Mus musculus OX=10090 GN=Tnpo1 PE=1 SV=2	4	890	101312	687.485	164.048	162.325	464529	159984	126846	0.834	347.134
1233	P41241	P41241	Tyrosine-protein kinase CSK	Csk	sp|P41241|CSK_MOUSE Tyrosine-protein kinase CSK OS=Mus musculus OX=10090 GN=Csk PE=1 SV=2	4	450	50716.3	643.573	302.427	23.8753	464526	143762	66240.1	0.834	173.773
7769	Q9Z2I9	Q9Z2I9	Succinyl-CoA ligase [ADP-forming] subunit beta, mitochondrial	Sucla2	sp|Q9Z2I9|SUCB1_MOUSE Succinate--CoA ligase [ADP-forming] subunit beta, mitochondrial OS=Mus musculus OX=10090 GN=Sucla2 PE=1 SV=2	4	463	50114	675.967	298.212	75.8864	464200	141225	23353.9	0.834	171.588
572	O70145	O70145	Neutrophil cytosol factor 2	Ncf2	sp|O70145|NCF2_MOUSE Neutrophil cytosol factor 2 OS=Mus musculus OX=10090 GN=Ncf2 PE=1 SV=1	4	525	59485.3	676.448	31.4665	58.7565	464011	39762.4	66828.6	0.834	203.592
2526	Q505F5	Q505F5	Leucine-rich repeat-containing protein 47	Lrrc47	sp|Q505F5|LRC47_MOUSE Leucine-rich repeat-containing protein 47 OS=Mus musculus OX=10090 GN=Lrrc47 PE=1 SV=1	4	581	63590.2	675.25	384.81	191.914	463707	315058	163327	0.833	217.499
6012	Q9CQ22	Q9CQ22	Ragulator complex protein LAMTOR1	Lamtor1	sp|Q9CQ22|LTOR1_MOUSE Ragulator complex protein LAMTOR1 OS=Mus musculus OX=10090 GN=Lamtor1 PE=1 SV=1	4	161	17748.8	660.521	62.373	49.979	463430	28292	70845	0.833	60.6704
253	E9Q1P8	E9Q1P8	Interferon regulatory factor 2-binding protein 2	Irf2bp2	sp|E9Q1P8|I2BP2_MOUSE Interferon regulatory factor 2-binding protein 2 OS=Mus musculus OX=10090 GN=Irf2bp2 PE=1 SV=1	4	570	59291.7	672.572	232.422	65.2472	461869	202980	84432.9	0.833	201.993
1114	P28798	P28798	Granulins;Acrogranin;Granulin-1;Granulin-2;Granulin-3;Granulin-4;Granulin-5;Granulin-6;Granulin-7	Grn	sp|P28798|GRN_MOUSE Progranulin OS=Mus musculus OX=10090 GN=Grn PE=1 SV=2	4	589	63458.2	653.745	242.814	100.86	461701	114796	90532.8	0.833	216.109
7187	Q9JJ80	Q9JJ80	Ribosome production factor 2 homolog	Rpf2	sp|Q9JJ80|RPF2_MOUSE Ribosome production factor 2 homolog OS=Mus musculus OX=10090 GN=Rpf2 PE=2 SV=2	4	306	35363.6	660.134	80.86	132.109	461328	46713.2	121803	0.833	120.334
435	O35465-2;O35465	O35465-2;O35465	Peptidyl-prolyl cis-trans isomerase FKBP8	Fkbp8	sp|O35465-2|FKBP8_MOUSE Isoform 2 of Peptidyl-prolyl cis-trans isomerase FKBP8 OS=Mus musculus OX=10090 GN=Fkbp8;sp|O35465|FKBP8_MOUSE Peptidyl-prolyl cis-trans isomerase FKBP8 OS=Mus musculus OX=10090 GN=Fkbp8 PE=1 SV=2	4	403	43615.9	671.482	158.226	187.508	461119	54520.6	105571	0.833	148.348
6124	Q9CQV6;Q91VR7	Q9CQV6;Q91VR7	Microtubule-associated proteins 1A/1B light chain 3B;Microtubule-associated proteins 1A/1B light chain 3A	Map1lc3b;Map1lc3a	sp|Q9CQV6|MLP3B_MOUSE Microtubule-associated proteins 1A/1B light chain 3B OS=Mus musculus OX=10090 GN=Map1lc3b PE=1 SV=3;sp|Q91VR7|MLP3A_MOUSE Microtubule-associated proteins 1A/1B light chain 3A OS=Mus musculus OX=10090 GN=Map1lc3a PE=1 SV=1	4	125	14616.9	680.163	202.912	165.929	459191	189555	128533	0.833	49.5077
658	O88543	O88543	COP9 signalosome complex subunit 3	Cops3	sp|O88543|CSN3_MOUSE COP9 signalosome complex subunit 3 OS=Mus musculus OX=10090 GN=Cops3 PE=1 SV=3	4	423	47832.1	647.635	53.3931	60.2919	457727	28476.7	92709.3	0.833	161.492
5518	Q91YW3	Q91YW3	DnaJ homolog subfamily C member 3	Dnajc3	sp|Q91YW3|DNJC3_MOUSE DnaJ homolog subfamily C member 3 OS=Mus musculus OX=10090 GN=Dnajc3 PE=1 SV=1	4	504	57464	664.986	120.665	8.15784	456659	120515	48458	0.832	193.558
7102	Q9ET26	Q9ET26	E3 ubiquitin-protein ligase RNF114	Rnf114	sp|Q9ET26|RN114_MOUSE E3 ubiquitin-protein ligase RNF114 OS=Mus musculus OX=10090 GN=Rnf114 PE=1 SV=2	4	229	25745.4	621.083	395.297	220.034	455888	175767	198009	0.832	86.5728
4749	Q8K0Q5	Q8K0Q5	Rho GTPase-activating protein 18	Arhgap18	sp|Q8K0Q5|RHG18_MOUSE Rho GTPase-activating protein 18 OS=Mus musculus OX=10090 GN=Arhgap18 PE=1 SV=1	4	663	74930.3	656.803	42.6749	74.6691	455864	30334.4	81545.6	0.832	251.951
7728	Q9Z1Z0;Q9Z1Z0-2;Q9Z1Z0-4;Q9Z1Z0-3	Q9Z1Z0;Q9Z1Z0-2;Q9Z1Z0-4	General vesicular transport factor p115	Uso1	sp|Q9Z1Z0|USO1_MOUSE General vesicular transport factor p115 OS=Mus musculus OX=10090 GN=Uso1 PE=1 SV=2;sp|Q9Z1Z0-2|USO1_MOUSE Isoform 2 of General vesicular transport factor p115 OS=Mus musculus OX=10090 GN=Uso1;sp|Q9Z1Z0-4|USO1_MOUSE Isoform 4 of General	4	959	106983	676.05	112.993	99.4527	455760	63822.8	40939.2	0.832	359.646
5606	Q921W0	Q921W0	Charged multivesicular body protein 1a	Chmp1a	sp|Q921W0|CHM1A_MOUSE Charged multivesicular body protein 1a OS=Mus musculus OX=10090 GN=Chmp1a PE=1 SV=1	4	196	21607.6	661.625	284.548	278.318	454351	133669	172757	0.832	72.4139
5507	Q91YP3	Q91YP3	Deoxyribose-phosphate aldolase	Dera	sp|Q91YP3|DEOC_MOUSE Deoxyribose-phosphate aldolase OS=Mus musculus OX=10090 GN=Dera PE=1 SV=1	4	318	34975.4	661.121	134.371	40.3953	454004	130400	68240.4	0.832	117.124
1755	P70122	P70122	Ribosome maturation protein SBDS	Sbds	sp|P70122|SBDS_MOUSE Ribosome maturation protein SBDS OS=Mus musculus OX=10090 GN=Sbds PE=1 SV=4	4	250	28780.5	659.916	195.234	175.71	453177	78275.1	97457.9	0.832	96.2033
477	O35857	O35857	Mitochondrial import inner membrane translocase subunit TIM44	Timm44	sp|O35857|TIM44_MOUSE Mitochondrial import inner membrane translocase subunit TIM44 OS=Mus musculus OX=10090 GN=Timm44 PE=1 SV=2	4	452	51091.3	669.431	76.2694	88.7796	452637	26203.7	26788.3	0.831	170.577
6018	Q9CQ37	Q9CQ37	Ubiquitin-conjugating enzyme E2 T	Ube2t	sp|Q9CQ37|UBE2T_MOUSE Ubiquitin-conjugating enzyme E2 T OS=Mus musculus OX=10090 GN=Ube2t PE=1 SV=1	4	204	22975.4	670.145	279.063	143.55	452429	244901	113823	0.831	76.6721
6156	Q9CR26	Q9CR26	Vacuolar protein sorting-associated protein VTA1 homolog	Vta1	sp|Q9CR26|VTA1_MOUSE Vacuolar protein sorting-associated protein VTA1 homolog OS=Mus musculus OX=10090 GN=Vta1 PE=1 SV=1	4	309	33913.2	657.961	146.156	148.957	452218	137521	135886	0.831	113.12
5207	Q8VDF2-2;Q8VDF2	Q8VDF2-2;Q8VDF2	E3 ubiquitin-protein ligase UHRF1	Uhrf1	sp|Q8VDF2-2|UHRF1_MOUSE Isoform 2 of E3 ubiquitin-protein ligase UHRF1 OS=Mus musculus OX=10090 GN=Uhrf1;sp|Q8VDF2|UHRF1_MOUSE E3 ubiquitin-protein ligase UHRF1 OS=Mus musculus OX=10090 GN=Uhrf1 PE=1 SV=2	4	774	87555.8	669.162	38.3676	35.2674	452129	48131.4	29301.6	0.831	291.992
7310	Q9JMH6-2;Q9JMH6	Q9JMH6-2;Q9JMH6	Thioredoxin reductase 1, cytoplasmic	Txnrd1	sp|Q9JMH6-2|TRXR1_MOUSE Isoform 2 of Thioredoxin reductase 1, cytoplasmic OS=Mus musculus OX=10090 GN=Txnrd1;sp|Q9JMH6|TRXR1_MOUSE Thioredoxin reductase 1, cytoplasmic OS=Mus musculus OX=10090 GN=Txnrd1 PE=1 SV=3	4	499	54394.2	649.343	110.382	43.4358	451829	20319	18277	0.831	181.28
1762	P70195	P70195	Proteasome subunit beta type-7	Psmb7	sp|P70195|PSB7_MOUSE Proteasome subunit beta type-7 OS=Mus musculus OX=10090 GN=Psmb7 PE=1 SV=1	4	277	29891.4	667.694	250.665	196.23	451156	139358	105385	0.831	99.4711
1057	P25976	P25976	Nucleolar transcription factor 1	Ubtf	sp|P25976|UBF1_MOUSE Nucleolar transcription factor 1 OS=Mus musculus OX=10090 GN=Ubtf PE=1 SV=1	4	765	89509	658.66	39.58	42.436	450837	35204.4	44007.6	0.831	297.653
5366	Q91VR5	Q91VR5	ATP-dependent RNA helicase DDX1	Ddx1	sp|Q91VR5|DDX1_MOUSE ATP-dependent RNA helicase DDX1 OS=Mus musculus OX=10090 GN=Ddx1 PE=1 SV=1	4	740	82500.2	668.353	27.1194	28.7566	450271	38268.1	18346.9	0.83	274.001
3090	Q6A028	Q6A028	Switch-associated protein 70	Swap70	sp|Q6A028|SWP70_MOUSE Switch-associated protein 70 OS=Mus musculus OX=10090 GN=Swap70 PE=1 SV=2	4	585	68995.9	654.522	95.9381	49.5979	449854	100532	73910.7	0.83	228.938
784	P05977-2;P05977;P09542	P05977-2;P05977;P09542	Myosin light chain 1/3, skeletal muscle isoform;Myosin light chain 3	Myl1;Myl3	sp|P05977-2|MYL1_MOUSE Isoform MLC3 of Myosin light chain 1/3, skeletal muscle isoform OS=Mus musculus OX=10090 GN=Myl1;sp|P05977|MYL1_MOUSE Myosin light chain 1/3, skeletal muscle isoform OS=Mus musculus OX=10090 GN=Myl1 PE=1 SV=2;sp|P09542|MYL3_MOUSE Myo	4	150	16599.8	653.913	567.067	143.096	449435	309372	74802.3	0.83	55.0293
7426	Q9QZE7	Q9QZE7	Translin-associated protein X	Tsnax	sp|Q9QZE7|TSNAX_MOUSE Translin-associated protein X OS=Mus musculus OX=10090 GN=Tsnax PE=1 SV=1	4	290	32926.4	662.881	5.22429	25.9977	448840	39104.6	39317.4	0.83	109.008
5074	Q8R3Q6	Q8R3Q6	Coiled-coil domain-containing protein 58	Ccdc58	sp|Q8R3Q6|CCD58_MOUSE Coiled-coil domain-containing protein 58 OS=Mus musculus OX=10090 GN=Ccdc58 PE=1 SV=1	4	144	16665.1	611.202	237.156	53.7737	448635	96868.3	102209	0.83	55.1474
6022	Q9CQ48	Q9CQ48	NudC domain-containing protein 2	Nudcd2	sp|Q9CQ48|NUDC2_MOUSE NudC domain-containing protein 2 OS=Mus musculus OX=10090 GN=Nudcd2 PE=1 SV=1	4	157	17659.9	663.723	115.083	357.301	448093	52686.9	222982	0.83	58.3688
5504	Q91YN9	Q91YN9	BAG family molecular chaperone regulator 2	Bag2	sp|Q91YN9|BAG2_MOUSE BAG family molecular chaperone regulator 2 OS=Mus musculus OX=10090 GN=Bag2 PE=1 SV=1	4	210	23473.6	662.689	342.491	109.976	447394	198949	41346.2	0.83	77.4629
3233	Q6P8I4	Q6P8I4	PEST proteolytic signal-containing nuclear protein	Pcnp	sp|Q6P8I4|PCNP_MOUSE PEST proteolytic signal-containing nuclear protein OS=Mus musculus OX=10090 GN=Pcnp PE=1 SV=1	4	178	18962.9	660.666	338.183	357.507	446408	195862	224072	0.83	62.4397
7130	Q9JHS3	Q9JHS3	Ragulator complex protein LAMTOR2	Lamtor2	sp|Q9JHS3|LTOR2_MOUSE Ragulator complex protein LAMTOR2 OS=Mus musculus OX=10090 GN=Lamtor2 PE=1 SV=1	4	125	13480.5	658.9	102.444	215.727	445215	113154	160250	0.829	44.269
3149	Q6NVF9	Q6NVF9	Cleavage and polyadenylation specificity factor subunit 6	Cpsf6	sp|Q6NVF9|CPSF6_MOUSE Cleavage and polyadenylation specificity factor subunit 6 OS=Mus musculus OX=10090 GN=Cpsf6 PE=1 SV=1	4	551	59152.8	647.535	13.6879	79.7931	445052	39888.9	92216.1	0.829	194.182
1207	P37913	P37913	DNA ligase 1	Lig1	sp|P37913|DNLI1_MOUSE DNA ligase 1 OS=Mus musculus OX=10090 GN=Lig1 PE=1 SV=2	4	916	102290	646.984	75.2875	196.84	443333	8256.67	113198	0.829	334.493
6033	Q9CQ75	Q9CQ75	NADH dehydrogenase [ubiquinone] 1 alpha subcomplex subunit 2	Ndufa2	sp|Q9CQ75|NDUA2_MOUSE NADH dehydrogenase [ubiquinone] 1 alpha subcomplex subunit 2 OS=Mus musculus OX=10090 GN=Ndufa2 PE=1 SV=3	4	99	10915.7	665.724	74.9116	132.671	442693	49011.8	51752.2	0.829	35.6433
5332	Q91V64	Q91V64	Isochorismatase domain-containing protein 1	Isoc1	sp|Q91V64|ISOC1_MOUSE Isochorismatase domain-containing protein 1 OS=Mus musculus OX=10090 GN=Isoc1 PE=1 SV=1	4	297	32032.5	643.997	302.039	178.082	442620	251202	153067	0.829	104.579
2623	Q5SUA5	Q5SUA5	Unconventional myosin-Ig	Myo1g	sp|Q5SUA5|MYO1G_MOUSE Unconventional myosin-Ig OS=Mus musculus OX=10090 GN=Myo1g PE=1 SV=1	4	1024	117227	643.558	106.046	86.6138	442318	107441	96193	0.829	382.46
7381	Q9QYA2	Q9QYA2	Mitochondrial import receptor subunit TOM40 homolog	Tomm40	sp|Q9QYA2|TOM40_MOUSE Mitochondrial import receptor subunit TOM40 homolog OS=Mus musculus OX=10090 GN=Tomm40 PE=1 SV=3	4	361	37895.1	638.612	40.3823	68.5987	438547	60272.2	84299.8	0.829	122.581
977	P18608	P18608	Non-histone chromosomal protein HMG-14	Hmgn1	sp|P18608|HMGN1_MOUSE Non-histone chromosomal protein HMG-14 OS=Mus musculus OX=10090 GN=Hmgn1 PE=1 SV=2	4	96	10152.4	648.225	2882.58	479.519	438002	1.83234e+06	314273	0.828	32.7996
2998	Q64310	Q64310	Surfeit locus protein 4	Surf4	sp|Q64310|SURF4_MOUSE Surfeit locus protein 4 OS=Mus musculus OX=10090 GN=Surf4 PE=1 SV=1	4	269	30381	637.278	241.475	158.353	437631	207940	139992	0.828	98.0696
1391	P52293	P52293	Importin subunit alpha-1	Kpna2	sp|P52293|IMA1_MOUSE Importin subunit alpha-1 OS=Mus musculus OX=10090 GN=Kpna2 PE=1 SV=2	4	529	57928.1	636.03	133.149	122.888	436774	41249.9	59797.1	0.828	186.625
2055	Q08509	Q08509	Epidermal growth factor receptor kinase substrate 8	Eps8	sp|Q08509|EPS8_MOUSE Epidermal growth factor receptor kinase substrate 8 OS=Mus musculus OX=10090 GN=Eps8 PE=1 SV=2	4	821	91737.2	635.081	60.9562	38.1138	436492	73980.5	65493.5	0.828	295.356
7278	Q9JLQ0	Q9JLQ0	CD2-associated protein	Cd2ap	sp|Q9JLQ0|CD2AP_MOUSE CD2-associated protein OS=Mus musculus OX=10090 GN=Cd2ap PE=1 SV=3	4	637	70449.9	645.85	29.8146	83.1724	436397	59135.2	74588.8	0.828	226.77
1530	P59108	P59108	Copine-2	Cpne2	sp|P59108|CPNE2_MOUSE Copine-2 OS=Mus musculus OX=10090 GN=Cpne2 PE=1 SV=1	4	548	61035.7	634.377	149.514	72.5814	436009	138896	86867.9	0.828	196.292
5032	Q8R2Y8	Q8R2Y8	Peptidyl-tRNA hydrolase 2, mitochondrial	Ptrh2	sp|Q8R2Y8|PTH2_MOUSE Peptidyl-tRNA hydrolase 2, mitochondrial OS=Mus musculus OX=10090 GN=Ptrh2 PE=1 SV=1	4	181	19526.6	633.255	200.353	75.4539	434868	177537	88209.9	0.828	62.6337
4250	Q8BW96;Q8BW96-2;Q8BW96-3	Q8BW96;Q8BW96-2;Q8BW96-3	Calcium/calmodulin-dependent protein kinase type 1D	Camk1d	sp|Q8BW96|KCC1D_MOUSE Calcium/calmodulin-dependent protein kinase type 1D OS=Mus musculus OX=10090 GN=Camk1d PE=1 SV=2;sp|Q8BW96-2|KCC1D_MOUSE Isoform 2 of Calcium/calmodulin-dependent protein kinase type 1D OS=Mus musculus OX=10090 GN=Camk1d;sp|Q8BW96-3|K	4	385	42918.8	632.614	18.3109	3.23912	432954	45244.4	39145.6	0.828	137.061
3687	Q80X50;Q80X50-3	Q80X50;Q80X50-3	Ubiquitin-associated protein 2-like	Ubap2l	sp|Q80X50|UBP2L_MOUSE Ubiquitin-associated protein 2-like OS=Mus musculus OX=10090 GN=Ubap2l PE=1 SV=1;sp|Q80X50-3|UBP2L_MOUSE Isoform 3 of Ubiquitin-associated protein 2-like OS=Mus musculus OX=10090 GN=Ubap2l	4	1107	116799	631.271	87.9471	60.4919	432927	17400.3	15614.7	0.827	372.973
5346	Q91VE6-2;Q91VE6	Q91VE6-2;Q91VE6	MKI67 FHA domain-interacting nucleolar phosphoprotein	Nifk	sp|Q91VE6-2|MK67I_MOUSE Isoform 2 of MKI67 FHA domain-interacting nucleolar phosphoprotein OS=Mus musculus OX=10090 GN=Nifk;sp|Q91VE6|MK67I_MOUSE MKI67 FHA domain-interacting nucleolar phosphoprotein OS=Mus musculus OX=10090 GN=Nifk PE=1 SV=1	4	269	30645.6	592.463	215.373	30.3396	432340	87107.2	78877.8	0.827	97.7276
5108	Q8R574	Q8R574	Phosphoribosyl pyrophosphate synthase-associated protein 2	Prpsap2	sp|Q8R574|KPRB_MOUSE Phosphoribosyl pyrophosphate synthase-associated protein 2 OS=Mus musculus OX=10090 GN=Prpsap2 PE=1 SV=1	4	369	40880.7	601.169	86.3702	107.026	431319	15913	113580	0.827	130.059
5993	Q9CPX6	Q9CPX6	Ubiquitin-like-conjugating enzyme ATG3	Atg3	sp|Q9CPX6|ATG3_MOUSE Ubiquitin-like-conjugating enzyme ATG3 OS=Mus musculus OX=10090 GN=Atg3 PE=1 SV=1	4	314	35796.3	634.741	80.8235	35.3245	431258	94427.8	50693.2	0.827	113.867
1467	P56390	P56390	Cyclin-dependent kinases regulatory subunit 2	Cks2	sp|P56390|CKS2_MOUSE Cyclin-dependent kinases regulatory subunit 2 OS=Mus musculus OX=10090 GN=Cks2 PE=1 SV=1	4	79	9874.36	626.296	10.7569	497.047	430455	36759.4	350130	0.827	31.3516
6479	Q9D0R8	Q9D0R8	Protein LSM12 homolog	Lsm12	sp|Q9D0R8|LSM12_MOUSE Protein LSM12 homolog OS=Mus musculus OX=10090 GN=Lsm12 PE=1 SV=1	4	195	21700.8	640.668	144.59	97.3605	430127	146758	76863.3	0.827	68.8488
6209	Q9CSN1	Q9CSN1	SNW domain-containing protein 1	Snw1	sp|Q9CSN1|SNW1_MOUSE SNW domain-containing protein 1 OS=Mus musculus OX=10090 GN=Snw1 PE=1 SV=3	4	536	61475.5	636.173	64.1502	146.776	429857	20457.6	70934.4	0.827	194.917
1853	P84102;O88892	P84102	Small EDRK-rich factor 2	Serf2	sp|P84102|SERF2_MOUSE Small EDRK-rich factor 2 OS=Mus musculus OX=10090 GN=Serf2 PE=1 SV=1	4	59	6899.85	624.199	869.891	226.893	429013	499522	137629	0.826	21.834
4000	Q8BJY1;G3UYX5	Q8BJY1	26S proteasome non-ATPase regulatory subunit 5	Psmd5	sp|Q8BJY1|PSMD5_MOUSE 26S proteasome non-ATPase regulatory subunit 5 OS=Mus musculus OX=10090 GN=Psmd5 PE=1 SV=4	4	504	55972.1	634.728	78.0458	81.4212	428882	93866.3	73099.7	0.826	177.065
5744	Q99JR8-2;Q99JR8	Q99JR8-2;Q99JR8	SWI/SNF-related matrix-associated actin-dependent regulator of chromatin subfamily D member 2	Smarcd2	sp|Q99JR8-2|SMRD2_MOUSE Isoform 2 of SWI/SNF-related matrix-associated actin-dependent regulator of chromatin subfamily D member 2 OS=Mus musculus OX=10090 GN=Smarcd2;sp|Q99JR8|SMRD2_MOUSE SWI/SNF-related matrix-associated actin-dependent regulator of chro	4	484	55373.9	624.393	69.1412	138.674	428783	80718.5	126922	0.826	175.132
7613	Q9WV98	Q9WV98	Mitochondrial import inner membrane translocase subunit Tim9	Timm9	sp|Q9WV98|TIM9_MOUSE Mitochondrial import inner membrane translocase subunit Tim9 OS=Mus musculus OX=10090 GN=Timm9 PE=1 SV=1	4	89	10343.9	634.379	222.799	174.439	428645	122529	91325.4	0.826	32.7044
1936	P97821	P97821	Dipeptidyl peptidase 1;Dipeptidyl peptidase 1 exclusion domain chain;Dipeptidyl peptidase 1 heavy chain;Dipeptidyl peptidase 1 light chain	Ctsc	sp|P97821|CATC_MOUSE Dipeptidyl peptidase 1 OS=Mus musculus OX=10090 GN=Ctsc PE=1 SV=1	4	462	52376.4	587.617	90.306	73.914	428640	12746.7	109388	0.826	165.597
6392	Q9CZH3	Q9CZH3	Proteasome assembly chaperone 3	Psmg3	sp|Q9CZH3|PSMG3_MOUSE Proteasome assembly chaperone 3 OS=Mus musculus OX=10090 GN=Psmg3 PE=1 SV=1	4	122	13330.8	623.723	117.403	193.55	428322	116142	160981	0.826	42.1163
1624	P62073	P62073	Mitochondrial import inner membrane translocase subunit Tim10	Timm10	sp|P62073|TIM10_MOUSE Mitochondrial import inner membrane translocase subunit Tim10 OS=Mus musculus OX=10090 GN=Timm10 PE=1 SV=1	4	90	10333	633.485	189.171	322.782	428041	100935	200172	0.826	32.6239
1239	P42125	P42125	Enoyl-CoA delta isomerase 1, mitochondrial	Eci1	sp|P42125|ECI1_MOUSE Enoyl-CoA delta isomerase 1, mitochondrial OS=Mus musculus OX=10090 GN=Eci1 PE=1 SV=2	4	289	32250.4	619.621	183.434	77.7824	427170	71907.3	32205.7	0.826	101.615
1938	P97823;P97823-2	P97823;P97823-2	Acyl-protein thioesterase 1	Lypla1	sp|P97823|LYPA1_MOUSE Acyl-protein thioesterase 1 OS=Mus musculus OX=10090 GN=Lypla1 PE=1 SV=1;sp|P97823-2|LYPA1_MOUSE Isoform 2 of Acyl-protein thioesterase 1 OS=Mus musculus OX=10090 GN=Lypla1	4	230	24687.7	597.307	61.012	93.145	426963	19396.8	113640	0.825	77.749
7348	Q9QXK3;Q9QXK3-4;Q9QXK3-3	Q9QXK3;Q9QXK3-4	Coatomer subunit gamma-2	Copg2	sp|Q9QXK3|COPG2_MOUSE Coatomer subunit gamma-2 OS=Mus musculus OX=10090 GN=Copg2 PE=1 SV=1;sp|Q9QXK3-4|COPG2_MOUSE Isoform 4 of Coatomer subunit gamma-2 OS=Mus musculus OX=10090 GN=Copg2	4	871	97680.5	620.521	339.036	130.508	426485	169854	67109.9	0.825	307.281
6350	Q9CYH6	Q9CYH6	Ribosome biogenesis regulatory protein homolog	Rrs1	sp|Q9CYH6|RRS1_MOUSE Ribosome biogenesis regulatory protein homolog OS=Mus musculus OX=10090 GN=Rrs1 PE=1 SV=1	4	365	41551.8	617.257	17.9462	11.5678	426313	30880	46479	0.825	130.66
716	O88986	O88986	2-amino-3-ketobutyrate coenzyme A ligase, mitochondrial	Gcat	sp|O88986|KBL_MOUSE 2-amino-3-ketobutyrate coenzyme A ligase, mitochondrial OS=Mus musculus OX=10090 GN=Gcat PE=1 SV=2	4	416	44930.6	619.88	129.786	41.79	425683	125055	66416.3	0.825	141.076
843	P0DN34	P0DN34			sp|P0DN34|NDUB1_MOUSE NADH dehydrogenase [ubiquinone] 1 beta subcomplex subunit 1 OS=Mus musculus OX=10090 GN=Ndufb1 PE=1 SV=1	4	57	6954.11	629.97	54.162	68.814	425305	77289	64476	0.825	21.8155
5487	Q91YE6	Q91YE6	Importin-9	Ipo9	sp|Q91YE6|IPO9_MOUSE Importin-9 OS=Mus musculus OX=10090 GN=Ipo9 PE=1 SV=3	4	1041	116052	617.759	49.2203	70.3097	424227	65765.2	84001.8	0.825	363.14
2138	Q3TBT3;Q3TBT3-2;Q3TBT3-3	Q3TBT3;Q3TBT3-2;Q3TBT3-3	Stimulator of interferon genes protein	Tmem173	sp|Q3TBT3|STING_MOUSE Stimulator of interferon genes protein OS=Mus musculus OX=10090 GN=Tmem173 PE=1 SV=2;sp|Q3TBT3-2|STING_MOUSE Isoform 2 of Stimulator of interferon genes protein OS=Mus musculus OX=10090 GN=Tmem173;sp|Q3TBT3-3|STING_MOUSE Isoform 3 of	4	378	42829.9	616.654	56.0736	56.6384	423828	69550.1	75792.9	0.825	133.894
7103	Q9ET30	Q9ET30	Transmembrane 9 superfamily member 3	Tm9sf3	sp|Q9ET30|TM9S3_MOUSE Transmembrane 9 superfamily member 3 OS=Mus musculus OX=10090 GN=Tm9sf3 PE=1 SV=1	4	587	67544.8	617.051	13.0834	123.369	423741	39184.2	116931	0.824	211.114
236	D3Z6Q9	D3Z6Q9	Bridging integrator 2	Bin2	sp|D3Z6Q9|BIN2_MOUSE Bridging integrator 2 OS=Mus musculus OX=10090 GN=Bin2 PE=1 SV=1	4	489	52554	624.542	70.1499	45.0721	421999	87487.2	49392.8	0.824	163.584
4060	Q8BMA6;REV__O70145	Q8BMA6	Signal recognition particle subunit SRP68	Srp68	sp|Q8BMA6|SRP68_MOUSE Signal recognition particle subunit SRP68 OS=Mus musculus OX=10090 GN=Srp68 PE=1 SV=2	4	625	70574.2	631.793	66.3381	74.3089	421535	54523.8	26125.2	0.824	219.434
6618	Q9D554	Q9D554	Splicing factor 3A subunit 3	Sf3a3	sp|Q9D554|SF3A3_MOUSE Splicing factor 3A subunit 3 OS=Mus musculus OX=10090 GN=Sf3a3 PE=1 SV=2	4	501	58841.9	607.814	84.2709	45.3681	421213	54767.1	54565.9	0.824	182.815
1004	P21126	P21126	Ubiquitin-like protein 4A	Ubl4a	sp|P21126|UBL4A_MOUSE Ubiquitin-like protein 4A OS=Mus musculus OX=10090 GN=Ubl4a PE=1 SV=1	4	157	17800.6	612.762	263.898	98.1061	421152	221790	101307	0.824	55.2965
6339	Q9CY97;Q9CY97-2	Q9CY97;Q9CY97-2	RNA polymerase II subunit A C-terminal domain phosphatase SSU72	Ssu72	sp|Q9CY97|SSU72_MOUSE RNA polymerase II subunit A C-terminal domain phosphatase SSU72 OS=Mus musculus OX=10090 GN=Ssu72 PE=1 SV=1;sp|Q9CY97-2|SSU72_MOUSE Isoform 2 of RNA polymerase II subunit A C-terminal domain phosphatase SSU72 OS=Mus musculus OX=10090	4	194	22517.4	573.116	129.174	113.705	419665	34101.3	134154	0.824	69.7019
1305	P47941	P47941	Crk-like protein	Crkl	sp|P47941|CRKL_MOUSE Crk-like protein OS=Mus musculus OX=10090 GN=Crkl PE=1 SV=2	4	303	33830	611.017	199.527	266.673	419597	175865	205596	0.824	104.703
5780	Q99KH8	Q99KH8	Serine/threonine-protein kinase 24;Serine/threonine-protein kinase 24 35 kDa subunit;Serine/threonine-protein kinase 24 12 kDa subunit	Stk24	sp|Q99KH8|STK24_MOUSE Serine/threonine-protein kinase 24 OS=Mus musculus OX=10090 GN=Stk24 PE=1 SV=1	4	431	47953.6	610.196	17.9905	43.5645	419033	42459.8	66887.2	0.823	148.215
1206	P37040	P37040	NADPH--cytochrome P450 reductase	Por	sp|P37040|NCPR_MOUSE NADPH--cytochrome P450 reductase OS=Mus musculus OX=10090 GN=Por PE=1 SV=2	4	678	77044	609.52	17.4611	31.8739	418924	40902.8	59933.2	0.823	238.066
1580	P61025	P61025	Cyclin-dependent kinases regulatory subunit 1	Cks1b	sp|P61025|CKS1_MOUSE Cyclin-dependent kinases regulatory subunit 1 OS=Mus musculus OX=10090 GN=Cks1b PE=3 SV=1	4	79	9660.18	608.784	39.6903	48.9127	418418	57172.8	70474.2	0.823	29.814
237	D3Z7P3	D3Z7P3	Glutaminase kidney isoform, mitochondrial	Gls	sp|D3Z7P3|GLSK_MOUSE Glutaminase kidney isoform, mitochondrial OS=Mus musculus OX=10090 GN=Gls PE=1 SV=1	4	674	73963.7	584.894	57.0812	78.0438	418395	16251.5	103402	0.823	228.259
6711	Q9D892	Q9D892	Inosine triphosphate pyrophosphatase	Itpa	sp|Q9D892|ITPA_MOUSE Inosine triphosphate pyrophosphatase OS=Mus musculus OX=10090 GN=Itpa PE=1 SV=2	4	198	21897	651.302	79.2176	87.6624	418280	117483	17089.7	0.823	67.5578
3461	Q78XF5	Q78XF5	Oligosaccharyltransferase complex subunit OSTC	Ostc	sp|Q78XF5|OSTC_MOUSE Oligosaccharyltransferase complex subunit OSTC OS=Mus musculus OX=10090 GN=Ostc PE=1 SV=1	4	149	16815.2	608.934	190.545	111.253	418166	169167	108871	0.823	51.8651
1834	P81117	P81117	Nucleobindin-2;Nesfatin-1	Nucb2	sp|P81117|NUCB2_MOUSE Nucleobindin-2 OS=Mus musculus OX=10090 GN=Nucb2 PE=1 SV=2	4	420	50304.5	608.389	71.9463	63.8687	417792	82012.1	79387.9	0.823	155.021
3994	Q8BJU0	Q8BJU0	Small glutamine-rich tetratricopeptide repeat-containing protein alpha	Sgta	sp|Q8BJU0|SGTA_MOUSE Small glutamine-rich tetratricopeptide repeat-containing protein alpha OS=Mus musculus OX=10090 GN=Sgta PE=1 SV=2	4	315	34322.4	607.068	82.1661	143.077	416885	89456.7	128527	0.823	105.54
5751	Q99JW4;Q91XD2	Q99JW4	LIM and senescent cell antigen-like-containing domain protein 1	Lims1	sp|Q99JW4|LIMS1_MOUSE LIM and senescent cell antigen-like-containing domain protein 1 OS=Mus musculus OX=10090 GN=Lims1 PE=1 SV=3	4	325	37240.3	617.444	28.9844	49.5226	416849	58045.2	51669.8	0.822	114.503
2501	Q4QRL3;Q4QRL3-2	Q4QRL3;Q4QRL3-2	Coiled-coil domain-containing protein 88B	Ccdc88b	sp|Q4QRL3|CC88B_MOUSE Coiled-coil domain-containing protein 88B OS=Mus musculus OX=10090 GN=Ccdc88b PE=1 SV=2;sp|Q4QRL3-2|CC88B_MOUSE Isoform 2 of Coiled-coil domain-containing protein 88B OS=Mus musculus OX=10090 GN=Ccdc88b	4	1481	166608	598.895	41.2611	5.47288	416461	23049.8	31612.2	0.822	511.793
2901	Q62086	Q62086	Serum paraoxonase/arylesterase 2	Pon2	sp|Q62086|PON2_MOUSE Serum paraoxonase/arylesterase 2 OS=Mus musculus OX=10090 GN=Pon2 PE=1 SV=2	4	354	39617.4	615.819	39.5416	67.9074	416105	64535.6	63792.4	0.822	121.594
6869	Q9DBS1	Q9DBS1	Transmembrane protein 43	Tmem43	sp|Q9DBS1|TMM43_MOUSE Transmembrane protein 43 OS=Mus musculus OX=10090 GN=Tmem43 PE=1 SV=1	4	400	44783.4	615.469	79.8441	97.8379	415868	94073.8	83026.2	0.822	137.372
2534	Q569Z6	Q569Z6	Thyroid hormone receptor-associated protein 3	Thrap3	sp|Q569Z6|TR150_MOUSE Thyroid hormone receptor-associated protein 3 OS=Mus musculus OX=10090 GN=Thrap3 PE=1 SV=1	4	951	108178	603.956	96.0908	80.8762	414879	20645.1	31251.9	0.822	331.043
3027	Q64522	Q64522	Histone H2A type 2-B	Hist2h2ab	sp|Q64522|H2A2B_MOUSE Histone H2A type 2-B OS=Mus musculus OX=10090 GN=Hist2h2ab PE=1 SV=3	4	130	14013.3	603.578	290.235	333.274	414489	242145	246503	0.822	42.8427
1063	P26043	P26043	Radixin	Rdx	sp|P26043|RADI_MOUSE Radixin OS=Mus musculus OX=10090 GN=Rdx PE=1 SV=3	4	583	68542.8	603.433	235.976	218.312	414389	107280	131462	0.822	209.505
7412	Q9QZ23	Q9QZ23	NFU1 iron-sulfur cluster scaffold homolog, mitochondrial	Nfu1	sp|Q9QZ23|NFU1_MOUSE NFU1 iron-sulfur cluster scaffold homolog, mitochondrial OS=Mus musculus OX=10090 GN=Nfu1 PE=1 SV=2	4	255	28567.7	636.745	152.187	77.8034	414136	165448	26885.4	0.821	87.2655
1143	P31266-2;P31266;O08674	P31266-2;P31266	Recombining binding protein suppressor of hairless	Rbpj	sp|P31266-2|SUH_MOUSE Isoform 2 of Recombining binding protein suppressor of hairless OS=Mus musculus OX=10090 GN=Rbpj;sp|P31266|SUH_MOUSE Recombining binding protein suppressor of hairless OS=Mus musculus OX=10090 GN=Rbpj PE=1 SV=1	4	487	54346.8	601.426	106.65	132.9	413011	107173	121835	0.821	165.561
6714	Q9D8B4	Q9D8B4	NADH dehydrogenase [ubiquinone] 1 alpha subcomplex subunit 11	Ndufa11	sp|Q9D8B4|NDUAB_MOUSE NADH dehydrogenase [ubiquinone] 1 alpha subcomplex subunit 11 OS=Mus musculus OX=10090 GN=Ndufa11 PE=1 SV=2	4	141	14982.3	601.371	89.5604	265.888	412973	94615.8	204480	0.821	45.6378
918	P14576;P14576-2	P14576	Signal recognition particle 54 kDa protein	Srp54	sp|P14576|SRP54_MOUSE Signal recognition particle 54 kDa protein OS=Mus musculus OX=10090 GN=Srp54 PE=1 SV=2	4	504	55720.7	601.313	219.8	81.8894	412934	97365.4	31341.6	0.821	169.715
6709	Q9D880	Q9D880	Mitochondrial import inner membrane translocase subunit TIM50	Timm50	sp|Q9D880|TIM50_MOUSE Mitochondrial import inner membrane translocase subunit TIM50 OS=Mus musculus OX=10090 GN=Timm50 PE=1 SV=1	4	353	39776.4	600.512	345.34	164.736	412733	175088	93134.9	0.821	121.093
6431	Q9D051	Q9D051	Pyruvate dehydrogenase E1 component subunit beta, mitochondrial	Pdhb	sp|Q9D051|ODPB_MOUSE Pyruvate dehydrogenase E1 component subunit beta, mitochondrial OS=Mus musculus OX=10090 GN=Pdhb PE=1 SV=1	4	359	38937.1	610.295	66.6556	168.215	412023	23263.9	87251.1	0.821	118.334
1498	P58021	P58021	Transmembrane 9 superfamily member 2	Tm9sf2	sp|P58021|TM9S2_MOUSE Transmembrane 9 superfamily member 2 OS=Mus musculus OX=10090 GN=Tm9sf2 PE=1 SV=1	4	662	75330.1	580.626	58.376	30.797	411994	27700.5	70290.5	0.821	228.92
6128	Q9CQW1	Q9CQW1	Synaptobrevin homolog YKT6	Ykt6	sp|Q9CQW1|YKT6_MOUSE Synaptobrevin homolog YKT6 OS=Mus musculus OX=10090 GN=Ykt6 PE=1 SV=1	4	198	22314.4	609.611	59.6369	182.307	411910	18424.1	98524.9	0.821	67.7971
1616	P61965	P61965	WD repeat-containing protein 5	Wdr5	sp|P61965|WDR5_MOUSE WD repeat-containing protein 5 OS=Mus musculus OX=10090 GN=Wdr5 PE=1 SV=1	4	334	36588.5	599.616	61.9573	65.2937	411768	74253.3	79701.7	0.82	111.127
534	O54988-2;O54988	O54988-2;O54988	STE20-like serine/threonine-protein kinase	Slk	sp|O54988-2|SLK_MOUSE Isoform 2 of STE20-like serine/threonine-protein kinase OS=Mus musculus OX=10090 GN=Slk;sp|O54988|SLK_MOUSE STE20-like serine/threonine-protein kinase OS=Mus musculus OX=10090 GN=Slk PE=1 SV=2	4	1202	137713	608.701	105.719	188.768	410947	48432.4	102445	0.82	417.431
2731	Q60875-5;Q60875-4;Q60875;Q60875-3;Q60875-2	Q60875-5;Q60875-4;Q60875;Q60875-3;Q60875-2	Rho guanine nucleotide exchange factor 2	Arhgef2	sp|Q60875-5|ARHG2_MOUSE Isoform 5 of Rho guanine nucleotide exchange factor 2 OS=Mus musculus OX=10090 GN=Arhgef2;sp|Q60875-4|ARHG2_MOUSE Isoform 4 of Rho guanine nucleotide exchange factor 2 OS=Mus musculus OX=10090 GN=Arhgef2;sp|Q60875|ARHG2_MOUSE Rho gu	4	956	108528	612.883	28.2952	23.2758	410937	59301.6	25918.4	0.82	328.959
5324	Q91V04	Q91V04	Translocating chain-associated membrane protein 1	Tram1	sp|Q91V04|TRAM1_MOUSE Translocating chain-associated membrane protein 1 OS=Mus musculus OX=10090 GN=Tram1 PE=1 SV=3	4	374	43039.4	597.746	96.9249	204.937	410832	98638.9	166712	0.82	130.423
2985	Q64105	Q64105	Sepiapterin reductase	Spr	sp|Q64105|SPRE_MOUSE Sepiapterin reductase OS=Mus musculus OX=10090 GN=Spr PE=1 SV=1	4	261	27883	597.004	92.5697	29.6253	410322	95410.6	57711.4	0.82	84.3895
7055	Q9ERS5	Q9ERS5	Pleckstrin homology domain-containing family A member 2	Plekha2	sp|Q9ERS5|PKHA2_MOUSE Pleckstrin homology domain-containing family A member 2 OS=Mus musculus OX=10090 GN=Plekha2 PE=1 SV=1	4	425	47380	625.336	157.28	59.3767	410091	163879	23752.1	0.82	143.318
5766	Q99K70;Q7TT45;Q99K70-2	Q99K70	Ras-related GTP-binding protein C	Rragc	sp|Q99K70|RRAGC_MOUSE Ras-related GTP-binding protein C OS=Mus musculus OX=10090 GN=Rragc PE=1 SV=1	4	398	44120.9	579.622	47.105	58.065	410063	23750	85930	0.82	133.45
2377	Q3UKJ7;Q3UKJ7-2	Q3UKJ7;Q3UKJ7-2	WD40 repeat-containing protein SMU1;WD40 repeat-containing protein SMU1, N-terminally processed	Smu1	sp|Q3UKJ7|SMU1_MOUSE WD40 repeat-containing protein SMU1 OS=Mus musculus OX=10090 GN=Smu1 PE=2 SV=2;sp|Q3UKJ7-2|SMU1_MOUSE Isoform 2 of WD40 repeat-containing protein SMU1 OS=Mus musculus OX=10090 GN=Smu1	4	513	57543.9	565.412	154.055	13.9645	409890	52734.6	58541.4	0.819	173.977
3632	Q80UU9	Q80UU9	Membrane-associated progesterone receptor component 2	Pgrmc2	sp|Q80UU9|PGRC2_MOUSE Membrane-associated progesterone receptor component 2 OS=Mus musculus OX=10090 GN=Pgrmc2 PE=1 SV=2	4	217	23334.1	596.131	266.076	149.086	409374	126464	80955.3	0.819	70.4589
2833	Q61462;Q61462-2	Q61462;Q61462-2	Cytochrome b-245 light chain	Cyba	sp|Q61462|CY24A_MOUSE Cytochrome b-245 light chain OS=Mus musculus OX=10090 GN=Cyba PE=1 SV=3;sp|Q61462-2|CY24A_MOUSE Isoform 2 of Cytochrome b-245 light chain OS=Mus musculus OX=10090 GN=Cyba	4	192	20748.2	600.297	56.5934	33.5276	409265	72497.2	51295.8	0.819	62.6338
4081	Q8BML9	Q8BML9		Qars	sp|Q8BML9|SYQ_MOUSE Glutamine--tRNA ligase OS=Mus musculus OX=10090 GN=Qars PE=1 SV=1	4	775	87676.6	606.172	99.252	40.668	409239	108997	45614	0.819	264.658
7514	Q9R1T4-2;Q9R1T4-3;Q9R1T4	Q9R1T4-2;Q9R1T4-3;Q9R1T4	Septin-6	43714	sp|Q9R1T4-2|SEPT6_MOUSE Isoform I of Septin-6 OS=Mus musculus OX=10090 GN=Sept6;sp|Q9R1T4-3|SEPT6_MOUSE Isoform V of Septin-6 OS=Mus musculus OX=10090 GN=Sept6;sp|Q9R1T4|SEPT6_MOUSE Septin-6 OS=Mus musculus OX=10090 GN=Sept6 PE=1 SV=4	4	427	48763.6	605.087	82.8031	45.1219	408507	96847.3	48443.7	0.819	146.933
231	D3YXK2	D3YXK2	Scaffold attachment factor B1	Safb	sp|D3YXK2|SAFB1_MOUSE Scaffold attachment factor B1 OS=Mus musculus OX=10090 GN=Safb PE=1 SV=2	4	937	105104	591.514	53.3156	44.3154	408266	13465.4	30121.6	0.819	316.509
7191	Q9JJA4	Q9JJA4	Ribosome biogenesis protein WDR12	Wdr12	sp|Q9JJA4|WDR12_MOUSE Ribosome biogenesis protein WDR12 OS=Mus musculus OX=10090 GN=Wdr12 PE=1 SV=1	4	423	47346.5	593.951	70.5583	38.9467	408224	79127.2	63303.8	0.819	142.564
7375	Q9QY36	Q9QY36	N-alpha-acetyltransferase 10	Naa10	sp|Q9QY36|NAA10_MOUSE N-alpha-acetyltransferase 10 OS=Mus musculus OX=10090 GN=Naa10 PE=1 SV=1	4	235	26519.7	589.779	129.206	41.8262	408188	38642.5	11874.5	0.819	79.8458
7578	Q9WUL7	Q9WUL7	ADP-ribosylation factor-like protein 3	Arl3	sp|Q9WUL7|ARL3_MOUSE ADP-ribosylation factor-like protein 3 OS=Mus musculus OX=10090 GN=Arl3 PE=1 SV=1	4	182	20486.5	604.075	239.133	117.177	407824	211634	94742.7	0.818	61.626
1055	P25911-2	P25911-2	Tyrosine-protein kinase Lyn	Lyn	sp|P25911-2|LYN_MOUSE Isoform 2 of Tyrosine-protein kinase Lyn OS=Mus musculus OX=10090 GN=Lyn	4	491	56285.5	623.846	76.732	152.246	407800	72705.2	61341.8	0.818	169.304
1269	P45952	P45952	Medium-chain specific acyl-CoA dehydrogenase, mitochondrial	Acadm	sp|P45952|ACADM_MOUSE Medium-chain specific acyl-CoA dehydrogenase, mitochondrial OS=Mus musculus OX=10090 GN=Acadm PE=1 SV=1	4	421	46481.2	603.098	76.6173	89.3427	407509	90994	77159	0.818	139.714
4724	Q8JZX4	Q8JZX4	Splicing factor 45	Rbm17	sp|Q8JZX4|SPF45_MOUSE Splicing factor 45 OS=Mus musculus OX=10090 GN=Rbm17 PE=1 SV=1	4	405	45303.9	602.964	455.066	178.18	407073	273251	95008.1	0.818	136.029
1156	P32921-2;P32921	P32921-2;P32921	Tryptophan--tRNA ligase, cytoplasmic;T1-TrpRS;T2-TrpRS	Wars	sp|P32921-2|SYWC_MOUSE Isoform 2 of Tryptophan--tRNA ligase, cytoplasmic OS=Mus musculus OX=10090 GN=Wars;sp|P32921|SYWC_MOUSE Tryptophan--tRNA ligase, cytoplasmic OS=Mus musculus OX=10090 GN=Wars PE=1 SV=2	4	475	53641.1	602.707	105.063	111.852	406899	48204.7	46296.3	0.818	160.994
7000	Q9EQH2	Q9EQH2	Endoplasmic reticulum aminopeptidase 1	Erap1	sp|Q9EQH2|ERAP1_MOUSE Endoplasmic reticulum aminopeptidase 1 OS=Mus musculus OX=10090 GN=Erap1 PE=1 SV=2	4	930	106599	622.641	32.5902	55.9428	406267	74278.9	15498.1	0.818	319.44
4136	Q8BRF7;Q8BRF7-3;Q8BRF7-2	Q8BRF7;Q8BRF7-3;Q8BRF7-2	Sec1 family domain-containing protein 1	Scfd1	sp|Q8BRF7|SCFD1_MOUSE Sec1 family domain-containing protein 1 OS=Mus musculus OX=10090 GN=Scfd1 PE=1 SV=1;sp|Q8BRF7-3|SCFD1_MOUSE Isoform 3 of Sec1 family domain-containing protein 1 OS=Mus musculus OX=10090 GN=Scfd1;sp|Q8BRF7-2|SCFD1_MOUSE Isoform 2 of Se	4	639	72322.9	601.134	101.571	57.9621	405838	46008.9	6800.11	0.818	216.497
683	O88712;O88712-2;O88712-3	O88712;O88712-2;O88712-3	C-terminal-binding protein 1	Ctbp1	sp|O88712|CTBP1_MOUSE C-terminal-binding protein 1 OS=Mus musculus OX=10090 GN=Ctbp1 PE=1 SV=2;sp|O88712-2|CTBP1_MOUSE Isoform 2 of C-terminal-binding protein 1 OS=Mus musculus OX=10090 GN=Ctbp1;sp|O88712-3|CTBP1_MOUSE Isoform 3 of C-terminal-binding prote	4	441	47744.5	590.716	287.843	147.481	405656	140344	80036.3	0.817	142.858
1686	P62878	P62878	E3 ubiquitin-protein ligase RBX1;E3 ubiquitin-protein ligase RBX1, N-terminally processed	Rbx1	sp|P62878|RBX1_MOUSE E3 ubiquitin-protein ligase RBX1 OS=Mus musculus OX=10090 GN=Rbx1 PE=1 SV=1	4	108	12274	589.61	529.48	352.398	405240	290241	231269	0.817	36.6879
2787	Q61152	Q61152	Tyrosine-protein phosphatase non-receptor type 18	Ptpn18	sp|Q61152|PTN18_MOUSE Tyrosine-protein phosphatase non-receptor type 18 OS=Mus musculus OX=10090 GN=Ptpn18 PE=1 SV=1	4	453	50201.9	590.063	139.439	158.336	405208	130716	136901	0.817	150.045
7360	Q9QXS6;Q9QXS6-3;Q9QXS6-2	Q9QXS6;Q9QXS6-3;Q9QXS6-2	Drebrin	Dbn1	sp|Q9QXS6|DREB_MOUSE Drebrin OS=Mus musculus OX=10090 GN=Dbn1 PE=1 SV=4;sp|Q9QXS6-3|DREB_MOUSE Isoform E2 of Drebrin OS=Mus musculus OX=10090 GN=Dbn1;sp|Q9QXS6-2|DREB_MOUSE Isoform A2 of Drebrin OS=Mus musculus OX=10090 GN=Dbn1	4	706	77286.8	589.728	26.5606	77.2304	404978	47775.1	86474.9	0.817	230.866
5835	Q99LE6;REV__Q9DAC9	Q99LE6	ATP-binding cassette sub-family F member 2	Abcf2	sp|Q99LE6|ABCF2_MOUSE ATP-binding cassette sub-family F member 2 OS=Mus musculus OX=10090 GN=Abcf2 PE=1 SV=1	4	628	71781.7	599.22	27.7627	68.7173	404546	56063	63427	0.817	214.193
6751	Q9D8Y7	Q9D8Y7	Tumor necrosis factor alpha-induced protein 8-like protein 2	Tnfaip8l2	sp|Q9D8Y7|TP8L2_MOUSE Tumor necrosis factor alpha-induced protein 8-like protein 2 OS=Mus musculus OX=10090 GN=Tnfaip8l2 PE=1 SV=1	4	184	20614.9	588.936	211.787	205.933	404434	183813	166408	0.817	61.4968
478	O35864	O35864	COP9 signalosome complex subunit 5	Cops5	sp|O35864|CSN5_MOUSE COP9 signalosome complex subunit 5 OS=Mus musculus OX=10090 GN=Cops5 PE=1 SV=3	4	334	37548.8	588.425	23.1507	125.519	404425	44103.6	116742	0.817	112.01
1915	P97493	P97493	Thioredoxin, mitochondrial	Txn2	sp|P97493|THIOM_MOUSE Thioredoxin, mitochondrial OS=Mus musculus OX=10090 GN=Txn2 PE=1 SV=1	4	166	18255.2	582.871	173.857	124.763	404327	96950.7	94896.3	0.816	54.4432
6507	Q9D1C8	Q9D1C8	Vacuolar protein sorting-associated protein 28 homolog	Vps28	sp|Q9D1C8|VPS28_MOUSE Vacuolar protein sorting-associated protein 28 homolog OS=Mus musculus OX=10090 GN=Vps28 PE=1 SV=1	4	221	25452.2	600.453	16.782	32.417	404086	49361.9	36494.1	0.816	75.8618
5046	Q8R344	Q8R344	Coiled-coil domain-containing protein 12	Ccdc12	sp|Q8R344|CCD12_MOUSE Coiled-coil domain-containing protein 12 OS=Mus musculus OX=10090 GN=Ccdc12 PE=1 SV=2	4	166	18891.4	588.198	116.554	117.579	404047	34419.8	58896.2	0.816	56.3015
1948	P97930;P97930-2	P97930	Thymidylate kinase	Dtymk	sp|P97930|KTHY_MOUSE Thymidylate kinase OS=Mus musculus OX=10090 GN=Dtymk PE=1 SV=2	4	212	23914.5	584.758	121.144	99.671	401565	117022	100097	0.816	70.8338
2366	Q3UJB9;Q3UJB9-2	Q3UJB9;Q3UJB9-2	Enhancer of mRNA-decapping protein 4	Edc4	sp|Q3UJB9|EDC4_MOUSE Enhancer of mRNA-decapping protein 4 OS=Mus musculus OX=10090 GN=Edc4 PE=1 SV=2;sp|Q3UJB9-2|EDC4_MOUSE Isoform 2 of Enhancer of mRNA-decapping protein 4 OS=Mus musculus OX=10090 GN=Edc4	4	1406	152484	583.175	47.1582	12.0988	400478	62593.4	45569.6	0.816	450.429
3264	Q6PB66	Q6PB66	Leucine-rich PPR motif-containing protein, mitochondrial	Lrpprc	sp|Q6PB66|LPPRC_MOUSE Leucine-rich PPR motif-containing protein, mitochondrial OS=Mus musculus OX=10090 GN=Lrpprc PE=1 SV=2	4	1392	156615	555.789	101.069	24.5332	399151	16243.2	48464.8	0.816	461.099
6119	Q9CQU3	Q9CQU3	Protein RER1	Rer1	sp|Q9CQU3|RER1_MOUSE Protein RER1 OS=Mus musculus OX=10090 GN=Rer1 PE=1 SV=1	4	196	22988	580.569	245.377	248.757	399026	206722	192814	0.816	67.6591
647	O88487	O88487	Cytoplasmic dynein 1 intermediate chain 2	Dync1i2	sp|O88487|DC1I2_MOUSE Cytoplasmic dynein 1 intermediate chain 2 OS=Mus musculus OX=10090 GN=Dync1i2 PE=1 SV=1	4	612	68394.1	630.595	60.4595	189.284	398630	108188	74423	0.816	201.1
6481	Q9D0S9	Q9D0S9	Histidine triad nucleotide-binding protein 2, mitochondrial	Hint2	sp|Q9D0S9|HINT2_MOUSE Histidine triad nucleotide-binding protein 2, mitochondrial OS=Mus musculus OX=10090 GN=Hint2 PE=1 SV=1	4	163	17320	542.359	165.921	17.6813	398103	42072.6	60730.4	0.815	50.859
7149	Q9JI75	Q9JI75	Ribosyldihydronicotinamide dehydrogenase [quinone]	Nqo2	sp|Q9JI75|NQO2_MOUSE Ribosyldihydronicotinamide dehydrogenase [quinone] OS=Mus musculus OX=10090 GN=Nqo2 PE=1 SV=3	4	231	26248.1	579.739	68.8781	100.36	397495	64490.9	89249.1	0.815	76.958
7266	Q9JLB0-2;Q9JLB0;REV__Q8C6L5;Q9WV34;Q9WV34-2	Q9JLB0-2;Q9JLB0	MAGUK p55 subfamily member 6	Mpp6	sp|Q9JLB0-2|MPP6_MOUSE Isoform Alpha of MAGUK p55 subfamily member 6 OS=Mus musculus OX=10090 GN=Mpp6;sp|Q9JLB0|MPP6_MOUSE MAGUK p55 subfamily member 6 OS=Mus musculus OX=10090 GN=Mpp6 PE=1 SV=1	4	539	60924.9	553.291	110.916	31.4281	397477	17251.4	48787.6	0.815	178.62
1208	P38060;Q8JZS7	P38060	Hydroxymethylglutaryl-CoA lyase, mitochondrial	Hmgcl	sp|P38060|HMGCL_MOUSE Hydroxymethylglutaryl-CoA lyase, mitochondrial OS=Mus musculus OX=10090 GN=Hmgcl PE=1 SV=2	4	325	34238.9	587.352	54.9629	137.617	396870	74202.8	107686	0.815	100.229
6472	Q9D0M3-2;Q9D0M3	Q9D0M3-2;Q9D0M3	Cytochrome c1, heme protein, mitochondrial	Cyc1	sp|Q9D0M3-2|CY1_MOUSE Isoform 2 of Cytochrome c1, heme protein, mitochondrial OS=Mus musculus OX=10090 GN=Cyc1;sp|Q9D0M3|CY1_MOUSE Cytochrome c1, heme protein, mitochondrial OS=Mus musculus OX=10090 GN=Cyc1 PE=1 SV=1	4	266	29497.8	575.184	141.335	75.8615	395326	130168	85009.8	0.815	86.0139
1081	P27612	P27612	Phospholipase A-2-activating protein	Plaa	sp|P27612|PLAP_MOUSE Phospholipase A-2-activating protein OS=Mus musculus OX=10090 GN=Plaa PE=1 SV=4	4	794	87221.1	597.833	32.927	83.51	395285	27563.3	17440.7	0.815	254.305
4840	Q8K2T1;Q8K2T1-2;Q8K2T1-3	Q8K2T1;Q8K2T1-2;Q8K2T1-3	NmrA-like family domain-containing protein 1	Nmral1	sp|Q8K2T1|NMRL1_MOUSE NmrA-like family domain-containing protein 1 OS=Mus musculus OX=10090 GN=Nmral1 PE=1 SV=1;sp|Q8K2T1-2|NMRL1_MOUSE Isoform 2 of NmrA-like family domain-containing protein 1 OS=Mus musculus OX=10090 GN=Nmral1;sp|Q8K2T1-3|NMRL1_MOUSE Iso	4	309	34376.2	573.294	36.4367	125.356	393692	54243.2	115311	0.815	99.8247
591	O70318	O70318	Band 4.1-like protein 2	Epb41l2	sp|O70318|E41L2_MOUSE Band 4.1-like protein 2 OS=Mus musculus OX=10090 GN=Epb41l2 PE=1 SV=2	4	988	109940	581.82	44.5199	115.416	393132	9611.15	51070.8	0.814	318.8
285	F6ZDS4	F6ZDS4	Nucleoprotein TPR	Tpr	sp|F6ZDS4|TPR_MOUSE Nucleoprotein TPR OS=Mus musculus OX=10090 GN=Tpr PE=1 SV=1	4	2431	273990	580.032	75.1306	59.6514	392938	28339	13259	0.814	794.114
7097	Q9ESX5	Q9ESX5	H/ACA ribonucleoprotein complex subunit 4	Dkc1	sp|Q9ESX5|DKC1_MOUSE H/ACA ribonucleoprotein complex subunit DKC1 OS=Mus musculus OX=10090 GN=Dkc1 PE=1 SV=4	4	509	57401.6	540.052	125.793	102.156	392841	43116.5	120701	0.814	166.328
5248	Q8VE37	Q8VE37	Regulator of chromosome condensation	Rcc1	sp|Q8VE37|RCC1_MOUSE Regulator of chromosome condensation OS=Mus musculus OX=10090 GN=Rcc1 PE=1 SV=1	4	421	44931	561.579	40.1457	13.6773	392604	19637.4	40296.6	0.814	130.114
1140	P30999	P30999	Catenin delta-1	Ctnnd1	sp|P30999|CTND1_MOUSE Catenin delta-1 OS=Mus musculus OX=10090 GN=Ctnnd1 PE=1 SV=2	4	938	104925	571.068	73.0811	85.6789	392163	81057.7	90507.3	0.814	303.508
1626	P62077	P62077	Mitochondrial import inner membrane translocase subunit Tim8 B	Timm8b	sp|P62077|TIM8B_MOUSE Mitochondrial import inner membrane translocase subunit Tim8 B OS=Mus musculus OX=10090 GN=Timm8b PE=1 SV=1	4	83	9286.49	580.334	258.223	320.181	391796	147405	200676	0.814	26.8371
1292	P47758	P47758	Signal recognition particle receptor subunit beta	Srprb	sp|P47758|SRPRB_MOUSE Signal recognition particle receptor subunit beta OS=Mus musculus OX=10090 GN=Srprb PE=1 SV=1	4	269	29579	579.131	69.0571	54.5669	390983	25807.7	5615.31	0.814	85.3033
5513	Q91YT0	Q91YT0	NADH dehydrogenase [ubiquinone] flavoprotein 1, mitochondrial	Ndufv1	sp|Q91YT0|NDUV1_MOUSE NADH dehydrogenase [ubiquinone] flavoprotein 1, mitochondrial OS=Mus musculus OX=10090 GN=Ndufv1 PE=1 SV=1	4	464	50834.2	577.937	79.5492	76.8748	390507	91692.5	68319.5	0.814	146.423
5450	Q91WV0	Q91WV0	Protein Dr1	Dr1	sp|Q91WV0|NC2B_MOUSE Protein Dr1 OS=Mus musculus OX=10090 GN=Dr1 PE=1 SV=1	4	176	19430.7	568.071	76.7631	116.444	390105	10641.9	58320.1	0.813	55.9106
4866	Q8K363	Q8K363	ATP-dependent RNA helicase DDX18	Ddx18	sp|Q8K363|DDX18_MOUSE ATP-dependent RNA helicase DDX18 OS=Mus musculus OX=10090 GN=Ddx18 PE=1 SV=1	4	660	74180.9	567.662	112.648	78.6985	389825	32969.2	30609.8	0.813	213.297
2051	Q08288	Q08288	Cell growth-regulating nucleolar protein	Lyar	sp|Q08288|LYAR_MOUSE Cell growth-regulating nucleolar protein OS=Mus musculus OX=10090 GN=Lyar PE=1 SV=2	4	388	43735.6	614.31	45.6467	210.719	389771	91497.5	93778.5	0.813	125.739
4718	Q8JZR0	Q8JZR0	Long-chain-fatty-acid--CoA ligase 5	Acsl5	sp|Q8JZR0|ACSL5_MOUSE Long-chain-fatty-acid--CoA ligase 5 OS=Mus musculus OX=10090 GN=Acsl5 PE=1 SV=1	4	683	76206.4	569.44	31.579	19.105	388604	41557.2	33116.8	0.813	218.435
1770	P70248	P70248	Unconventional myosin-If	Myo1f	sp|P70248|MYO1F_MOUSE Unconventional myosin-If OS=Mus musculus OX=10090 GN=Myo1f PE=1 SV=1	4	1099	125947	562.402	19.46	107.228	388394	34278.4	105516	0.813	360.814
7021	Q9ER00	Q9ER00	Syntaxin-12	Stx12	sp|Q9ER00|STX12_MOUSE Syntaxin-12 OS=Mus musculus OX=10090 GN=Stx12 PE=1 SV=1	4	274	31195.3	614.394	37.4369	189.211	388389	89663	76031	0.813	89.3676
7672	Q9Z0X1	Q9Z0X1	Apoptosis-inducing factor 1, mitochondrial	Aifm1	sp|Q9Z0X1|AIFM1_MOUSE Apoptosis-inducing factor 1, mitochondrial OS=Mus musculus OX=10090 GN=Aifm1 PE=1 SV=1	4	612	66765.5	557.805	80.5918	40.5392	388286	30218.7	37677.3	0.813	191.218
1022	P22892	P22892	AP-1 complex subunit gamma-1	Ap1g1	sp|P22892|AP1G1_MOUSE AP-1 complex subunit gamma-1 OS=Mus musculus OX=10090 GN=Ap1g1 PE=1 SV=3	4	822	91350.5	603.669	145.047	101.876	388261	160847	32142.8	0.812	261.612
4655	Q8CHY6	Q8CHY6	Transcriptional repressor p66 alpha	Gatad2a	sp|Q8CHY6|P66A_MOUSE Transcriptional repressor p66 alpha OS=Mus musculus OX=10090 GN=Gatad2a PE=1 SV=2	4	629	67334	585.633	39.013	75.342	387708	44469.6	25392.4	0.812	192.559
2543	Q571I9	Q571I9	Aldehyde dehydrogenase family 16 member A1	Aldh16a1	sp|Q571I9|A16A1_MOUSE Aldehyde dehydrogenase family 16 member A1 OS=Mus musculus OX=10090 GN=Aldh16a1 PE=1 SV=2	4	802	84755.8	562.918	229.326	68.6182	386567	195450	79373.3	0.812	241.668
6132	Q9CQX4	Q9CQX4	PCNA-associated factor	Paf	sp|Q9CQX4|PAF15_MOUSE PCNA-associated factor OS=Mus musculus OX=10090 GN=Pclaf PE=1 SV=1	4	110	11993.5	576.693	65.2294	129.489	386501	33054.5	58521.5	0.812	34.1916
1462	P56376	P56376	Acylphosphatase-1	Acyp1	sp|P56376|ACYP1_MOUSE Acylphosphatase-1 OS=Mus musculus OX=10090 GN=Acyp1 PE=1 SV=2	4	99	11240.7	571.614	148.558	110.029	386236	76842	47710	0.812	32.0236
2309	Q3UDE2	Q3UDE2	Tubulin--tyrosine ligase-like protein 12	Ttll12	sp|Q3UDE2|TTL12_MOUSE Tubulin--tyrosine ligase-like protein 12 OS=Mus musculus OX=10090 GN=Ttll12 PE=1 SV=1	4	639	74043.3	561.403	88.9859	61.6181	385526	92278.9	74923.1	0.812	210.554
1324	P48758	P48758	Carbonyl reductase [NADPH] 1	Cbr1	sp|P48758|CBR1_MOUSE Carbonyl reductase [NADPH] 1 OS=Mus musculus OX=10090 GN=Cbr1 PE=1 SV=3	4	277	30641.2	559.77	226.168	29.0043	384731	191675	54874.1	0.812	86.9535
955	P17047;P17047-2	P17047;P17047-2	Lysosome-associated membrane glycoprotein 2	Lamp2	sp|P17047|LAMP2_MOUSE Lysosome-associated membrane glycoprotein 2 OS=Mus musculus OX=10090 GN=Lamp2 PE=1 SV=2;sp|P17047-2|LAMP2_MOUSE Isoform LAMP-2B of Lysosome-associated membrane glycoprotein 2 OS=Mus musculus OX=10090 GN=Lamp2	4	415	45681.1	548.808	142.276	58.5914	383993	45497.2	37079.8	0.812	129.385
4122	Q8BQM4	Q8BQM4	HEAT repeat-containing protein 3	Heatr3	sp|Q8BQM4|HEAT3_MOUSE HEAT repeat-containing protein 3 OS=Mus musculus OX=10090 GN=Heatr3 PE=1 SV=1	4	679	74305.4	559.033	79.0388	98.9132	383899	12645.1	45874.9	0.811	210.407
635	O88384	O88384	Vesicle transport through interaction with t-SNAREs homolog 1B	Vti1b	sp|O88384|VTI1B_MOUSE Vesicle transport through interaction with t-SNAREs homolog 1B OS=Mus musculus OX=10090 GN=Vti1b PE=1 SV=1	4	232	26713.5	555.382	171.785	54.4318	383862	68051.5	20565.5	0.811	75.6363
6761	Q9D937	Q9D937	Uncharacterized protein C11orf98 homolog		sp|Q9D937|CK098_MOUSE Uncharacterized protein C11orf98 homolog OS=Mus musculus OX=10090 PE=1 SV=1	4	123	14098.6	568.509	485.591	287.247	383812	293986	177185	0.811	39.9134
4563	Q8CEC6	Q8CEC6	Peptidylprolyl isomerase domain and WD repeat-containing protein 1	Ppwd1	sp|Q8CEC6|PPWD1_MOUSE Peptidylprolyl isomerase domain and WD repeat-containing protein 1 OS=Mus musculus OX=10090 GN=Ppwd1 PE=1 SV=2	4	646	73384.7	557.71	65.6397	27.7503	382990	74950	53635	0.811	207.308
6789	Q9DAP7	Q9DAP7	Histone chaperone ASF1B	Asf1b	sp|Q9DAP7|ASF1B_MOUSE Histone chaperone ASF1B OS=Mus musculus OX=10090 GN=Asf1b PE=1 SV=1	4	202	22464.3	521.675	232.147	113.016	382920	85559.5	120148	0.811	63.4491
7792	Q9Z315	Q9Z315	U4/U6.U5 tri-snRNP-associated protein 1	Sart1	sp|Q9Z315|SNUT1_MOUSE U4/U6.U5 tri-snRNP-associated protein 1 OS=Mus musculus OX=10090 GN=Sart1 PE=1 SV=1	4	806	90885.4	555.881	34.5598	32.0862	382223	16597.2	29080.8	0.811	256.233
6790	Q9DAR7	Q9DAR7	m7GpppX diphosphatase	Dcps	sp|Q9DAR7|DCPS_MOUSE m7GpppX diphosphatase OS=Mus musculus OX=10090 GN=Dcps PE=1 SV=1	4	338	38988.2	554.458	14.116	20.494	381080	35912	49236	0.811	109.591
3464	Q78ZA7	Q78ZA7	Nucleosome assembly protein 1-like 4	Nap1l4	sp|Q78ZA7|NP1L4_MOUSE Nucleosome assembly protein 1-like 4 OS=Mus musculus OX=10090 GN=Nap1l4 PE=1 SV=1	4	375	42679.3	558.46	160.743	8.76797	380744	146719	33562.7	0.81	119.86
1242	P42225	P42225	Signal transducer and activator of transcription 1	Stat1	sp|P42225|STAT1_MOUSE Signal transducer and activator of transcription 1 OS=Mus musculus OX=10090 GN=Stat1 PE=1 SV=1	4	749	87197.4	562.782	62.608	142.73	380268	78393.1	110170	0.81	244.578
5344	Q91VD9	Q91VD9	NADH-ubiquinone oxidoreductase 75 kDa subunit, mitochondrial	Ndufs1	sp|Q91VD9|NDUS1_MOUSE NADH-ubiquinone oxidoreductase 75 kDa subunit, mitochondrial OS=Mus musculus OX=10090 GN=Ndufs1 PE=1 SV=2	4	727	79776.8	562.729	69.4973	55.6287	380232	83441.8	54161.2	0.81	223.743
6152	Q9CR20	Q9CR20	Immediate early response 3-interacting protein 1	Ier3ip1	sp|Q9CR20|IR3IP_MOUSE Immediate early response 3-interacting protein 1 OS=Mus musculus OX=10090 GN=Ier3ip1 PE=3 SV=1	4	82	9016.83	552.062	43.2077	39.4973	379646	12855.7	25733.3	0.81	25.2497
4082	Q8BMP6	Q8BMP6	Golgi resident protein GCP60	Acbd3	sp|Q8BMP6|GCP60_MOUSE Golgi resident protein GCP60 OS=Mus musculus OX=10090 GN=Acbd3 PE=1 SV=3	4	525	60180.8	552.177	95.4221	109.235	379190	96564.6	103914	0.81	168.321
871	P11370	P11370	Retrovirus-related Env polyprotein from Fv-4 locus	Fv4	sp|P11370|ENV2_MOUSE Retrovirus-related Env polyprotein from Fv-4 locus OS=Mus musculus OX=10090 GN=Fv4 PE=1 SV=2	4	679	74453.2	553.917	226.945	129.731	379133	194523	113769	0.81	208.209
2970	Q63810-2;Q63810	Q63810-2;Q63810	Calcineurin subunit B type 1	Ppp3r1	sp|Q63810-2|CANB1_MOUSE Isoform 2 of Calcineurin subunit B type 1 OS=Mus musculus OX=10090 GN=Ppp3r1;sp|Q63810|CANB1_MOUSE Calcineurin subunit B type 1 OS=Mus musculus OX=10090 GN=Ppp3r1 PE=1 SV=3	4	160	18207.7	599.268	85.2641	135.819	378827	123208	38357.1	0.81	50.8768
2830	Q61425	Q61425	Hydroxyacyl-coenzyme A dehydrogenase, mitochondrial	Hadh	sp|Q61425|HCDH_MOUSE Hydroxyacyl-coenzyme A dehydrogenase, mitochondrial OS=Mus musculus OX=10090 GN=Hadh PE=1 SV=2	4	314	34463.9	514.273	144.669	134.173	377487	32026.6	133079	0.809	95.9601
6522	Q9D1J1	Q9D1J1	Adaptin ear-binding coat-associated protein 2	Necap2	sp|Q9D1J1|NECP2_MOUSE Adaptin ear-binding coat-associated protein 2 OS=Mus musculus OX=10090 GN=Necap2 PE=1 SV=1	4	266	28598	549.661	116.455	129.542	377463	111895	116370	0.809	79.6221
7410	Q9QZ08	Q9QZ08	N-acetyl-D-glucosamine kinase	Nagk	sp|Q9QZ08|NAGK_MOUSE N-acetyl-D-glucosamine kinase OS=Mus musculus OX=10090 GN=Nagk PE=1 SV=3	4	343	37268.4	549.399	139.683	87.819	377283	128947	90422.8	0.809	103.713
7271	Q9JLI8;Q9JLI8-2	Q9JLI8	Squamous cell carcinoma antigen recognized by T-cells 3	Sart3	sp|Q9JLI8|SART3_MOUSE Squamous cell carcinoma antigen recognized by T-cells 3 OS=Mus musculus OX=10090 GN=Sart3 PE=1 SV=1	4	962	109619	550.169	35.3264	17.9826	376855	40434.7	34206.3	0.809	304.708
5879	Q99M28;Q99M28-2	Q99M28;Q99M28-2	RNA-binding protein with serine-rich domain 1	Rnps1	sp|Q99M28|RNPS1_MOUSE RNA-binding protein with serine-rich domain 1 OS=Mus musculus OX=10090 GN=Rnps1 PE=1 SV=1;sp|Q99M28-2|RNPS1_MOUSE Isoform 2 of RNA-binding protein with serine-rich domain 1 OS=Mus musculus OX=10090 GN=Rnps1	4	305	34208.2	558.089	61.1575	129.575	376777	78149.1	101238	0.809	95.0689
6921	Q9DCD6	Q9DCD6	Gamma-aminobutyric acid receptor-associated protein	Gabarap	sp|Q9DCD6|GBRAP_MOUSE Gamma-aminobutyric acid receptor-associated protein OS=Mus musculus OX=10090 GN=Gabarap PE=1 SV=2	4	117	13918	556.183	172.837	141.827	375491	93276.4	71086.6	0.809	38.5478
1150	P32020;P32020-2	P32020;P32020-2	Non-specific lipid-transfer protein	Scp2	sp|P32020|NLTP_MOUSE Non-specific lipid-transfer protein OS=Mus musculus OX=10090 GN=Scp2 PE=1 SV=3;sp|P32020-2|NLTP_MOUSE Isoform SCP2 of Non-specific lipid-transfer protein OS=Mus musculus OX=10090 GN=Scp2	4	547	59125.7	555.63	130.858	150.817	375435	128035	115136	0.809	163.733
476	O35855	O35855	Branched-chain-amino-acid aminotransferase, mitochondrial	Bcat2	sp|O35855|BCAT2_MOUSE Branched-chain-amino-acid aminotransferase, mitochondrial OS=Mus musculus OX=10090 GN=Bcat2 PE=1 SV=2	4	393	44127.4	546.071	107.647	104.585	375316	104120	100945	0.809	122.16
7614	Q9WVA2;Q4FZG7	Q9WVA2	Mitochondrial import inner membrane translocase subunit Tim8 A	Timm8a1	sp|Q9WVA2|TIM8A_MOUSE Mitochondrial import inner membrane translocase subunit Tim8 A OS=Mus musculus OX=10090 GN=Timm8a1 PE=1 SV=1	4	97	11042.4	554.849	93.5562	199.048	374590	101757	145807	0.808	30.5101
900	P13597-2;P13597	P13597-2;P13597	Intercellular adhesion molecule 1	Icam1	sp|P13597-2|ICAM1_MOUSE Isoform 2 of Intercellular adhesion molecule 1 OS=Mus musculus OX=10090 GN=Icam1;sp|P13597|ICAM1_MOUSE Intercellular adhesion molecule 1 OS=Mus musculus OX=10090 GN=Icam1 PE=1 SV=1	4	531	58752.9	547.783	35.0796	38.9064	374315	19974.8	27447.2	0.808	162.215
4453	Q8C570	Q8C570	mRNA export factor	Rae1	sp|Q8C570|RAE1L_MOUSE mRNA export factor OS=Mus musculus OX=10090 GN=Rae1 PE=1 SV=1	4	368	40965.2	544.486	1.4672	83.9468	374226	26175.9	88014.1	0.808	113.077
1470	P56393	P56393	Cytochrome c oxidase subunit 7B, mitochondrial	Cox7b	sp|P56393|COX7B_MOUSE Cytochrome c oxidase subunit 7B, mitochondrial OS=Mus musculus OX=10090 GN=Cox7b PE=3 SV=1	4	80	9011.36	544.815	272.479	243.255	374135	226285	186724	0.808	24.8681
1152	P32233	P32233	Developmentally-regulated GTP-binding protein 1	Drg1	sp|P32233|DRG1_MOUSE Developmentally-regulated GTP-binding protein 1 OS=Mus musculus OX=10090 GN=Drg1 PE=1 SV=1	4	367	40512.1	509.685	144.395	51.1173	374120	32372.9	79256.1	0.808	111.794
4759	Q8K183	Q8K183	Pyridoxal kinase	Pdxk	sp|Q8K183|PDXK_MOUSE Pyridoxal kinase OS=Mus musculus OX=10090 GN=Pdxk PE=1 SV=1	4	312	35015.2	543.431	104.018	60.3649	373501	101338	73288.7	0.808	96.4655
2845	Q61545	Q61545	RNA-binding protein EWS	Ewsr1	sp|Q61545|EWS_MOUSE RNA-binding protein EWS OS=Mus musculus OX=10090 GN=Ewsr1 PE=1 SV=2	4	655	68462.2	543.466	18.5996	53.3574	373267	39523.8	68678.2	0.808	188.493
7479	Q9R0P4	Q9R0P4	Small acidic protein	Smap	sp|Q9R0P4|SMAP_MOUSE Small acidic protein OS=Mus musculus OX=10090 GN=Smap PE=1 SV=1	4	181	20046.2	552.083	153.123	120.878	373039	80416	56794	0.807	55.1582
5720	Q99J62	Q99J62	Replication factor C subunit 4	Rfc4	sp|Q99J62|RFC4_MOUSE Replication factor C subunit 4 OS=Mus musculus OX=10090 GN=Rfc4 PE=1 SV=1	4	364	39866.8	589.061	41.6792	111.252	372375	90209.5	21355.5	0.807	109.5
2399	Q3UMY5;Q3UMY5-3;Q5SQM0	Q3UMY5;Q3UMY5-3	Echinoderm microtubule-associated protein-like 4	Eml4	sp|Q3UMY5|EMAL4_MOUSE Echinoderm microtubule-associated protein-like 4 OS=Mus musculus OX=10090 GN=Eml4 PE=1 SV=1;sp|Q3UMY5-3|EMAL4_MOUSE Isoform 3 of Echinoderm microtubule-associated protein-like 4 OS=Mus musculus OX=10090 GN=Eml4	4	988	110027	550.137	157.565	78.9846	371723	83336.5	26181.5	0.807	301.678
7174	Q9JIX8-4;Q9JIX8	Q9JIX8-4;Q9JIX8	Apoptotic chromatin condensation inducer in the nucleus	Acin1	sp|Q9JIX8-4|ACINU_MOUSE Isoform 4 of Apoptotic chromatin condensation inducer in the nucleus OS=Mus musculus OX=10090 GN=Acin1;sp|Q9JIX8|ACINU_MOUSE Apoptotic chromatin condensation inducer in the nucleus OS=Mus musculus OX=10090 GN=Acin1 PE=1 SV=3	4	1298	146302	550.299	35.5539	52.0831	371007	52055.2	44198.8	0.807	400.365
6532	Q9D1P0	Q9D1P0	39S ribosomal protein L13, mitochondrial	Mrpl13	sp|Q9D1P0|RM13_MOUSE 39S ribosomal protein L13, mitochondrial OS=Mus musculus OX=10090 GN=Mrpl13 PE=1 SV=1	4	178	20676.9	539.365	1204.64	288.082	370707	908343	214541	0.807	56.538
326	O08734	O08734	Bcl-2 homologous antagonist/killer	Bak1	sp|O08734|BAK_MOUSE Bcl-2 homologous antagonist/killer OS=Mus musculus OX=10090 GN=Bak1 PE=1 SV=3	4	209	23294.6	539.55	103.423	175.713	370519	101837	144404	0.807	63.6634
6636	Q9D6J6;Q9D6J6-2	Q9D6J6;Q9D6J6-2	NADH dehydrogenase [ubiquinone] flavoprotein 2, mitochondrial	Ndufv2	sp|Q9D6J6|NDUV2_MOUSE NADH dehydrogenase [ubiquinone] flavoprotein 2, mitochondrial OS=Mus musculus OX=10090 GN=Ndufv2 PE=1 SV=2;sp|Q9D6J6-2|NDUV2_MOUSE Isoform 2 of NADH dehydrogenase [ubiquinone] flavoprotein 2, mitochondrial OS=Mus musculus OX=10090 GN=	4	248	27285.3	504.581	88.7283	107.158	370373	11130.7	123385	0.807	74.5405
6694	Q9D7X3	Q9D7X3	Dual specificity protein phosphatase 3	Dusp3	sp|Q9D7X3|DUS3_MOUSE Dual specificity protein phosphatase 3 OS=Mus musculus OX=10090 GN=Dusp3 PE=1 SV=1	4	185	20472.1	548.505	70.8852	94.7768	370306	84724.6	78554.4	0.807	55.9175
673	O88653	O88653	Ragulator complex protein LAMTOR3	Lamtor3	sp|O88653|LTOR3_MOUSE Ragulator complex protein LAMTOR3 OS=Mus musculus OX=10090 GN=Lamtor3 PE=1 SV=1	4	124	13552.7	538.585	237.639	143.913	369857	200391	124579	0.806	36.9729
6141	Q9CQZ1	Q9CQZ1	Heat shock factor-binding protein 1	Hsbp1	sp|Q9CQZ1|HSBP1_MOUSE Heat shock factor-binding protein 1 OS=Mus musculus OX=10090 GN=Hsbp1 PE=1 SV=1	4	76	8610.77	536.571	282.844	247.163	368787	140457	156535	0.806	23.4229
4994	Q8R1Q8	Q8R1Q8	Cytoplasmic dynein 1 light intermediate chain 1	Dync1li1	sp|Q8R1Q8|DC1L1_MOUSE Cytoplasmic dynein 1 light intermediate chain 1 OS=Mus musculus OX=10090 GN=Dync1li1 PE=1 SV=1	4	523	56614.2	549.169	111.793	19.1138	368778	115971	23697.8	0.806	153.998
7379	Q9QY81	Q9QY81	Nuclear pore membrane glycoprotein 210	Nup210	sp|Q9QY81|PO210_MOUSE Nuclear pore membrane glycoprotein 210 OS=Mus musculus OX=10090 GN=Nup210 PE=1 SV=2	4	1886	204101	544.436	58.078	35.737	367872	74010.8	40773.2	0.806	553.817
7142	Q9JI11	Q9JI11	Serine/threonine-protein kinase 4;Serine/threonine-protein kinase 4 37kDa subunit;Serine/threonine-protein kinase 4 18kDa subunit	Stk4	sp|Q9JI11|STK4_MOUSE Serine/threonine-protein kinase 4 OS=Mus musculus OX=10090 GN=Stk4 PE=1 SV=1	4	487	55541.1	519.76	74.8572	41.6378	367804	29796.6	60367.4	0.806	150.68
245	E9PVX6;E9PVX6-2	E9PVX6;E9PVX6-2		Mki67	sp|E9PVX6|KI67_MOUSE Proliferation marker protein Ki-67 OS=Mus musculus OX=10090 GN=Mki67 PE=1 SV=1;sp|E9PVX6-2|KI67_MOUSE Isoform 2 of Proliferation marker protein Ki-67 OS=Mus musculus OX=10090 GN=Mki67	4	3177	350864	543.515	175.206	106.977	367250	94895.3	47092.7	0.806	950.439
892	P12804	P12804	Fibroleukin	Fgl2	sp|P12804|FGL2_MOUSE Fibroleukin OS=Mus musculus OX=10090 GN=Fgl2 PE=1 SV=1	4	432	48951	502.007	69.585	18.337	367170	3002.68	66582.3	0.806	132.572
6144	Q9CR00	Q9CR00	26S proteasome non-ATPase regulatory subunit 9	Psmd9	sp|Q9CR00|PSMD9_MOUSE 26S proteasome non-ATPase regulatory subunit 9 OS=Mus musculus OX=10090 GN=Psmd9 PE=1 SV=1	4	222	24719.9	529.338	130.242	93.8604	366682	57434.6	62809.4	0.805	66.8591
6319	Q9CXY6	Q9CXY6	Interleukin enhancer-binding factor 2	Ilf2	sp|Q9CXY6|ILF2_MOUSE Interleukin enhancer-binding factor 2 OS=Mus musculus OX=10090 GN=Ilf2 PE=1 SV=1	4	390	43062.1	533.947	47.785	107.23	366671	60694.7	101478	0.805	116.465
4930	Q8R016	Q8R016	Bleomycin hydrolase	Blmh	sp|Q8R016|BLMH_MOUSE Bleomycin hydrolase OS=Mus musculus OX=10090 GN=Blmh PE=1 SV=1	4	455	52511.1	531.553	64.4517	152.83	365028	72824	129662	0.805	141.384
2852	Q61584-3;Q61584-4;Q61584;Q61584-5;Q61584-6;Q61584-2;Q61584-7	Q61584-3;Q61584-4;Q61584;Q61584-5;Q61584-6;Q61584-2;Q61584-7	Fragile X mental retardation syndrome-related protein 1	Fxr1	sp|Q61584-3|FXR1_MOUSE Isoform B of Fragile X mental retardation syndrome-related protein 1 OS=Mus musculus OX=10090 GN=Fxr1;sp|Q61584-4|FXR1_MOUSE Isoform C of Fragile X mental retardation syndrome-related protein 1 OS=Mus musculus OX=10090 GN=Fxr1;sp|Q61	4	677	76207.1	565.206	12.4202	77.0438	364708	41875.2	6082.77	0.805	205.005
1104	P28658	P28658	Ataxin-10	Atxn10	sp|P28658|ATX10_MOUSE Ataxin-10 OS=Mus musculus OX=10090 GN=Atxn10 PE=1 SV=2	4	475	53706.9	548.248	74.9406	66.9964	364501	92545.1	44870.9	0.805	144.395
1557	P60060	P60060	Protein transport protein Sec61 subunit gamma	Sec61g	sp|P60060|SC61G_MOUSE Protein transport protein Sec61 subunit gamma OS=Mus musculus OX=10090 GN=Sec61g PE=3 SV=1	4	68	7741.32	542.309	74.1654	309.07	364354	36583.7	193297	0.805	20.8048
340	O08808	O08808	Protein diaphanous homolog 1	Diaph1	sp|O08808|DIAP1_MOUSE Protein diaphanous homolog 1 OS=Mus musculus OX=10090 GN=Diaph1 PE=1 SV=1	4	1255	139343	495.272	417.429	83.9829	363540	223336	107935	0.805	373.647
7744	Q9Z277;Q9Z277-2	Q9Z277;Q9Z277-2	Tyrosine-protein kinase BAZ1B	Baz1b	sp|Q9Z277|BAZ1B_MOUSE Tyrosine-protein kinase BAZ1B OS=Mus musculus OX=10090 GN=Baz1b PE=1 SV=2;sp|Q9Z277-2|BAZ1B_MOUSE Isoform 2 of Tyrosine-protein kinase BAZ1B OS=Mus musculus OX=10090 GN=Baz1b	4	1479	170651	531.353	19.2081	10.3379	363205	40575.8	35842.2	0.805	457.177
6912	Q9DCA5	Q9DCA5	Ribosome biogenesis protein BRX1 homolog	Brix1	sp|Q9DCA5|BRX1_MOUSE Ribosome biogenesis protein BRX1 homolog OS=Mus musculus OX=10090 GN=Brix1 PE=1 SV=3	4	353	41241.1	527.768	109.331	69.6262	362736	104512	78013.1	0.804	110.343
1437	P54728	P54728	UV excision repair protein RAD23 homolog B	Rad23b	sp|P54728|RD23B_MOUSE UV excision repair protein RAD23 homolog B OS=Mus musculus OX=10090 GN=Rad23b PE=1 SV=2	4	416	43512.6	527.299	121.371	67.8147	362106	41025.1	24547.9	0.804	116.218
4788	Q8K1X4;P28660-2;P28660	Q8K1X4		Nckap1l	sp|Q8K1X4|NCKPL_MOUSE Nck-associated protein 1-like OS=Mus musculus OX=10090 GN=Nckap1l PE=1 SV=1	4	1134	128905	512.191	87.2418	53.8812	360938	43247.4	66239.6	0.804	343.183
1464	P56380	P56380	Bis(5-nucleosyl)-tetraphosphatase [asymmetrical]	Nudt2	sp|P56380|AP4A_MOUSE Bis(5-nucleosyl)-tetraphosphatase [asymmetrical] OS=Mus musculus OX=10090 GN=Nudt2 PE=1 SV=3	4	147	16989.4	524.768	118.047	84.0336	360674	110766	86769.7	0.804	45.1977
333	O08784	O08784	Treacle protein	Tcof1	sp|O08784|TCOF_MOUSE Treacle protein OS=Mus musculus OX=10090 GN=Tcof1 PE=1 SV=1	4	1320	135001	532.721	44.9015	139.07	359956	11460.9	71253.1	0.804	358.435
4618	Q8CGP0;Q9D2U9;Q64524	Q8CGP0;Q9D2U9;Q64524	Histone H2B type 3-B;Histone H2B type 3-A;Histone H2B type 2-E	Hist3h2bb;Hist3h2ba;Hist2h2be	sp|Q8CGP0|H2B3B_MOUSE Histone H2B type 3-B OS=Mus musculus OX=10090 GN=Hist3h2bb PE=1 SV=3;sp|Q9D2U9|H2B3A_MOUSE Histone H2B type 3-A OS=Mus musculus OX=10090 GN=Hist3h2ba PE=1 SV=3;sp|Q64524|H2B2E_MOUSE Histone H2B type 2-E OS=Mus musculus OX=10090 GN=His	4	126	13908.1	523.161	789.819	172.645	359265	456714	101761	0.804	36.8559
2044	Q07813	Q07813	Apoptosis regulator BAX	Bax	sp|Q07813|BAX_MOUSE Apoptosis regulator BAX OS=Mus musculus OX=10090 GN=Bax PE=1 SV=1	4	192	21394.6	521.721	244.317	63.9515	358579	117493	22851.5	0.804	56.5866
6072	Q9CQH3	Q9CQH3	NADH dehydrogenase [ubiquinone] 1 beta subcomplex subunit 5, mitochondrial	Ndufb5	sp|Q9CQH3|NDUB5_MOUSE NADH dehydrogenase [ubiquinone] 1 beta subcomplex subunit 5, mitochondrial OS=Mus musculus OX=10090 GN=Ndufb5 PE=1 SV=1	4	189	21710.2	530.609	73.3608	43.9132	358225	85477.8	45275.2	0.803	57.3646
7279	Q9JLQ2	Q9JLQ2	ARF GTPase-activating protein GIT2	Git2	sp|Q9JLQ2|GIT2_MOUSE ARF GTPase-activating protein GIT2 OS=Mus musculus OX=10090 GN=Git2 PE=1 SV=2	4	708	78766	521.347	91.8673	62.4697	358019	92475.4	72839.6	0.803	208.002
6453	Q9D0F6	Q9D0F6	Replication factor C subunit 5	Rfc5	sp|Q9D0F6|RFC5_MOUSE Replication factor C subunit 5 OS=Mus musculus OX=10090 GN=Rfc5 PE=1 SV=1	4	339	38096.2	509.893	49.5831	56.1409	357569	23371.6	65802.4	0.803	100.477
1367	P51125-3;P51125-2;P51125;P51125-6;P51125-7;P51125-5;P51125-4	P51125-3;P51125-2;P51125;P51125-6;P51125-7;P51125-5;P51125-4	Calpastatin	Cast	sp|P51125-3|ICAL_MOUSE Isoform 3 of Calpastatin OS=Mus musculus OX=10090 GN=Cast;sp|P51125-2|ICAL_MOUSE Isoform 2 of Calpastatin OS=Mus musculus OX=10090 GN=Cast;sp|P51125|ICAL_MOUSE Calpastatin OS=Mus musculus OX=10090 GN=Cast PE=1 SV=2;sp|P51125-6|ICAL_M	4	740	79695	520.421	32.3076	52.3414	357383	48676	66484	0.803	210.082
7452	Q9R059	Q9R059	Four and a half LIM domains protein 3	Fhl3	sp|Q9R059|FHL3_MOUSE Four and a half LIM domains protein 3 OS=Mus musculus OX=10090 GN=Fhl3 PE=1 SV=2	4	289	31794.6	518.566	105.502	120.338	356110	102358	108622	0.803	83.5143
1555	P60003	P60003	Transcription elongation factor 1 homolog	Elof1	sp|P60003|ELOF1_MOUSE Transcription elongation factor 1 homolog OS=Mus musculus OX=10090 GN=Elof1 PE=1 SV=1	4	83	9461.85	516.821	167.885	194.215	354911	148105	154420	0.803	24.7696
6224	Q9CW46;Q9CW46-2	Q9CW46	Ribonucleoprotein PTB-binding 1	Raver1	sp|Q9CW46|RAVR1_MOUSE Ribonucleoprotein PTB-binding 1 OS=Mus musculus OX=10090 GN=Raver1 PE=1 SV=2	4	748	79382	515.09	57.3637	168.387	354022	65815.8	138556	0.803	207.289
6814	Q9DB34	Q9DB34	Charged multivesicular body protein 2a	Chmp2a	sp|Q9DB34|CHM2A_MOUSE Charged multivesicular body protein 2a OS=Mus musculus OX=10090 GN=Chmp2a PE=1 SV=1	4	222	25134	514.478	196.356	106.033	353302	88462.3	53239.7	0.802	65.4985
4300	Q8BXZ1	Q8BXZ1	Protein disulfide-isomerase TMX3	Tmx3	sp|Q8BXZ1|TMX3_MOUSE Protein disulfide-isomerase TMX3 OS=Mus musculus OX=10090 GN=Tmx3 PE=1 SV=2	4	456	51848	513.536	97.1688	159.418	352955	94936.4	132880	0.802	134.982
7673	Q9Z0Y1	Q9Z0Y1	Dynactin subunit 3	Dctn3	sp|Q9Z0Y1|DCTN3_MOUSE Dynactin subunit 3 OS=Mus musculus OX=10090 GN=Dctn3 PE=1 SV=2	4	186	20978.3	527.734	166.335	109.455	352201	156829	76504	0.802	54.4985
4774	Q8K1J6;Q8K1J6-2	Q8K1J6;Q8K1J6-2	CCA tRNA nucleotidyltransferase 1, mitochondrial	Trnt1	sp|Q8K1J6|TRNT1_MOUSE CCA tRNA nucleotidyltransferase 1, mitochondrial OS=Mus musculus OX=10090 GN=Trnt1 PE=1 SV=1;sp|Q8K1J6-2|TRNT1_MOUSE Isoform 2 of CCA tRNA nucleotidyltransferase 1, mitochondrial OS=Mus musculus OX=10090 GN=Trnt1	4	434	49895.3	520.87	156.353	97.2575	351949	144726	79560.8	0.802	129.528
6269	Q9CWZ7	Q9CWZ7	Gamma-soluble NSF attachment protein	Napg	sp|Q9CWZ7|SNAG_MOUSE Gamma-soluble NSF attachment protein OS=Mus musculus OX=10090 GN=Napg PE=1 SV=1	4	312	34732.3	536.221	3.82502	49.518	351753	40088.6	16129.4	0.802	90.1147
948	P16546	P16546	Spectrin alpha chain, non-erythrocytic 1	Sptan1	sp|P16546|SPTN1_MOUSE Spectrin alpha chain, non-erythrocytic 1 OS=Mus musculus OX=10090 GN=Sptan1 PE=1 SV=4	4	2472	284597	514.383	27.528	14.702	351609	33358.8	27488.2	0.802	738.099
5490	Q91YI0	Q91YI0	Argininosuccinate lyase	Asl	sp|Q91YI0|ARLY_MOUSE Argininosuccinate lyase OS=Mus musculus OX=10090 GN=Asl PE=1 SV=1	4	464	51739.2	510.501	195.224	71.4382	350868	166711	78003	0.802	133.902
5175	Q8VCN6	Q8VCN6	CD99 antigen	Cd99	sp|Q8VCN6|CD99_MOUSE CD99 antigen OS=Mus musculus OX=10090 GN=Cd99 PE=1 SV=1	4	175	16782.5	510.394	53.4555	105.51	350498	63730.3	98873.7	0.802	43.3876
1148	P31938	P31938	Dual specificity mitogen-activated protein kinase kinase 1	Map2k1	sp|P31938|MP2K1_MOUSE Dual specificity mitogen-activated protein kinase kinase 1 OS=Mus musculus OX=10090 GN=Map2k1 PE=1 SV=2	4	393	43474	518.713	136.95	195.206	350490	130373	142472	0.801	112.39
4742	Q8K0D5	Q8K0D5	Elongation factor G, mitochondrial	Gfm1	sp|Q8K0D5|EFGM_MOUSE Elongation factor G, mitochondrial OS=Mus musculus OX=10090 GN=Gfm1 PE=1 SV=1	4	751	83549.5	475.818	120.452	17.0741	349261	34147	64164	0.801	215.237
5278	Q8VEH3	Q8VEH3	ADP-ribosylation factor-like protein 8A	Arl8a	sp|Q8VEH3|ARL8A_MOUSE ADP-ribosylation factor-like protein 8A OS=Mus musculus OX=10090 GN=Arl8a PE=1 SV=1	4	186	21389.9	530.907	36.991	36.52	349089	68113.6	13961.4	0.801	55.0769
6690	Q9D7S7-2;Q9D7S7	Q9D7S7-2;Q9D7S7	60S ribosomal protein L22-like 1	Rpl22l1	sp|Q9D7S7-2|RL22L_MOUSE Isoform 2 of 60S ribosomal protein L22-like 1 OS=Mus musculus OX=10090 GN=Rpl22l1;sp|Q9D7S7|RL22L_MOUSE 60S ribosomal protein L22-like 1 OS=Mus musculus OX=10090 GN=Rpl22l1 PE=1 SV=1	4	121	14339.3	508.157	226.166	261.693	348961	190505	195791	0.801	36.9087
5220	Q8VDM6;Q8VDM6-2;Q8VDM6-3	Q8VDM6;Q8VDM6-2	Heterogeneous nuclear ribonucleoprotein U-like protein 1	Hnrnpul1	sp|Q8VDM6|HNRL1_MOUSE Heterogeneous nuclear ribonucleoprotein U-like protein 1 OS=Mus musculus OX=10090 GN=Hnrnpul1 PE=1 SV=1;sp|Q8VDM6-2|HNRL1_MOUSE Isoform 2 of Heterogeneous nuclear ribonucleoprotein U-like protein 1 OS=Mus musculus OX=10090 GN=Hnrnpul1	4	859	96001.9	475.309	83.2044	52.6486	348887	10243.2	86214.8	0.801	247.052
1212	P39054;P39054-2;P39053-5;P39053-3;P39053-6;P39053-4;P39053	P39054;P39054-2	Dynamin-2	Dnm2	sp|P39054|DYN2_MOUSE Dynamin-2 OS=Mus musculus OX=10090 GN=Dnm2 PE=1 SV=2;sp|P39054-2|DYN2_MOUSE Isoform 2 of Dynamin-2 OS=Mus musculus OX=10090 GN=Dnm2	4	870	98145.3	516.715	19.5383	59.0937	348845	45110.1	54589.9	0.801	252.537
140	B2RY56	B2RY56	RNA-binding protein 25	Rbm25	sp|B2RY56|RBM25_MOUSE RNA-binding protein 25 OS=Mus musculus OX=10090 GN=Rbm25 PE=1 SV=2	4	838	99551.9	516.483	189.586	99.9717	348318	169513	79471.9	0.801	255.77
7260	Q9JL35	Q9JL35	High mobility group nucleosome-binding domain-containing protein 5	Hmgn5	sp|Q9JL35|HMGN5_MOUSE High mobility group nucleosome-binding domain-containing protein 5 OS=Mus musculus OX=10090 GN=Hmgn5 PE=1 SV=2	4	406	45343.7	515.59	269.413	225.75	348085	156680	135156	0.8	116.42
4471	Q8C6I2;Q8C6I2-3;Q8C6I2-2	Q8C6I2;Q8C6I2-3;Q8C6I2-2	Succinate dehydrogenase assembly factor 2, mitochondrial	Sdhaf2	sp|Q8C6I2|SDHF2_MOUSE Succinate dehydrogenase assembly factor 2, mitochondrial OS=Mus musculus OX=10090 GN=Sdhaf2 PE=1 SV=1;sp|Q8C6I2-3|SDHF2_MOUSE Isoform 3 of Succinate dehydrogenase assembly factor 2, mitochondrial OS=Mus musculus OX=10090 GN=Sdhaf2;sp|	4	164	19431.3	506.396	223.951	218.452	347752	188793	168803	0.8	49.842
4340	Q8BZN6-4;Q8BZN6;Q8BZN6-2;Q8BZN6-3	Q8BZN6-4;Q8BZN6;Q8BZN6-2;Q8BZN6-3	Dedicator of cytokinesis protein 10	Dock10	sp|Q8BZN6-4|DOC10_MOUSE Isoform 4 of Dedicator of cytokinesis protein 10 OS=Mus musculus OX=10090 GN=Dock10;sp|Q8BZN6|DOC10_MOUSE Dedicator of cytokinesis protein 10 OS=Mus musculus OX=10090 GN=Dock10 PE=1 SV=3;sp|Q8BZN6-2|DOC10_MOUSE Isoform 2 of Dedicato	4	2176	248609	505.773	38.819	19.52	347324	52757.4	45130.6	0.8	636.906
2411	Q3UPL0;Q3UPL0-2;Q3UPL0-3	Q3UPL0;Q3UPL0-2	Protein transport protein Sec31A	Sec31a	sp|Q3UPL0|SC31A_MOUSE Protein transport protein Sec31A OS=Mus musculus OX=10090 GN=Sec31a PE=1 SV=2;sp|Q3UPL0-2|SC31A_MOUSE Isoform 2 of Protein transport protein Sec31A OS=Mus musculus OX=10090 GN=Sec31a	4	1230	133569	514.172	9.6354	35.1636	347128	37684.4	39120.6	0.8	341.994
1924	P97770-2;P97770;P97770-3	P97770-2;P97770;P97770-3	THUMP domain-containing protein 3	Thumpd3	sp|P97770-2|THUM3_MOUSE Isoform 2 of THUMP domain-containing protein 3 OS=Mus musculus OX=10090 GN=Thumpd3;sp|P97770|THUM3_MOUSE THUMP domain-containing protein 3 OS=Mus musculus OX=10090 GN=Thumpd3 PE=1 SV=1;sp|P97770-3|THUM3_MOUSE Isoform 3 of THUMP doma	4	504	56328	513.432	108.126	116.123	346922	52746	55536	0.8	144.139
1461	P56371	P56371	Ras-related protein Rab-4A	Rab4a	sp|P56371|RAB4A_MOUSE Ras-related protein Rab-4A OS=Mus musculus OX=10090 GN=Rab4a PE=1 SV=2	3	218	24408.7	472.125	2320.52	472.125	346844	1701276	346844	0.8	62.4457
3488	Q7TMR0;Q7TMR0-2	Q7TMR0	Lysosomal Pro-X carboxypeptidase	Prcp	sp|Q7TMR0|PCP_MOUSE Lysosomal Pro-X carboxypeptidase OS=Mus musculus OX=10090 GN=Prcp PE=1 SV=2	4	491	55027.1	504.532	48.1648	102.714	346766	58581.1	97046.9	0.8	140.746
2316	Q3UE37	Q3UE37	Ubiquitin-conjugating enzyme E2 Z	Ube2z	sp|Q3UE37|UBE2Z_MOUSE Ubiquitin-conjugating enzyme E2 Z OS=Mus musculus OX=10090 GN=Ube2z PE=1 SV=2	4	356	38368.3	513.581	47.1987	50.9243	346729	65244.7	49236.3	0.8	98.1267
5722	Q99J72-4;Q99J72;Q99J72-3;Q99J72-2	Q99J72-4;Q99J72;Q99J72-3;Q99J72-2	DNA dC->dU-editing enzyme APOBEC-3	Apobec3	sp|Q99J72-4|ABEC3_MOUSE Isoform 4 of DNA dC->dU-editing enzyme APOBEC-3 OS=Mus musculus OX=10090 GN=Apobec3;sp|Q99J72|ABEC3_MOUSE DNA dC->dU-editing enzyme APOBEC-3 OS=Mus musculus OX=10090 GN=Apobec3 PE=1 SV=3;sp|Q99J72-3|ABEC3_MOUSE Isoform 3 of DNA dC->	4	407	48615.3	512.909	127.273	69.7564	346569	122940	61617	0.799	124.276
5964	Q9CPP6	Q9CPP6	NADH dehydrogenase [ubiquinone] 1 alpha subcomplex subunit 5	Ndufa5	sp|Q9CPP6|NDUA5_MOUSE NADH dehydrogenase [ubiquinone] 1 alpha subcomplex subunit 5 OS=Mus musculus OX=10090 GN=Ndufa5 PE=1 SV=3	4	116	13359.7	548.204	106.638	140.734	346547	133713	47202.2	0.799	34.1494
3761	Q810A7;Q810A7-2	Q810A7;Q810A7-2	ATP-dependent RNA helicase DDX42	Ddx42	sp|Q810A7|DDX42_MOUSE ATP-dependent RNA helicase DDX42 OS=Mus musculus OX=10090 GN=Ddx42 PE=1 SV=3;sp|Q810A7-2|DDX42_MOUSE Isoform 2 of ATP-dependent RNA helicase DDX42 OS=Mus musculus OX=10090 GN=Ddx42	4	929	101965	503.794	44.2902	96.4428	345965	56681	92807	0.799	260.2
277	E9Q7G0	E9Q7G0		Numa1	sp|E9Q7G0|NUMA1_MOUSE Nuclear mitotic apparatus protein 1 OS=Mus musculus OX=10090 GN=Numa1 PE=1 SV=1	4	2094	235630	503.665	106.982	74.3387	345876	33624.6	30474.4	0.799	601.14
2124	Q3B7Z2;Q3B7Z2-2;Q5QNQ6	Q3B7Z2;Q3B7Z2-2	Oxysterol-binding protein 1	Osbp	sp|Q3B7Z2|OSBP1_MOUSE Oxysterol-binding protein 1 OS=Mus musculus OX=10090 GN=Osbp PE=1 SV=3;sp|Q3B7Z2-2|OSBP1_MOUSE Isoform 2 of Oxysterol-binding protein 1 OS=Mus musculus OX=10090 GN=Osbp	4	805	88796.6	513.212	27.6725	44.8725	345631	26777.2	22726.8	0.799	226.377
6733	Q9D8S4	Q9D8S4	Oligoribonuclease, mitochondrial	Rexo2	sp|Q9D8S4|ORN_MOUSE Oligoribonuclease, mitochondrial OS=Mus musculus OX=10090 GN=Rexo2 PE=1 SV=2	4	237	26738.7	502.894	63.7306	51.3804	345332	6840.85	13630.2	0.799	68.1085
640	O88447	O88447	Kinesin light chain 1	Klc1	sp|O88447|KLC1_MOUSE Kinesin light chain 1 OS=Mus musculus OX=10090 GN=Klc1 PE=1 SV=3	4	541	61450.1	501.835	104.732	142.775	344620	32344.6	80839.4	0.799	156.202
6849	Q9DBG9	Q9DBG9	Tax1-binding protein 3	Tax1bp3	sp|Q9DBG9|TX1B3_MOUSE Tax1-binding protein 3 OS=Mus musculus OX=10090 GN=Tax1bp3 PE=1 SV=1	4	124	13722.7	509.951	104.759	175.854	344278	50986.9	98835.1	0.798	34.8476
5792	Q99KN9;Q99KN9-2	Q99KN9;Q99KN9-2	Clathrin interactor 1	Clint1	sp|Q99KN9|EPN4_MOUSE Clathrin interactor 1 OS=Mus musculus OX=10090 GN=Clint1 PE=1 SV=2;sp|Q99KN9-2|EPN4_MOUSE Isoform 2 of Clathrin interactor 1 OS=Mus musculus OX=10090 GN=Clint1	4	631	68512.8	500.938	6.10542	58.5706	344086	28232.1	69166.9	0.798	173.885
3208	Q6P542;REV__Q3UHD3-3;REV__Q3UHD3	Q6P542	ATP-binding cassette sub-family F member 1	Abcf1	sp|Q6P542|ABCF1_MOUSE ATP-binding cassette sub-family F member 1 OS=Mus musculus OX=10090 GN=Abcf1 PE=1 SV=1	4	837	94945.4	530.216	72.5915	103.977	344071	98777.3	47421.7	0.798	240.96
6321	Q9CXZ1	Q9CXZ1	NADH dehydrogenase [ubiquinone] iron-sulfur protein 4, mitochondrial	Ndufs4	sp|Q9CXZ1|NDUS4_MOUSE NADH dehydrogenase [ubiquinone] iron-sulfur protein 4, mitochondrial OS=Mus musculus OX=10090 GN=Ndufs4 PE=1 SV=3	4	175	19784.7	468.723	164.238	101.984	342583	54166.7	106766	0.798	49.9942
[truncated: 5,930 more rows]

## Sheet: Subcell loc predictions
Protein IDs	Majority protein IDs	Protein names	Gene names	Fasta headers	Min ratio count	Marker set	SVM score	Localisation Prediction	Prediction Confidence
[truncated: 2,121 more rows]

[truncated: 3 more sheets: Map SILAC ratios, Map 0-1, Notes]
