# Supplementary material for: Small Molecule Enhancers of Endosome-to-Cytosol Import Augment Anti-tumor Immunity
Source: Cell Rep. 2020 Jul 14;32(2):107905. doi: 10.1016/j.celrep.2020.107905 (PMC7370168; doi:10.1016/j.celrep.2020.107905)
Supplement: Data S3. Organellar Maps from Drug-Treated MutuDCs, MR Analysis, and Whole Cell and Cytosol Proteomics of Control and Drug-Treated MutuDCs, Related to Figures 3 and 4 [file mmc4.xlsx]

## Sheet: Cytosol Analysis
Protein IDs	Majority protein IDs	Protein names	Gene names	Fasta headers	Min Ratio count	log (Pra/Con)_1	log (Pra/Con)_2	log (Pra/Con)_3	log (Pra/Con)_4	log (Tam/Con)_1	log (Tam/Con)_2	log (Tam/Con)_3	log (Tam/Con)_4	Median Pra/Con	Median Tam/Con
P14483;P06346;P06344;P06343;P06345;P01921;P06342;P18469	P14483;P06346;P06344;P06343	H-2 class II histocompatibility antigen, A beta chain;H-2 class II histocompatibility antigen, A-F beta chain;H-2 class II histocompatibility antigen, A-U beta chain;H-2 class II histocompatibility antigen, A-K beta chain	H2-Ab1	sp|P14483|HB2A_MOUSE H-2 class II histocompatibility antigen, A beta chain OS=Mus musculus OX=10090 GN=H2-Ab1 PE=1 SV=1;sp|P06346|HB2F_MOUSE H-2 class II histocompatibility antigen, A-F beta chain (Fragment) OS=Mus musculus OX=10090 GN=H2-Ab1 PE=1 SV=1;sp|	14	0.560639	0.526806	0.272085	0.530302	0.743981	0.934522	0.310178	0.296198	0.528554	0.52708
Q9ESY9	Q9ESY9	Gamma-interferon-inducible lysosomal thiol reductase	Ifi30	sp|Q9ESY9|GILT_MOUSE Gamma-interferon-inducible lysosomal thiol reductase OS=Mus musculus OX=10090 GN=Ifi30 PE=1 SV=3	3	0.443136	0.59507	0.0897584	0.417978	0.592138	1.01024	0.4136	0.317133	0.430557	0.502869
P97821	P97821	Dipeptidyl peptidase 1;Dipeptidyl peptidase 1 exclusion domain chain;Dipeptidyl peptidase 1 heavy chain;Dipeptidyl peptidase 1 light chain	Ctsc	sp|P97821|CATC_MOUSE Dipeptidyl peptidase 1 OS=Mus musculus OX=10090 GN=Ctsc PE=1 SV=1	4	0.528531	0.530272	0.327199	0.274001	0.610923	0.996682	0.28918	-0.144968	0.427865	0.450052
Q61207	Q61207	Prosaposin	Psap	sp|Q61207|SAP_MOUSE Prosaposin OS=Mus musculus OX=10090 GN=Psap PE=1 SV=2	12	0.475942	0.471407	0.33755	0.370298	0.542862	0.701135	0.096219	0.109462	0.420853	0.326162
O70370	O70370	Cathepsin S	Ctss	sp|O70370|CATS_MOUSE Cathepsin S OS=Mus musculus OX=10090 GN=Ctss PE=1 SV=2	5	0.366397	0.369087	0.51114	0.468326	0.40179	0.603781	0.437763	0.175343	0.418706	0.419776
P14438;P14434;P14437;P14436;P14435;P23150;P04228;P01910;P04227	P14438;P14434;P14437;P14436;P14435;P23150;P04228;P01910	H-2 class II histocompatibility antigen, A-U alpha chain;H-2 class II histocompatibility antigen, A-B alpha chain;H-2 class II histocompatibility antigen, A-S alpha chain;H-2 class II histocompatibility antigen, A-R alpha chain;H-2 class II histocompatibility antigen, A-F alpha chain;H-2 class II histocompatibility antigen, I-E alpha chain;H-2 class II histocompatibility antigen, A-D alpha chain;…	H2-Aa	sp|P14438|HA2U_MOUSE H-2 class II histocompatibility antigen, A-U alpha chain (Fragment) OS=Mus musculus OX=10090 GN=H2-Aa PE=1 SV=1;sp|P14434|HA2B_MOUSE H-2 class II histocompatibility antigen, A-B alpha chain OS=Mus musculus OX=10090 GN=H2-Aa PE=1 SV=2;s	5	0.588204	0.462716	0.361832	0.298279	0.791514	0.814559	0.378038	0.0532001	0.412274	0.584776
Q9Z0J0	Q9Z0J0	Epididymal secretory protein E1	Npc2	sp|Q9Z0J0|NPC2_MOUSE NPC intracellular cholesterol transporter 2 OS=Mus musculus OX=10090 GN=Npc2 PE=1 SV=1	4	0.31874	0.48765	0.204133	0.46727	0.664807	0.763514	0.337419	0.187826	0.393005	0.501113
O88668	O88668	Protein CREG1	Creg1	sp|O88668|CREG1_MOUSE Protein CREG1 OS=Mus musculus OX=10090 GN=Creg1 PE=1 SV=1	5	0.438225	0.498634	0.284856	0.316676	0.716607	0.662034	0.485153	0.225075	0.37745	0.573593
Q9D7V9	Q9D7V9	N-acylethanolamine-hydrolyzing acid amidase;N-acylethanolamine-hydrolyzing acid amidase subunit alpha;N-acylethanolamine-hydrolyzing acid amidase subunit beta	Naaa	sp|Q9D7V9|NAAA_MOUSE N-acylethanolamine-hydrolyzing acid amidase OS=Mus musculus OX=10090 GN=Naaa PE=1 SV=2	6	0.449875	0.267886	0.462844	0.298633	0.149721	0.0663233	-0.0638263	-0.533364	0.374254	0.00124846
Q8BG07-2;Q8BG07	Q8BG07-2;Q8BG07	Phospholipase D4	Pld4	sp|Q8BG07-2|PLD4_MOUSE Isoform 2 of Phospholipase D4 OS=Mus musculus OX=10090 GN=Pld4;sp|Q8BG07|PLD4_MOUSE Phospholipase D4 OS=Mus musculus OX=10090 GN=Pld4 PE=1 SV=1	8	0.386954	0.679697	0.330226	0.358484	0.660239	0.885958	0.474475	-0.0522248	0.372719	0.567357
Q9QWR8	Q9QWR8	Alpha-N-acetylgalactosaminidase	Naga	sp|Q9QWR8|NAGAB_MOUSE Alpha-N-acetylgalactosaminidase OS=Mus musculus OX=10090 GN=Naga PE=1 SV=2	5	0.299044	0.36908	0.373871	0.619752	0.58841	0.78183	0.590247	0.123043	0.371476	0.589328
Q3UMB9	Q3UMB9	WASH complex subunit 7	Kiaa1033	sp|Q3UMB9|WASC4_MOUSE WASH complex subunit 4 OS=Mus musculus OX=10090 GN=Washc4 PE=1 SV=2	4	0.32194	0.497619	0.0120445	0.413717	0.198731	0.0471537	-0.177748	0.521915	0.367829	0.122943
Q8VCI0	Q8VCI0	Phospholipase B-like 1;Phospholipase B-like 1 chain A;Phospholipase B-like 1 chain B;Phospholipase B-like 1 chain C	Plbd1	sp|Q8VCI0|PLBL1_MOUSE Phospholipase B-like 1 OS=Mus musculus OX=10090 GN=Plbd1 PE=1 SV=1	4	0.270735	0.722207	0.364693	0.352205	0.369107	0.916789	0.400005	-0.104641	0.358449	0.384556
Q8CFI0-3;Q8CFI0;Q8CFI0-2;P46935	Q8CFI0-3;Q8CFI0;Q8CFI0-2	E3 ubiquitin-protein ligase NEDD4-like	Nedd4l	sp|Q8CFI0-3|NED4L_MOUSE Isoform 3 of E3 ubiquitin-protein ligase NEDD4-like OS=Mus musculus OX=10090 GN=Nedd4l;sp|Q8CFI0|NED4L_MOUSE E3 ubiquitin-protein ligase NEDD4-like OS=Mus musculus OX=10090 GN=Nedd4l PE=1 SV=2;sp|Q8CFI0-2|NED4L_MOUSE Isoform 2 of E3	3	0.310855	-0.195686	0.549771	0.383127	0.0941697	0.0862365	0.508656	0.0853116	0.346991	0.0902031
P16675	P16675	Lysosomal protective protein;Lysosomal protective protein 32 kDa chain;Lysosomal protective protein 20 kDa chain	Ctsa	sp|P16675|PPGB_MOUSE Lysosomal protective protein OS=Mus musculus OX=10090 GN=Ctsa PE=1 SV=1	3	0.312976	0.533562	0.378166	0.13141	0.172868	0.47983	0.433593	-0.124285	0.345571	0.30323
Q9WUU7	Q9WUU7	Cathepsin Z	Ctsz	sp|Q9WUU7|CATZ_MOUSE Cathepsin Z OS=Mus musculus OX=10090 GN=Ctsz PE=1 SV=1	3	0.311747	0.629107	0.100273	0.363883	0.413927	0.823509	0.134799	0.167898	0.337815	0.290913
O09159	O09159	Lysosomal alpha-mannosidase	Man2b1	sp|O09159|MA2B1_MOUSE Lysosomal alpha-mannosidase OS=Mus musculus OX=10090 GN=Man2b1 PE=1 SV=4	16	0.370813	0.437248	0.0591922	0.279453	0.741871	0.803987	0.130225	-0.0033439	0.325133	0.436048
Q9CR57	Q9CR57	60S ribosomal protein L14	Rpl14	sp|Q9CR57|RL14_MOUSE 60S ribosomal protein L14 OS=Mus musculus OX=10090 GN=Rpl14 PE=1 SV=3	5	0.119271	0.371508	0.342782	0.277854	0.673054	0.524262	0.727498	0.98089	0.310318	0.700276
P60487	P60487	Pyridoxal phosphate phosphatase	Pdxp	sp|P60487|PLPP_MOUSE Pyridoxal phosphate phosphatase OS=Mus musculus OX=10090 GN=Pdxp PE=1 SV=1	3	0.403357	0.446625	-0.00545442	0.201955	0.25332	0.182623	0.14075	0.122172	0.302656	0.161686
Q03963	Q03963	Interferon-induced, double-stranded RNA-activated protein kinase	Eif2ak2	sp|Q03963|E2AK2_MOUSE Interferon-induced, double-stranded RNA-activated protein kinase OS=Mus musculus OX=10090 GN=Eif2ak2 PE=1 SV=2	3	0.17389	0.429949	0.509691	-0.438737	0.121304	0.23928	-0.0632129	-0.451984	0.301919	0.0290456
O35382	O35382	Exocyst complex component 4	Exoc4	sp|O35382|EXOC4_MOUSE Exocyst complex component 4 OS=Mus musculus OX=10090 GN=Exoc4 PE=1 SV=2	4	0.140517	0.370097	0.0272642	0.403686	0.187956	0.229913	0.20136	0.48483	0.255307	0.215636
P61358	P61358	60S ribosomal protein L27	Rpl27	sp|P61358|RL27_MOUSE 60S ribosomal protein L27 OS=Mus musculus OX=10090 GN=Rpl27 PE=1 SV=2	5	0.275329	0.251781	0.241495	0.18402	0.528828	0.421304	0.593151	0.680675	0.246638	0.56099
P19253	P19253	60S ribosomal protein L13a	Rpl13a	sp|P19253|RL13A_MOUSE 60S ribosomal protein L13a OS=Mus musculus OX=10090 GN=Rpl13a PE=1 SV=4	4	0.271753	0.274372	0.130219	0.201896	0.611839	0.470035	0.706886	0.455609	0.236824	0.540937
P55258	P55258	Ras-related protein Rab-8A	Rab8a	sp|P55258|RAB8A_MOUSE Ras-related protein Rab-8A OS=Mus musculus OX=10090 GN=Rab8a PE=1 SV=2	3	0.338445	0.145511	0.327742	-0.0939204	0.37677	0.354999	0.391172	0.142168	0.236626	0.365884
Q8BP67	Q8BP67	60S ribosomal protein L24	Rpl24	sp|Q8BP67|RL24_MOUSE 60S ribosomal protein L24 OS=Mus musculus OX=10090 GN=Rpl24 PE=1 SV=2	6	0.204989	0.248455	0.252315	0.0135805	0.513498	0.565525	0.594957	0.523738	0.226722	0.544632
P14148	P14148	60S ribosomal protein L7	Rpl7	sp|P14148|RL7_MOUSE 60S ribosomal protein L7 OS=Mus musculus OX=10090 GN=Rpl7 PE=1 SV=2	9	0.168407	0.270767	0.301543	0.081658	0.611913	0.55299	0.654511	0.65817	0.219587	0.633212
Q8R1X6-2;Q8R1X6	Q8R1X6-2;Q8R1X6	Spartin	Spg20	sp|Q8R1X6-2|SPART_MOUSE Isoform 2 of Spartin OS=Mus musculus OX=10090 GN=Spart;sp|Q8R1X6|SPART_MOUSE Spartin OS=Mus musculus OX=10090 GN=Spart PE=1 SV=1	3	0.206961	0.145449	0.231595	0.41379	-0.226712	0.295815	0.616395	0.344197	0.219278	0.320006
Q9CR50	Q9CR50	RING finger and CHY zinc finger domain-containing protein 1	Rchy1	sp|Q9CR50|ZN363_MOUSE RING finger and CHY zinc finger domain-containing protein 1 OS=Mus musculus OX=10090 GN=Rchy1 PE=1 SV=1	4	0.0883027	0.337299	0.00531277	0.386007	0.0580027	0.12412	-0.213558	0.101291	0.212801	0.0796468
Q5SQX6	Q5SQX6	Cytoplasmic FMR1-interacting protein 2	Cyfip2	sp|Q5SQX6|CYFP2_MOUSE Cytoplasmic FMR1-interacting protein 2 OS=Mus musculus OX=10090 GN=Cyfip2 PE=1 SV=2	4	0.22936	0.415176	0.195224	-0.00685671	0.161179	0.342906	0.471894	0.305665	0.212292	0.324286
Q8CHG3	Q8CHG3	GRIP and coiled-coil domain-containing protein 2	Gcc2	sp|Q8CHG3|GCC2_MOUSE GRIP and coiled-coil domain-containing protein 2 OS=Mus musculus OX=10090 GN=Gcc2 PE=1 SV=2	4	0.23544	0.20201	-0.174423	0.221598	-0.143583	-0.0460837	-0.607734	0.122092	0.211804	-0.0948332
Q91VR5	Q91VR5	ATP-dependent RNA helicase DDX1	Ddx1	sp|Q91VR5|DDX1_MOUSE ATP-dependent RNA helicase DDX1 OS=Mus musculus OX=10090 GN=Ddx1 PE=1 SV=1	6	0.286995	0.115613	0.398982	0.027276	0.252716	0.35902	0.293828	0.0498837	0.201304	0.273272
Q6ZPU9;Q6ZPU9-3;Q6ZPU9-2	Q6ZPU9;Q6ZPU9-3	KIF1-binding protein	Kbp	sp|Q6ZPU9|KBP_MOUSE KIF1-binding protein OS=Mus musculus OX=10090 GN=Kif1bp PE=1 SV=2;sp|Q6ZPU9-3|KBP_MOUSE Isoform 3 of KIF1-binding protein OS=Mus musculus OX=10090 GN=Kif1bp	7	0.24712	0.276712	-0.207196	0.15188	0.021559	-0.185189	-0.250372	0.151619	0.1995	-0.0818148
Q91WB4	Q91WB4	Pleckstrin homology domain-containing family F member 2	Plekhf2	sp|Q91WB4|PKHF2_MOUSE Pleckstrin homology domain-containing family F member 2 OS=Mus musculus OX=10090 GN=Plekhf2 PE=1 SV=1	3	0.291806	0.23547	-0.0848261	0.157575	-0.0984405	0.254826	-0.233947	0.0490512	0.196522	-0.0246947
Q9CQT5	Q9CQT5	Proteasome maturation protein	Pomp	sp|Q9CQT5|POMP_MOUSE Proteasome maturation protein OS=Mus musculus OX=10090 GN=Pomp PE=1 SV=1	3	0.284864	0.327786	-0.0381291	0.0930799	0.262263	0.0116946	0.0662613	-0.0424335	0.188972	0.0389779
Q60591-2;Q60591;Q60591-4;Q8K120-2;Q8K120	Q60591-2;Q60591;Q60591-4	Nuclear factor of activated T-cells, cytoplasmic 2	Nfatc2	sp|Q60591-2|NFAC2_MOUSE Isoform B of Nuclear factor of activated T-cells, cytoplasmic 2 OS=Mus musculus OX=10090 GN=Nfatc2;sp|Q60591|NFAC2_MOUSE Nuclear factor of activated T-cells, cytoplasmic 2 OS=Mus musculus OX=10090 GN=Nfatc2 PE=1 SV=3;sp|Q60591-4|NFA	5	0.11482	-0.0278265	0.261049	0.376797	-0.0458103	-0.26675	0.694389	0.280458	0.187934	0.117324
P51863	P51863	V-type proton ATPase subunit d 1	Atp6v0d1	sp|P51863|VA0D1_MOUSE V-type proton ATPase subunit d 1 OS=Mus musculus OX=10090 GN=Atp6v0d1 PE=1 SV=2	3	0.299695	0.220313	0.154962	0.0914309	-0.0916437	0.0321158	-0.197494	-0.182674	0.187637	-0.137159
P51410	P51410	60S ribosomal protein L9	Rpl9	sp|P51410|RL9_MOUSE 60S ribosomal protein L9 OS=Mus musculus OX=10090 GN=Rpl9 PE=2 SV=2	7	0.201138	0.168433	0.136094	0.262256	0.646419	0.535167	0.574823	0.734585	0.184785	0.610621
Q9D6Z1	Q9D6Z1	Nucleolar protein 56	Nop56	sp|Q9D6Z1|NOP56_MOUSE Nucleolar protein 56 OS=Mus musculus OX=10090 GN=Nop56 PE=1 SV=2	5	0.468549	0.400439	-0.303386	-0.0348692	0.359527	0.174431	-0.549574	-0.254914	0.182785	-0.0402415
Q8JZM7	Q8JZM7	Parafibromin	Cdc73	sp|Q8JZM7|CDC73_MOUSE Parafibromin OS=Mus musculus OX=10090 GN=Cdc73 PE=1 SV=1	5	0.195975	0.315089	0.168956	0.00851813	0.222216	0.357449	0.28389	-0.0666647	0.182466	0.253053
Q9DB34	Q9DB34	Charged multivesicular body protein 2a	Chmp2a	sp|Q9DB34|CHM2A_MOUSE Charged multivesicular body protein 2a OS=Mus musculus OX=10090 GN=Chmp2a PE=1 SV=1	5	0.206138	0.381007	0.0374574	0.155235	-0.109779	-0.13227	-0.0480906	-0.0357673	0.180686	-0.0789348
Q8VEH5	Q8VEH5	EPM2A-interacting protein 1	Epm2aip1	sp|Q8VEH5|EPMIP_MOUSE EPM2A-interacting protein 1 OS=Mus musculus OX=10090 GN=Epm2aip1 PE=1 SV=1	3	-0.193158	0.0566564	0.335585	0.302905	-0.234863	0.00277372	-0.308253	0.0421298	0.179781	-0.116045
P62855	P62855	40S ribosomal protein S26	Rps26	sp|P62855|RS26_MOUSE 40S ribosomal protein S26 OS=Mus musculus OX=10090 GN=Rps26 PE=1 SV=3	6	0.22117	0.181756	0.0542322	0.173936	0.439909	0.418579	0.296694	0.364535	0.177846	0.391557
Q6NZM9;Q6NZM9-2	Q6NZM9;Q6NZM9-2	Histone deacetylase 4	Hdac4	sp|Q6NZM9|HDAC4_MOUSE Histone deacetylase 4 OS=Mus musculus OX=10090 GN=Hdac4 PE=1 SV=1;sp|Q6NZM9-2|HDAC4_MOUSE Isoform 2 of Histone deacetylase 4 OS=Mus musculus OX=10090 GN=Hdac4	7	0.239943	0.11517	0.327268	-0.167543	-0.142306	0.124074	0.0810292	-0.0234536	0.177556	0.0287878
Q8K1E0-2;Q8K1E0	Q8K1E0-2;Q8K1E0	Syntaxin-5	Stx5	sp|Q8K1E0-2|STX5_MOUSE Isoform 2 of Syntaxin-5 OS=Mus musculus OX=10090 GN=Stx5;sp|Q8K1E0|STX5_MOUSE Syntaxin-5 OS=Mus musculus OX=10090 GN=Stx5 PE=1 SV=3	3	0.21962	0.123871	0.217739	0.135075	-0.120846	-0.404449	-0.159238	-0.0647074	0.176407	-0.140042
Q9D8E6	Q9D8E6	60S ribosomal protein L4	Rpl4	sp|Q9D8E6|RL4_MOUSE 60S ribosomal protein L4 OS=Mus musculus OX=10090 GN=Rpl4 PE=1 SV=3	14	0.161475	0.190561	0.235804	0.116209	0.500137	0.553816	0.572674	0.675617	0.176018	0.563245
Q3UM29	Q3UM29	Conserved oligomeric Golgi complex subunit 7	Cog7	sp|Q3UM29|COG7_MOUSE Conserved oligomeric Golgi complex subunit 7 OS=Mus musculus OX=10090 GN=Cog7 PE=1 SV=1	5	0.0899966	0.22635	0.174546	0.17161	0.151552	0.161891	0.218385	0.33972	0.173078	0.190138
Q91W96	Q91W96	Anaphase-promoting complex subunit 4	Anapc4	sp|Q91W96|APC4_MOUSE Anaphase-promoting complex subunit 4 OS=Mus musculus OX=10090 GN=Anapc4 PE=1 SV=1	5	0.404629	0.0528973	0.286073	-0.0873138	0.272382	0.152118	0.387233	-0.170009	0.169485	0.21225
Q99KD5	Q99KD5	Protein unc-45 homolog A	Unc45a	sp|Q99KD5|UN45A_MOUSE Protein unc-45 homolog A OS=Mus musculus OX=10090 GN=Unc45a PE=1 SV=2	9	0.170298	0.0359001	0.186429	0.1682	0.283865	0.246337	0.29295	0.142624	0.169249	0.265101
P28650;P28650-2	P28650;P28650-2	Adenylosuccinate synthetase isozyme 1	Adssl1	sp|P28650|PURA1_MOUSE Adenylosuccinate synthetase isozyme 1 OS=Mus musculus OX=10090 GN=Adssl1 PE=1 SV=2;sp|P28650-2|PURA1_MOUSE Isoform 2 of Adenylosuccinate synthetase isozyme 1 OS=Mus musculus OX=10090 GN=Adssl1	3	-0.29204	0.0638907	0.384258	0.270948	-0.300018	0.185671	-0.0372413	0.513888	0.167419	0.0742148
P62918	P62918	60S ribosomal protein L8	Rpl8	sp|P62918|RL8_MOUSE 60S ribosomal protein L8 OS=Mus musculus OX=10090 GN=Rpl8 PE=1 SV=2	7	0.12031	-0.042524	0.365544	0.213223	0.475972	0.411897	0.498974	0.57198	0.166767	0.487473
Q8VD65	Q8VD65	Phosphoinositide 3-kinase regulatory subunit 4	Pik3r4	sp|Q8VD65|PI3R4_MOUSE Phosphoinositide 3-kinase regulatory subunit 4 OS=Mus musculus OX=10090 GN=Pik3r4 PE=1 SV=3	4	-0.031491	0.06364	0.293944	0.269707	0.0143658	-0.00505924	0.228249	-0.0738279	0.166673	0.00465327
Q80XC2	Q80XC2	tRNA (adenine(58)-N(1))-methyltransferase catalytic subunit TRMT61A	Trmt61a	sp|Q80XC2|TRM61_MOUSE tRNA (adenine(58)-N(1))-methyltransferase catalytic subunit TRMT61A OS=Mus musculus OX=10090 GN=Trmt61a PE=1 SV=1	4	0.170485	0.161016	0.262645	-0.0726723	0.154412	0.192394	0.0468216	-0.192765	0.165751	0.100617
O54910	O54910	NF-kappa-B inhibitor epsilon	Nfkbie	sp|O54910|IKBE_MOUSE NF-kappa-B inhibitor epsilon OS=Mus musculus OX=10090 GN=Nfkbie PE=1 SV=2	3	0.767941	0.166273	0.164068	0.0338326	1.01479	0.162122	0.290415	0.0520772	0.16517	0.226268
P62849-2;P62849-3;P62849	P62849-2;P62849-3;P62849	40S ribosomal protein S24	Rps24	sp|P62849-2|RS24_MOUSE Isoform 2 of 40S ribosomal protein S24 OS=Mus musculus OX=10090 GN=Rps24;sp|P62849-3|RS24_MOUSE Isoform 3 of 40S ribosomal protein S24 OS=Mus musculus OX=10090 GN=Rps24;sp|P62849|RS24_MOUSE 40S ribosomal protein S24 OS=Mus musculus O	3	-0.0291072	0.235179	0.0925284	0.308096	0.263786	0.309655	0.181116	0.552164	0.163854	0.286721
P35979	P35979	60S ribosomal protein L12	Rpl12	sp|P35979|RL12_MOUSE 60S ribosomal protein L12 OS=Mus musculus OX=10090 GN=Rpl12 PE=1 SV=2	7	0.139738	0.119515	0.18582	0.185788	0.551233	0.491077	0.569711	0.418076	0.162763	0.521155
Q9D7X3	Q9D7X3	Dual specificity protein phosphatase 3	Dusp3	sp|Q9D7X3|DUS3_MOUSE Dual specificity protein phosphatase 3 OS=Mus musculus OX=10090 GN=Dusp3 PE=1 SV=1	7	-0.0764116	0.146783	0.203901	0.17353	-0.128522	0.113545	-0.0523344	0.139816	0.160156	0.0306053
Q80TV8-2;Q80TV8	Q80TV8-2;Q80TV8	CLIP-associating protein 1	Clasp1	sp|Q80TV8-2|CLAP1_MOUSE Isoform 2 of CLIP-associating protein 1 OS=Mus musculus OX=10090 GN=Clasp1;sp|Q80TV8|CLAP1_MOUSE CLIP-associating protein 1 OS=Mus musculus OX=10090 GN=Clasp1 PE=1 SV=2	3	0.10277	-0.214417	0.216107	0.300389	0.0404734	-0.136015	0.305907	0.36669	0.159439	0.17319
Q8BJL1	Q8BJL1	F-box only protein 30	Fbxo30	sp|Q8BJL1|FBX30_MOUSE F-box only protein 30 OS=Mus musculus OX=10090 GN=Fbxo30 PE=1 SV=2	4	-0.191868	0.304944	0.21965	0.0983744	-0.0812624	0.358001	0.180992	0.226802	0.159012	0.203897
Q9D8X1	Q9D8X1	Copper homeostasis protein cutC homolog	Cutc	sp|Q9D8X1|CUTC_MOUSE Copper homeostasis protein cutC homolog OS=Mus musculus OX=10090 GN=Cutc PE=1 SV=1	4	0.259875	0.210304	0.106697	-0.114449	-0.142747	0.129253	-0.361491	-0.359311	0.1585	-0.251029
Q91XI1;Q91XI1-2	Q91XI1;Q91XI1-2	tRNA-dihydrouridine(47) synthase [NAD(P)(+)]-like	Dus3l	sp|Q91XI1|DUS3L_MOUSE tRNA-dihydrouridine(47) synthase [NAD(P)(+)]-like OS=Mus musculus OX=10090 GN=Dus3l PE=1 SV=1;sp|Q91XI1-2|DUS3L_MOUSE Isoform 2 of tRNA-dihydrouridine(47) synthase [NAD(P)(+)]-like OS=Mus musculus OX=10090 GN=Dus3l	3	0.0718302	0.0839911	0.231918	0.854275	-0.0483306	0.127716	0.0715232	0.277882	0.157954	0.0996196
P62267	P62267	40S ribosomal protein S23	Rps23	sp|P62267|RS23_MOUSE 40S ribosomal protein S23 OS=Mus musculus OX=10090 GN=Rps23 PE=1 SV=3	4	0.0811984	0.169499	0.180981	0.145436	0.326403	0.367662	0.658406	0.450285	0.157468	0.408974
Q8C1D8;Q8C1D8-2	Q8C1D8	Protein IWS1 homolog	Iws1	sp|Q8C1D8|IWS1_MOUSE Protein IWS1 homolog OS=Mus musculus OX=10090 GN=Iws1 PE=1 SV=1	7	0.208407	0.211392	-0.000189602	0.105222	0.269765	0.268725	0.0772425	0.257118	0.156815	0.262921
Q62448-2;Q62448	Q62448-2;Q62448	Eukaryotic translation initiation factor 4 gamma 2	Eif4g2	sp|Q62448-2|IF4G2_MOUSE Isoform 2 of Eukaryotic translation initiation factor 4 gamma 2 OS=Mus musculus OX=10090 GN=Eif4g2;sp|Q62448|IF4G2_MOUSE Eukaryotic translation initiation factor 4 gamma 2 OS=Mus musculus OX=10090 GN=Eif4g2 PE=1 SV=2	4	0.168734	0.03777	0.181849	0.140701	0.124073	-0.018833	0.130996	0.157576	0.154717	0.127534
P62911;P17932	P62911	60S ribosomal protein L32	Rpl32	sp|P62911|RL32_MOUSE 60S ribosomal protein L32 OS=Mus musculus OX=10090 GN=Rpl32 PE=1 SV=2	6	0.0727056	0.100833	0.212808	0.204698	0.515109	0.497779	0.454948	0.693689	0.152766	0.506444
P61255	P61255	60S ribosomal protein L26	Rpl26	sp|P61255|RL26_MOUSE 60S ribosomal protein L26 OS=Mus musculus OX=10090 GN=Rpl26 PE=1 SV=1	5	0.0746554	0.137349	0.166083	0.180773	0.479488	0.466679	0.598572	0.655463	0.151716	0.53903
Q80TE0;Q80TE0-2	Q80TE0;Q80TE0-2	RNA polymerase II-associated protein 1	Rpap1	sp|Q80TE0|RPAP1_MOUSE RNA polymerase II-associated protein 1 OS=Mus musculus OX=10090 GN=Rpap1 PE=1 SV=2;sp|Q80TE0-2|RPAP1_MOUSE Isoform 2 of RNA polymerase II-associated protein 1 OS=Mus musculus OX=10090 GN=Rpap1	3	-0.00792536	-0.276187	0.310362	0.365542	0.0376388	-0.241097	0.36573	0.0525026	0.151218	0.0450707
Q8VEH3	Q8VEH3	ADP-ribosylation factor-like protein 8A	Arl8a	sp|Q8VEH3|ARL8A_MOUSE ADP-ribosylation factor-like protein 8A OS=Mus musculus OX=10090 GN=Arl8a PE=1 SV=1	7	0.220183	0.168452	-0.0504306	0.133555	0.574578	0.412983	0.623091	0.629761	0.151004	0.598834
Q8K394	Q8K394	Inactive phospholipase C-like protein 2	Plcl2	sp|Q8K394|PLCL2_MOUSE Inactive phospholipase C-like protein 2 OS=Mus musculus OX=10090 GN=Plcl2 PE=1 SV=2	8	0.263046	0.176204	0.115902	0.0769501	0.290988	-0.131065	0.189226	0.084708	0.146053	0.136967
Q6DFW0;Q6DFW0-2	Q6DFW0;Q6DFW0-2	Protein C9orf72 homolog		sp|Q6DFW0|CI072_MOUSE Guanine nucleotide exchange C9orf72 homolog OS=Mus musculus OX=10090 PE=1 SV=2;sp|Q6DFW0-2|CI072_MOUSE Isoform 2 of Guanine nucleotide exchange C9orf72 homolog OS=Mus musculus OX=10090	3	0.198342	0.212757	-0.185971	0.089186	-0.415409	0.228376	-0.212342	0.309342	0.143764	0.0080171
Q68FF6	Q68FF6	ARF GTPase-activating protein GIT1	Git1	sp|Q68FF6|GIT1_MOUSE ARF GTPase-activating protein GIT1 OS=Mus musculus OX=10090 GN=Git1 PE=1 SV=1	4	0.0985662	-0.124347	0.181983	0.280778	0.219935	-0.310193	0.450615	0.264223	0.140275	0.242079
Q80YA7	Q80YA7	Dipeptidyl peptidase 8	Dpp8	sp|Q80YA7|DPP8_MOUSE Dipeptidyl peptidase 8 OS=Mus musculus OX=10090 GN=Dpp8 PE=1 SV=1	3	0.125393	0.0167494	0.154045	0.254644	-0.164797	-0.0733122	-0.129579	-0.432934	0.139719	-0.147188
Q9CY94	Q9CY94	DNA replication complex GINS protein PSF3	Gins3	sp|Q9CY94|PSF3_MOUSE DNA replication complex GINS protein PSF3 OS=Mus musculus OX=10090 GN=Gins3 PE=2 SV=1	7	-0.0701324	0.156748	0.138378	0.140972	-0.178847	0.10984	0.0273972	0.230705	0.139675	0.0686188
Q8JZY2	Q8JZY2	COMM domain-containing protein 10	Commd10	sp|Q8JZY2|COMDA_MOUSE COMM domain-containing protein 10 OS=Mus musculus OX=10090 GN=Commd10 PE=1 SV=1	4	0.117838	0.195758	0.160224	0.0531202	-0.131118	0.052275	-0.184102	-0.0831648	0.139031	-0.107141
Q8CG48	Q8CG48	Structural maintenance of chromosomes protein 2	Smc2	sp|Q8CG48|SMC2_MOUSE Structural maintenance of chromosomes protein 2 OS=Mus musculus OX=10090 GN=Smc2 PE=1 SV=2	8	0.0843682	0.187355	0.236965	-0.170608	0.0411621	0.258338	0.160097	0.213099	0.135862	0.186598
Q8K337-3;Q8K337;Q8K337-2	Q8K337-3;Q8K337;Q8K337-2	Type II inositol 1,4,5-trisphosphate 5-phosphatase	Inpp5b	sp|Q8K337-3|I5P2_MOUSE Isoform 3 of Type II inositol 1,4,5-trisphosphate 5-phosphatase OS=Mus musculus OX=10090 GN=Inpp5b;sp|Q8K337|I5P2_MOUSE Type II inositol 1,4,5-trisphosphate 5-phosphatase OS=Mus musculus OX=10090 GN=Inpp5b PE=1 SV=1;sp|Q8K337-2|I5P2_	4	0.0437284	0.0319079	0.227689	0.287399	-0.161546	-0.0233924	0.214514	-0.0199509	0.135709	-0.0216716
Q91Z67	Q91Z67	SLIT-ROBO Rho GTPase-activating protein 2	Srgap2	sp|Q91Z67|SRGP2_MOUSE SLIT-ROBO Rho GTPase-activating protein 2 OS=Mus musculus OX=10090 GN=Srgap2 PE=1 SV=2	17	0.0466398	0.0462778	0.224672	0.24502	0.0610648	0.074594	0.33023	0.320179	0.135656	0.197386
P62900	P62900	60S ribosomal protein L31	Rpl31	sp|P62900|RL31_MOUSE 60S ribosomal protein L31 OS=Mus musculus OX=10090 GN=Rpl31 PE=1 SV=1	7	0.142385	0.122889	0.128443	0.157203	0.485963	0.549119	0.649743	0.564877	0.135414	0.556998
Q6ZWV7	Q6ZWV7	60S ribosomal protein L35	Rpl35	sp|Q6ZWV7|RL35_MOUSE 60S ribosomal protein L35 OS=Mus musculus OX=10090 GN=Rpl35 PE=1 SV=1	3	-0.0166905	0.0346569	0.235059	0.281836	0.573397	0.405261	0.624705	0.730704	0.134858	0.599051
P62754	P62754	40S ribosomal protein S6	Rps6	sp|P62754|RS6_MOUSE 40S ribosomal protein S6 OS=Mus musculus OX=10090 GN=Rps6 PE=1 SV=1	8	0.0662799	0.205892	0.0259481	0.199663	0.298586	0.216261	0.242807	0.494517	0.132972	0.270696
Q9D6K7;Q9D6K7-2	Q9D6K7;Q9D6K7-2	Tetratricopeptide repeat protein 33	Ttc33	sp|Q9D6K7|TTC33_MOUSE Tetratricopeptide repeat protein 33 OS=Mus musculus OX=10090 GN=Ttc33 PE=1 SV=1;sp|Q9D6K7-2|TTC33_MOUSE Isoform 2 of Tetratricopeptide repeat protein 33 OS=Mus musculus OX=10090 GN=Ttc33	4	0.113807	-0.0563194	0.147387	0.168336	0.202924	-0.184286	0.0160954	0.229689	0.130597	0.10951
O55142	O55142	60S ribosomal protein L35a	Rpl35a	sp|O55142|RL35A_MOUSE 60S ribosomal protein L35a OS=Mus musculus OX=10090 GN=Rpl35a PE=1 SV=2	3	0.187221	0.158211	0.0696817	0.102265	0.815867	0.532129	0.420456	0.53962	0.130238	0.535874
Q7TQH0-2;Q7TQH0-3;Q7TQH0	Q7TQH0-2;Q7TQH0-3;Q7TQH0	Ataxin-2-like protein	Atxn2l	sp|Q7TQH0-2|ATX2L_MOUSE Isoform 2 of Ataxin-2-like protein OS=Mus musculus OX=10090 GN=Atxn2l;sp|Q7TQH0-3|ATX2L_MOUSE Isoform 3 of Ataxin-2-like protein OS=Mus musculus OX=10090 GN=Atxn2l;sp|Q7TQH0|ATX2L_MOUSE Ataxin-2-like protein OS=Mus musculus OX=10090	6	0.0827474	0.314828	0.174767	-0.19332	0.139237	0.114761	0.217328	0.0395476	0.128757	0.126999
Q9D0E1-2;Q9D0E1	Q9D0E1-2;Q9D0E1	Heterogeneous nuclear ribonucleoprotein M	Hnrnpm	sp|Q9D0E1-2|HNRPM_MOUSE Isoform 2 of Heterogeneous nuclear ribonucleoprotein M OS=Mus musculus OX=10090 GN=Hnrnpm;sp|Q9D0E1|HNRPM_MOUSE Heterogeneous nuclear ribonucleoprotein M OS=Mus musculus OX=10090 GN=Hnrnpm PE=1 SV=3	4	0.16335	0.0925543	0.175177	0.0792088	0.212318	0.144626	-0.249134	0.0543044	0.127952	0.099465
Q8VDJ3	Q8VDJ3	Vigilin	Hdlbp	sp|Q8VDJ3|VIGLN_MOUSE Vigilin OS=Mus musculus OX=10090 GN=Hdlbp PE=1 SV=1	9	0.0478538	0.102562	0.184696	0.153101	0.335142	0.203899	0.585575	0.519308	0.127832	0.427225
Q6ZWN5	Q6ZWN5	40S ribosomal protein S9	Rps9	sp|Q6ZWN5|RS9_MOUSE 40S ribosomal protein S9 OS=Mus musculus OX=10090 GN=Rps9 PE=1 SV=3	11	0.141441	0.0861247	0.127398	0.126562	0.375928	0.367039	0.277103	0.495088	0.12698	0.371484
P47963	P47963	60S ribosomal protein L13	Rpl13	sp|P47963|RL13_MOUSE 60S ribosomal protein L13 OS=Mus musculus OX=10090 GN=Rpl13 PE=1 SV=3	6	0.114793	0.176185	0.138583	0.111377	0.466526	0.461374	0.646882	0.632248	0.126688	0.549387
Q9WVL2	Q9WVL2	Signal transducer and activator of transcription 2	Stat2	sp|Q9WVL2|STAT2_MOUSE Signal transducer and activator of transcription 2 OS=Mus musculus OX=10090 GN=Stat2 PE=1 SV=1	6	0.0468292	0.197399	0.195855	0.0567629	-0.0501489	-0.0450659	0.198506	0.0715416	0.126309	0.0132379
Q9WUD8	Q9WUD8	Fas apoptotic inhibitory molecule 1	Faim	sp|Q9WUD8|FAIM1_MOUSE Fas apoptotic inhibitory molecule 1 OS=Mus musculus OX=10090 GN=Faim PE=1 SV=1	4	0.111488	0.139524	0.369271	-0.124387	-0.168321	0.340761	0.214076	-0.268816	0.125506	0.0228777
P41105	P41105	60S ribosomal protein L28	Rpl28	sp|P41105|RL28_MOUSE 60S ribosomal protein L28 OS=Mus musculus OX=10090 GN=Rpl28 PE=1 SV=2	4	0.129923	0.0466689	0.140461	0.120882	0.504607	0.413554	0.557837	0.733784	0.125402	0.531222
P62281	P62281	40S ribosomal protein S11	Rps11	sp|P62281|RS11_MOUSE 40S ribosomal protein S11 OS=Mus musculus OX=10090 GN=Rps11 PE=1 SV=3	7	0.14955	0.0102173	0.120536	0.127332	0.387747	0.196943	0.430417	0.486992	0.123934	0.409082
Q91XU0;Q91XU0-2	Q91XU0;Q91XU0-2	ATPase WRNIP1	Wrnip1	sp|Q91XU0|WRIP1_MOUSE ATPase WRNIP1 OS=Mus musculus OX=10090 GN=Wrnip1 PE=1 SV=2;sp|Q91XU0-2|WRIP1_MOUSE Isoform 2 of ATPase WRNIP1 OS=Mus musculus OX=10090 GN=Wrnip1	4	0.0758216	0.124045	0.158434	0.123157	-0.0683793	0.162321	-0.0971634	0.183445	0.123601	0.0469708
P62717	P62717	60S ribosomal protein L18a	Rpl18a	sp|P62717|RL18A_MOUSE 60S ribosomal protein L18a OS=Mus musculus OX=10090 GN=Rpl18a PE=1 SV=1	6	0.0988263	0.148226	0.363126	0.0303453	0.479653	0.517471	0.679984	0.587003	0.123526	0.552237
P27659	P27659	60S ribosomal protein L3	Rpl3	sp|P27659|RL3_MOUSE 60S ribosomal protein L3 OS=Mus musculus OX=10090 GN=Rpl3 PE=1 SV=3	18	0.127518	0.113805	0.168852	0.118356	0.556048	0.480911	0.563656	0.652341	0.122937	0.559852
Q8CFE2	Q8CFE2	UPF0609 protein C4orf27 homolog		sp|Q8CFE2|HPF1_MOUSE Histone PARylation factor 1 OS=Mus musculus OX=10090 GN=Hpf1 PE=1 SV=1	4	0.21424	0.125075	0.119019	-0.138177	0.0113421	0.0197143	0.149615	0.0596174	0.122047	0.0396659
O88842;O88842-2	O88842;O88842-2	FYVE, RhoGEF and PH domain-containing protein 3	Fgd3	sp|O88842|FGD3_MOUSE FYVE, RhoGEF and PH domain-containing protein 3 OS=Mus musculus OX=10090 GN=Fgd3 PE=1 SV=1;sp|O88842-2|FGD3_MOUSE Isoform 2 of FYVE, RhoGEF and PH domain-containing protein 3 OS=Mus musculus OX=10090 GN=Fgd3	15	0.151805	0.114355	0.128564	-0.0319736	-0.00687771	0.0494298	0.131576	0.00780906	0.12146	0.0286194
Q9ERI5-2;Q9ERI5	Q9ERI5-2;Q9ERI5	Bifunctional arginine demethylase and lysyl-hydroxylase JMJD6	Jmjd6	sp|Q9ERI5-2|JMJD6_MOUSE Isoform 2 of Bifunctional arginine demethylase and lysyl-hydroxylase JMJD6 OS=Mus musculus OX=10090 GN=Jmjd6;sp|Q9ERI5|JMJD6_MOUSE Bifunctional arginine demethylase and lysyl-hydroxylase JMJD6 OS=Mus musculus OX=10090 GN=Jmjd6 PE=1	5	0.0366172	0.231647	0.204525	0.0297141	-0.050443	0.357841	0.188855	-0.0322603	0.120571	0.0782971
P53026	P53026	60S ribosomal protein L10a	Rpl10a	sp|P53026|RL10A_MOUSE 60S ribosomal protein L10a OS=Mus musculus OX=10090 GN=Rpl10a PE=1 SV=3	10	0.0870795	0.0791339	0.152768	0.158822	0.437536	0.474991	0.407485	0.581684	0.119924	0.456263
P47915	P47915	60S ribosomal protein L29	Rpl29	sp|P47915|RL29_MOUSE 60S ribosomal protein L29 OS=Mus musculus OX=10090 GN=Rpl29 PE=1 SV=2	3	0.137649	0.110178	0.0178576	0.129594	0.413339	0.41246	0.265001	0.36346	0.119886	0.38796
P62270	P62270	40S ribosomal protein S18	Rps18	sp|P62270|RS18_MOUSE 40S ribosomal protein S18 OS=Mus musculus OX=10090 GN=Rps18 PE=1 SV=3	10	0.115707	0.0705662	0.123741	0.13976	0.392931	0.389295	0.475647	0.476711	0.119724	0.434289
Q64010;Q64010-2	Q64010;Q64010-2	Adapter molecule crk	Crk	sp|Q64010|CRK_MOUSE Adapter molecule crk OS=Mus musculus OX=10090 GN=Crk PE=1 SV=1;sp|Q64010-2|CRK_MOUSE Isoform Crk-I of Adapter molecule crk OS=Mus musculus OX=10090 GN=Crk	3	-0.00947681	0.0370852	0.242489	0.200752	-0.0795321	0.0564924	0.293359	0.306494	0.118919	0.174926
Q8R323	Q8R323	Replication factor C subunit 3	Rfc3	sp|Q8R323|RFC3_MOUSE Replication factor C subunit 3 OS=Mus musculus OX=10090 GN=Rfc3 PE=1 SV=1	9	0.116574	0.119619	0.0102422	0.315571	0.0402109	0.12098	0.0890713	0.222212	0.118096	0.105026
P62702	P62702	40S ribosomal protein S4, X isoform	Rps4x	sp|P62702|RS4X_MOUSE 40S ribosomal protein S4, X isoform OS=Mus musculus OX=10090 GN=Rps4x PE=1 SV=2	23	0.143594	0.104597	0.131335	0.063213	0.467267	0.381944	0.442984	0.484743	0.117966	0.455125
Q91ZF0	Q91ZF0	DnaJ homolog subfamily C member 24	Dnajc24	sp|Q91ZF0|DJC24_MOUSE DnaJ homolog subfamily C member 24 OS=Mus musculus OX=10090 GN=Dnajc24 PE=1 SV=4	4	0.157234	0.145966	0.0302774	0.0893261	0.0742864	0.0210838	-0.212431	0.0385304	0.117646	0.0298071
P47911	P47911	60S ribosomal protein L6	Rpl6	sp|P47911|RL6_MOUSE 60S ribosomal protein L6 OS=Mus musculus OX=10090 GN=Rpl6 PE=1 SV=3	8	0.140835	0.152864	-0.0173757	0.0932582	0.554687	0.492065	0.445098	0.614031	0.117047	0.523376
Q9CZM2	Q9CZM2	60S ribosomal protein L15	Rpl15	sp|Q9CZM2|RL15_MOUSE 60S ribosomal protein L15 OS=Mus musculus OX=10090 GN=Rpl15 PE=1 SV=4	4	0.115608	0.117308	0.151381	0.100832	0.583339	0.403059	0.698387	0.730263	0.116458	0.640863
Q9CPR4	Q9CPR4	60S ribosomal protein L17	Rpl17	sp|Q9CPR4|RL17_MOUSE 60S ribosomal protein L17 OS=Mus musculus OX=10090 GN=Rpl17 PE=1 SV=3	8	0.0329701	0.0973376	0.135436	0.165352	0.418828	0.461685	0.511512	0.58045	0.116387	0.486599
Q8CCB4;Q8CCB4-2	Q8CCB4;Q8CCB4-2	Vacuolar protein sorting-associated protein 53 homolog	Vps53	sp|Q8CCB4|VPS53_MOUSE Vacuolar protein sorting-associated protein 53 homolog OS=Mus musculus OX=10090 GN=Vps53 PE=1 SV=1;sp|Q8CCB4-2|VPS53_MOUSE Isoform 2 of Vacuolar protein sorting-associated protein 53 homolog OS=Mus musculus OX=10090 GN=Vps53	4	0.334644	0.126586	-0.223838	0.106028	0.0127046	0.100718	-0.035672	-0.0423667	0.116307	-0.0114837
Q80U44	Q80U44	Zinc finger FYVE domain-containing protein 16	Zfyve16	sp|Q80U44|ZFY16_MOUSE Zinc finger FYVE domain-containing protein 16 OS=Mus musculus OX=10090 GN=Zfyve16 PE=1 SV=2	8	-0.0476395	0.0943722	0.343143	0.137457	-0.0140493	0.181193	0.0421837	0.0207868	0.115914	0.0314852
P62889	P62889	60S ribosomal protein L30	Rpl30	sp|P62889|RL30_MOUSE 60S ribosomal protein L30 OS=Mus musculus OX=10090 GN=Rpl30 PE=1 SV=2	4	0.0998226	0.128605	0.08293	0.147607	0.441299	0.46982	0.600882	0.600901	0.114214	0.535351
P53612	P53612	Geranylgeranyl transferase type-2 subunit beta	Rabggtb	sp|P53612|PGTB2_MOUSE Geranylgeranyl transferase type-2 subunit beta OS=Mus musculus OX=10090 GN=Rabggtb PE=1 SV=2	4	-0.0729406	0.0474173	0.360759	0.179748	-0.0686449	-0.198435	-0.00531103	-0.398827	0.113583	-0.13354
P35980	P35980	60S ribosomal protein L18	Rpl18	sp|P35980|RL18_MOUSE 60S ribosomal protein L18 OS=Mus musculus OX=10090 GN=Rpl18 PE=1 SV=3	3	-0.00675917	0.172145	0.15373	0.0724661	0.331509	0.385465	0.455165	0.635827	0.113098	0.420315
Q9EQ80	Q9EQ80	NIF3-like protein 1	Nif3l1	sp|Q9EQ80|NIF3L_MOUSE NIF3-like protein 1 OS=Mus musculus OX=10090 GN=Nif3l1 PE=1 SV=4	4	0.148656	-0.180243	0.0849792	0.140831	0.17052	-0.0441667	-0.0425125	0.0532177	0.112905	0.00535258
Q8CE46	Q8CE46	Pseudouridylate synthase 7 homolog-like protein	Pus7l	sp|Q8CE46|PUS7L_MOUSE Pseudouridylate synthase 7 homolog-like protein OS=Mus musculus OX=10090 GN=Pus7l PE=1 SV=1	4	0.11938	0.106384	-0.119093	0.196667	0.0749212	0.0817641	-0.232231	-0.0292162	0.112882	0.0228525
Q80W47	Q80W47	WD repeat domain phosphoinositide-interacting protein 2	Wipi2	sp|Q80W47|WIPI2_MOUSE WD repeat domain phosphoinositide-interacting protein 2 OS=Mus musculus OX=10090 GN=Wipi2 PE=1 SV=1	4	0.0355164	0.15351	0.186709	0.0716555	-0.032944	0.0452416	0.05115	0.0588695	0.112583	0.0481958
Q99J95;Q99J95-2;Q99J95-3	Q99J95;Q99J95-2;Q99J95-3	Cyclin-dependent kinase 9	Cdk9	sp|Q99J95|CDK9_MOUSE Cyclin-dependent kinase 9 OS=Mus musculus OX=10090 GN=Cdk9 PE=1 SV=1;sp|Q99J95-2|CDK9_MOUSE Isoform 2 of Cyclin-dependent kinase 9 OS=Mus musculus OX=10090 GN=Cdk9;sp|Q99J95-3|CDK9_MOUSE Isoform 3 of Cyclin-dependent kinase 9 OS=Mus mu	5	-0.0914387	0.261587	0.188729	0.0332842	0.225042	0.307059	-0.159474	0.086344	0.111006	0.155693
P14869	P14869	60S acidic ribosomal protein P0	Rplp0	sp|P14869|RLA0_MOUSE 60S acidic ribosomal protein P0 OS=Mus musculus OX=10090 GN=Rplp0 PE=1 SV=3	17	0.0666041	0.0980313	0.136876	0.123912	0.319802	0.30141	0.467336	0.579718	0.110972	0.393569
Q6ZWU9	Q6ZWU9	40S ribosomal protein S27	Rps27	sp|Q6ZWU9|RS27_MOUSE 40S ribosomal protein S27 OS=Mus musculus OX=10090 GN=Rps27 PE=1 SV=3	3	0.116339	0.105601	0.129385	0.0895347	0.354007	0.109768	0.468095	0.518251	0.11097	0.411051
Q8BHS3	Q8BHS3	Pre-mRNA-splicing factor RBM22	Rbm22	sp|Q8BHS3|RBM22_MOUSE Pre-mRNA-splicing factor RBM22 OS=Mus musculus OX=10090 GN=Rbm22 PE=1 SV=1	5	0.124142	0.103451	0.117524	-0.02309	-0.0812798	-0.0311868	-0.0967702	0.0700292	0.110487	-0.0562333
P34152;P34152-4;P34152-2;P34152-6;P34152-5;P34152-9;P34152-7;P34152-8	P34152;P34152-4;P34152-2;P34152-6;P34152-5	Focal adhesion kinase 1	Ptk2	sp|P34152|FAK1_MOUSE Focal adhesion kinase 1 OS=Mus musculus OX=10090 GN=Ptk2 PE=1 SV=4;sp|P34152-4|FAK1_MOUSE Isoform 4 of Focal adhesion kinase 1 OS=Mus musculus OX=10090 GN=Ptk2;sp|P34152-2|FAK1_MOUSE Isoform 2 of Focal adhesion kinase 1 OS=Mus musculus	10	0.0752469	0.157131	0.145376	0.0633008	0.0225241	0.0563163	-0.0358643	-0.0176927	0.110312	0.00241567
P68373;Q9JJZ2	P68373	Tubulin alpha-1C chain	Tuba1c	sp|P68373|TBA1C_MOUSE Tubulin alpha-1C chain OS=Mus musculus OX=10090 GN=Tuba1c PE=1 SV=1	6	0.118308	0.0998102	0.131857	0.00594854	0.0196302	0.0396439	0.0285879	0.0937866	0.109059	0.0341159
Q9CXW4	Q9CXW4	60S ribosomal protein L11	Rpl11	sp|Q9CXW4|RL11_MOUSE 60S ribosomal protein L11 OS=Mus musculus OX=10090 GN=Rpl11 PE=1 SV=4	9	0.169398	-0.0769854	0.147265	0.068408	0.269411	0.237304	0.416494	0.369378	0.107836	0.319394
P62245	P62245	40S ribosomal protein S15a	Rps15a	sp|P62245|RS15A_MOUSE 40S ribosomal protein S15a OS=Mus musculus OX=10090 GN=Rps15a PE=1 SV=2	7	0.138208	0.0589187	0.192553	0.0773876	0.342603	0.341213	0.308331	0.445948	0.107798	0.341908
Q923A2	Q923A2	Protein Spindly	Spdl1	sp|Q923A2|SPDLY_MOUSE Protein Spindly OS=Mus musculus OX=10090 GN=Spdl1 PE=1 SV=2	3	-0.133167	0.0406421	0.174749	0.298459	0.23026	0.128571	0.413813	-0.0713352	0.107696	0.179415
P14131	P14131	40S ribosomal protein S16	Rps16	sp|P14131|RS16_MOUSE 40S ribosomal protein S16 OS=Mus musculus OX=10090 GN=Rps16 PE=1 SV=4	9	0.209495	0.113275	0.0253221	0.101192	0.434581	0.429645	0.387872	0.585241	0.107234	0.432113
P12970	P12970	60S ribosomal protein L7a	Rpl7a	sp|P12970|RL7A_MOUSE 60S ribosomal protein L7a OS=Mus musculus OX=10090 GN=Rpl7a PE=1 SV=2	10	0.0467605	0.121538	0.0925862	0.231536	0.454443	0.492134	0.475245	0.684878	0.107062	0.48369
O88974;O88974-4;O88974-7;O88974-3;O88974-2;O88974-5;O88974-6	O88974;O88974-4;O88974-7	Histone-lysine N-methyltransferase SETDB1	Setdb1	sp|O88974|SETB1_MOUSE Histone-lysine N-methyltransferase SETDB1 OS=Mus musculus OX=10090 GN=Setdb1 PE=1 SV=1;sp|O88974-4|SETB1_MOUSE Isoform 4 of Histone-lysine N-methyltransferase SETDB1 OS=Mus musculus OX=10090 GN=Setdb1;sp|O88974-7|SETB1_MOUSE Isoform 7	4	0.18145	0.246404	-0.258273	0.0325249	-0.13154	0.196897	-0.195575	-0.285235	0.106987	-0.163558
P54310-2;P54310	P54310-2;P54310	Hormone-sensitive lipase	Lipe	sp|P54310-2|LIPS_MOUSE Isoform 2 of Hormone-sensitive lipase OS=Mus musculus OX=10090 GN=Lipe;sp|P54310|LIPS_MOUSE Hormone-sensitive lipase OS=Mus musculus OX=10090 GN=Lipe PE=1 SV=2	5	-0.0208954	0.0854205	0.128501	0.229212	-0.0462484	-0.0185563	-0.467581	0.100833	0.106961	-0.0324024
Q9D706	Q9D706	RNA polymerase II-associated protein 3	Rpap3	sp|Q9D706|RPAP3_MOUSE RNA polymerase II-associated protein 3 OS=Mus musculus OX=10090 GN=Rpap3 PE=1 SV=1	6	0.055873	-0.117032	0.156939	0.211133	0.191198	-0.172326	0.143917	0.193656	0.106406	0.167558
Q9R0Q6	Q9R0Q6	Actin-related protein 2/3 complex subunit 1A	Arpc1a	sp|Q9R0Q6|ARC1A_MOUSE Actin-related protein 2/3 complex subunit 1A OS=Mus musculus OX=10090 GN=Arpc1a PE=1 SV=1	7	0.0386103	-0.128121	0.174065	0.179501	0.114095	-0.0756772	0.10498	-0.0752434	0.106338	0.0148684
Q8BW70	Q8BW70	Ubiquitin carboxyl-terminal hydrolase 38	Usp38	sp|Q8BW70|UBP38_MOUSE Ubiquitin carboxyl-terminal hydrolase 38 OS=Mus musculus OX=10090 GN=Usp38 PE=1 SV=2	7	0.126609	0.0851609	0.159926	-0.177155	0.080858	-0.0806308	0.0898907	-0.299634	0.105885	0.000113634
P08103;P08103-2;P25911-2;P25911;P39688-2;P39688;Q04736;P05480	P08103;P08103-2	Tyrosine-protein kinase HCK	Hck	sp|P08103|HCK_MOUSE Tyrosine-protein kinase HCK OS=Mus musculus OX=10090 GN=Hck PE=1 SV=4;sp|P08103-2|HCK_MOUSE Isoform 2 of Tyrosine-protein kinase HCK OS=Mus musculus OX=10090 GN=Hck	8	0.138157	0.115833	-0.0615074	0.0949772	0.0818895	0.0512584	-0.0131096	0.211487	0.105405	0.066574
Q5PRF0;Q5PRF0-2	Q5PRF0	HEAT repeat-containing protein 5A	Heatr5a	sp|Q5PRF0|HTR5A_MOUSE HEAT repeat-containing protein 5A OS=Mus musculus OX=10090 GN=Heatr5a PE=1 SV=2	9	0.173455	0.0373181	0.192178	-0.051307	-0.0303713	-0.0122533	0.135989	-0.137824	0.105387	-0.0213123
Q8C156	Q8C156	Condensin complex subunit 2	Ncaph	sp|Q8C156|CND2_MOUSE Condensin complex subunit 2 OS=Mus musculus OX=10090 GN=Ncaph PE=1 SV=1	5	-0.0428667	-0.133955	0.297923	0.25272	0.125402	-0.0862933	-0.0613287	0.0448005	0.104927	-0.00826412
P14206	P14206	40S ribosomal protein SA	Rpsa	sp|P14206|RSSA_MOUSE 40S ribosomal protein SA OS=Mus musculus OX=10090 GN=Rpsa PE=1 SV=4	13	0.0884017	0.120149	0.123747	-0.0169472	0.336202	0.341851	0.329976	0.279104	0.104275	0.333089
O35551;O35551-6;O35551-2;O35551-3;O35551-5;O35551-4	O35551;O35551-6;O35551-2;O35551-3;O35551-5	Rab GTPase-binding effector protein 1	Rabep1	sp|O35551|RABE1_MOUSE Rab GTPase-binding effector protein 1 OS=Mus musculus OX=10090 GN=Rabep1 PE=1 SV=2;sp|O35551-6|RABE1_MOUSE Isoform 6 of Rab GTPase-binding effector protein 1 OS=Mus musculus OX=10090 GN=Rabep1;sp|O35551-2|RABE1_MOUSE Isoform 2 of Rab	11	0.111536	0.0949594	0.140927	0.0890601	0.0733154	0.0303343	0.102028	0.103276	0.103247	0.0876718
Q8K3K8	Q8K3K8	Optineurin	Optn	sp|Q8K3K8|OPTN_MOUSE Optineurin OS=Mus musculus OX=10090 GN=Optn PE=1 SV=1	4	0.0770788	0.196675	0.128863	-0.150912	-0.00789784	0.142872	0.035353	0.0227146	0.102971	0.0290338
Q8BJ37	Q8BJ37	Tyrosyl-DNA phosphodiesterase 1	Tdp1	sp|Q8BJ37|TYDP1_MOUSE Tyrosyl-DNA phosphodiesterase 1 OS=Mus musculus OX=10090 GN=Tdp1 PE=1 SV=2	5	0.142231	0.0630928	-0.0410769	0.336664	0.077386	0.15474	0.0334288	0.286682	0.102662	0.116063
Q7TMW6;Q7TMW6-2;Q9CYQ7	Q7TMW6;Q7TMW6-2	Cytosolic Fe-S cluster assembly factor NARFL	Narfl	sp|Q7TMW6|CIAO3_MOUSE Cytosolic iron-sulfur assembly component 3 OS=Mus musculus OX=10090 GN=Ciao3 PE=1 SV=2;sp|Q7TMW6-2|CIAO3_MOUSE Isoform 2 of Cytosolic iron-sulfur assembly component 3 OS=Mus musculus OX=10090 GN=Ciao3	6	0.270649	0.319409	-0.114398	-0.0659744	0.051761	0.106848	0.234691	-0.308919	0.102337	0.0793046
Q8VI75	Q8VI75	Importin-4	Ipo4	sp|Q8VI75|IPO4_MOUSE Importin-4 OS=Mus musculus OX=10090 GN=Ipo4 PE=1 SV=1	9	0.136208	0.0679924	0.172473	-0.0314711	0.0540062	0.0415822	0.0545093	-0.015529	0.1021	0.0477942
B2RXC1;B2RXC1-2	B2RXC1	Trafficking protein particle complex subunit 11	Trappc11	sp|B2RXC1|TPC11_MOUSE Trafficking protein particle complex subunit 11 OS=Mus musculus OX=10090 GN=Trappc11 PE=1 SV=1	5	0.240967	0.118154	0.0845177	0.0208243	0.373012	0.153402	0.0457536	0.0742536	0.101336	0.113828
Q9QYC0;Q9QYB8-2;Q9QYB8	Q9QYC0	Alpha-adducin	Add1	sp|Q9QYC0|ADDA_MOUSE Alpha-adducin OS=Mus musculus OX=10090 GN=Add1 PE=1 SV=2	10	0.110952	-0.0816326	0.220442	0.0917135	0.064852	0.0690342	0.157265	0.199442	0.101333	0.11315
P84091	P84091	AP-2 complex subunit mu	Ap2m1	sp|P84091|AP2M1_MOUSE AP-2 complex subunit mu OS=Mus musculus OX=10090 GN=Ap2m1 PE=1 SV=1	10	0.0950123	0.106778	-0.0240179	0.11402	0.246658	0.0741943	0.122666	0.364085	0.100895	0.184662
Q6ZWV3;P86048	Q6ZWV3;P86048	60S ribosomal protein L10;60S ribosomal protein L10-like	Rpl10;Rpl10l	sp|Q6ZWV3|RL10_MOUSE 60S ribosomal protein L10 OS=Mus musculus OX=10090 GN=Rpl10 PE=1 SV=3;sp|P86048|RL10L_MOUSE 60S ribosomal protein L10-like OS=Mus musculus OX=10090 GN=Rpl10l PE=2 SV=1	5	0.122499	0.0784634	0.145877	0.0684338	0.392047	0.384788	0.22219	0.236643	0.100481	0.310716
Q9CY45	Q9CY45	Protein-lysine N-methyltransferase N6amt2	N6amt2	sp|Q9CY45|EFMT1_MOUSE EEF1A lysine methyltransferase 1 OS=Mus musculus OX=10090 GN=Eef1akmt1 PE=1 SV=1	4	-0.231186	0.228043	0.0497658	0.150997	-0.094578	0.401978	0.012162	0.157795	0.100381	0.0849787
P97930;P97930-2	P97930	Thymidylate kinase	Dtymk	sp|P97930|KTHY_MOUSE Thymidylate kinase OS=Mus musculus OX=10090 GN=Dtymk PE=1 SV=2	9	0.0995514	0.129247	0.100937	-0.0113068	-0.0843752	0.0525655	0.0404073	-0.118214	0.100244	-0.0219839
Q9CWK3	Q9CWK3	CD2 antigen cytoplasmic tail-binding protein 2	Cd2bp2	sp|Q9CWK3|CD2B2_MOUSE CD2 antigen cytoplasmic tail-binding protein 2 OS=Mus musculus OX=10090 GN=Cd2bp2 PE=1 SV=1	3	0.121583	0.229113	0.078735	-0.233722	0.0508833	0.34025	-0.295795	-0.147456	0.100159	-0.0482866
P29341	P29341	Polyadenylate-binding protein 1	Pabpc1	sp|P29341|PABP1_MOUSE Polyadenylate-binding protein 1 OS=Mus musculus OX=10090 GN=Pabpc1 PE=1 SV=2	25	0.16768	0.121565	0.0786438	0.0677234	0.361443	0.3346	0.466458	0.623655	0.100104	0.41395
Q91VM3;Q91VM3-2	Q91VM3;Q91VM3-2	WD repeat domain phosphoinositide-interacting protein 4	Wdr45	sp|Q91VM3|WIPI4_MOUSE WD repeat domain phosphoinositide-interacting protein 4 OS=Mus musculus OX=10090 GN=Wdr45 PE=1 SV=1;sp|Q91VM3-2|WIPI4_MOUSE Isoform 2 of WD repeat domain phosphoinositide-interacting protein 4 OS=Mus musculus OX=10090 GN=Wdr45	4	-0.137131	0.174184	0.162357	0.0376693	0.182002	0.254015	-0.0320769	0.0347112	0.100013	0.108356
Q3UIA2-3	Q3UIA2-3	Rho GTPase-activating protein 17	Arhgap17	sp|Q3UIA2-3|RHG17_MOUSE Isoform 3 of Rho GTPase-activating protein 17 OS=Mus musculus OX=10090 GN=Arhgap17	4	-0.0696592	-0.0589687	0.352501	0.257835	0.0580861	0.363602	0.201038	0.0510084	0.0994333	0.129562
Q9D0M5	Q9D0M5	Dynein light chain 2, cytoplasmic	Dynll2	sp|Q9D0M5|DYL2_MOUSE Dynein light chain 2, cytoplasmic OS=Mus musculus OX=10090 GN=Dynll2 PE=1 SV=1	3	-0.00371905	0.124033	0.110218	0.0874036	-0.111142	0.299464	-0.131137	0.007714	0.0988108	-0.0517141
Q8VDQ8;Q8VDQ8-2;Q8VDQ8-4;Q8VDQ8-3	Q8VDQ8;Q8VDQ8-2;Q8VDQ8-4;Q8VDQ8-3	NAD-dependent protein deacetylase sirtuin-2	Sirt2	sp|Q8VDQ8|SIR2_MOUSE NAD-dependent protein deacetylase sirtuin-2 OS=Mus musculus OX=10090 GN=Sirt2 PE=1 SV=2;sp|Q8VDQ8-2|SIR2_MOUSE Isoform 2 of NAD-dependent protein deacetylase sirtuin-2 OS=Mus musculus OX=10090 GN=Sirt2;sp|Q8VDQ8-4|SIR2_MOUSE Isoform 4	10	0.221026	-0.205472	0.154948	0.042604	0.0730307	-0.237499	-0.0905142	-0.0135257	0.098776	-0.0520199
P25444	P25444	40S ribosomal protein S2	Rps2	sp|P25444|RS2_MOUSE 40S ribosomal protein S2 OS=Mus musculus OX=10090 GN=Rps2 PE=1 SV=3	15	-0.0145611	0.117402	0.0797249	0.132614	0.255995	0.321299	0.340367	0.396416	0.0985634	0.330833
Q9QYB5-2;Q9QYB5	Q9QYB5-2;Q9QYB5	Gamma-adducin	Add3	sp|Q9QYB5-2|ADDG_MOUSE Isoform 1 of Gamma-adducin OS=Mus musculus OX=10090 GN=Add3;sp|Q9QYB5|ADDG_MOUSE Gamma-adducin OS=Mus musculus OX=10090 GN=Add3 PE=1 SV=2	5	0.134918	0.148864	0.0567393	-0.0710944	-0.084133	-0.221431	0.140327	-0.20477	0.0958286	-0.144451
Q8BUM3	Q8BUM3	Tyrosine-protein phosphatase non-receptor type 7	Ptpn7	sp|Q8BUM3|PTN7_MOUSE Tyrosine-protein phosphatase non-receptor type 7 OS=Mus musculus OX=10090 GN=Ptpn7 PE=1 SV=1	8	-0.0251996	0.0736663	0.125941	0.117902	-0.149769	0.00915432	-0.0755204	0.0550978	0.095784	-0.033183
Q9JLN9;Q9JLN9-2	Q9JLN9	Serine/threonine-protein kinase mTOR	Mtor	sp|Q9JLN9|MTOR_MOUSE Serine/threonine-protein kinase mTOR OS=Mus musculus OX=10090 GN=Mtor PE=1 SV=2	9	0.147427	0.11926	0.0722978	0.0155422	0.0480047	0.258255	0.288524	0.092061	0.0957787	0.175158
Q8C2E7;Q8C2E7-2	Q8C2E7;Q8C2E7-2	WASH complex subunit strumpellin	Kiaa0196	sp|Q8C2E7|WASC5_MOUSE WASH complex subunit 5 OS=Mus musculus OX=10090 GN=Washc5 PE=1 SV=2;sp|Q8C2E7-2|WASC5_MOUSE Isoform 2 of WASH complex subunit 5 OS=Mus musculus OX=10090 GN=Washc5	7	0.154935	0.0773323	0.0417318	0.113801	0.21395	0.105848	0.159238	0.0303691	0.0955667	0.132543
Q7M6Y3-5;Q7M6Y3-2;Q7M6Y3-3	Q7M6Y3-5;Q7M6Y3-2;Q7M6Y3-3	Phosphatidylinositol-binding clathrin assembly protein	Picalm	sp|Q7M6Y3-5|PICAL_MOUSE Isoform 5 of Phosphatidylinositol-binding clathrin assembly protein OS=Mus musculus OX=10090 GN=Picalm;sp|Q7M6Y3-2|PICAL_MOUSE Isoform 2 of Phosphatidylinositol-binding clathrin assembly protein OS=Mus musculus OX=10090 GN=Picalm;sp	9	0.174275	-0.0230602	0.0889241	0.10141	0.261549	0.161245	0.408778	0.506928	0.0951669	0.335163
Q9CV28;Q9CV28-2	Q9CV28;Q9CV28-2	Protein FAM188A	Fam188a	sp|Q9CV28|MINY3_MOUSE Ubiquitin carboxyl-terminal hydrolase MINDY-3 OS=Mus musculus OX=10090 GN=MINDY3 PE=1 SV=2;sp|Q9CV28-2|MINY3_MOUSE Isoform 2 of Ubiquitin carboxyl-terminal hydrolase MINDY-3 OS=Mus musculus OX=10090 GN=MINDY3	4	0.0375681	0.152522	0.33598	-0.089408	-0.0227678	-0.151674	0.100852	-0.161056	0.095045	-0.0872208
Q8BGS2;Q8BGS2-2	Q8BGS2;Q8BGS2-2	BolA-like protein 2	Bola2	sp|Q8BGS2|BOLA2_MOUSE BolA-like protein 2 OS=Mus musculus OX=10090 GN=Bola2 PE=1 SV=1;sp|Q8BGS2-2|BOLA2_MOUSE Isoform 2 of BolA-like protein 2 OS=Mus musculus OX=10090 GN=Bola2	5	0.110949	0.0791019	0.135593	-0.0742997	-0.0589937	-0.0405951	-0.0842923	-0.0467349	0.0950252	-0.0528643
P97351	P97351	40S ribosomal protein S3a	Rps3a	sp|P97351|RS3A_MOUSE 40S ribosomal protein S3a OS=Mus musculus OX=10090 GN=Rps3a PE=1 SV=3	20	0.0952312	0.0943966	0.0254255	0.115461	0.365017	0.348187	0.34905	0.454198	0.0948139	0.357033
Q6PGH1;Q6PGH1-2	Q6PGH1;Q6PGH1-2	Protein BUD31 homolog	Bud31	sp|Q6PGH1|BUD31_MOUSE Protein BUD31 homolog OS=Mus musculus OX=10090 GN=Bud31 PE=1 SV=2;sp|Q6PGH1-2|BUD31_MOUSE Isoform 2 of Protein BUD31 homolog OS=Mus musculus OX=10090 GN=Bud31	3	0.111457	-0.104217	0.0762709	0.342426	0.0642531	0.0867069	0.209423	0.399666	0.093864	0.148065
A8C756;A8C756-3;A8C756-2;A8C756-4;A8C756-5	A8C756	Thyroid adenoma-associated protein homolog	Thada	sp|A8C756|THADA_MOUSE Thyroid adenoma-associated protein homolog OS=Mus musculus OX=10090 GN=Thada PE=1 SV=1	8	0.124646	0.151627	0.0620276	0.0546032	0.0703781	0.25077	-0.00612435	-0.119175	0.0933366	0.0321269
Q8BWQ6;Q8BWQ6-3;Q8BWQ6-2	Q8BWQ6;Q8BWQ6-3;Q8BWQ6-2	UPF0505 protein C16orf62 homolog		sp|Q8BWQ6|VP35L_MOUSE VPS35 endosomal protein sorting factor-like OS=Mus musculus OX=10090 GN=Vps35l PE=1 SV=2;sp|Q8BWQ6-3|VP35L_MOUSE Isoform 3 of VPS35 endosomal protein sorting factor-like OS=Mus musculus OX=10090 GN=Vps35l;sp|Q8BWQ6-2|VP35L_MOUSE Isofo	3	0.131134	0.185466	0.0554546	-0.181608	0.372001	0.169283	-0.0663357	-0.0521066	0.0932945	0.058588
Q9DBG9	Q9DBG9	Tax1-binding protein 3	Tax1bp3	sp|Q9DBG9|TX1B3_MOUSE Tax1-binding protein 3 OS=Mus musculus OX=10090 GN=Tax1bp3 PE=1 SV=1	3	0.0928366	0.0937321	0.140072	-0.0618061	0.0931933	-0.0769888	-0.00845096	-0.0836768	0.0932844	-0.0427199
Q9CQH7	Q9CQH7	Transcription factor BTF3 homolog 4	Btf3l4	sp|Q9CQH7|BT3L4_MOUSE Transcription factor BTF3 homolog 4 OS=Mus musculus OX=10090 GN=Btf3l4 PE=1 SV=1	7	0.0489599	0.151665	0.0612117	0.124829	0.0457611	0.0351096	0.0917908	0.0467681	0.0930203	0.0462646
O35495;O35495-2;O35495-3	O35495;O35495-2;O35495-3	Cyclin-dependent kinase 14	Cdk14	sp|O35495|CDK14_MOUSE Cyclin-dependent kinase 14 OS=Mus musculus OX=10090 GN=Cdk14 PE=1 SV=2;sp|O35495-2|CDK14_MOUSE Isoform 2 of Cyclin-dependent kinase 14 OS=Mus musculus OX=10090 GN=Cdk14;sp|O35495-3|CDK14_MOUSE Isoform 3 of Cyclin-dependent kinase 14 O	6	0.0738964	0.318179	0.111608	-0.0573464	0.0346109	0.278235	-0.0871068	-0.0831278	0.0927522	-0.0242584
Q91Z96;Q91Z96-2	Q91Z96;Q91Z96-2	BMP-2-inducible protein kinase	Bmp2k	sp|Q91Z96|BMP2K_MOUSE BMP-2-inducible protein kinase OS=Mus musculus OX=10090 GN=Bmp2k PE=1 SV=1;sp|Q91Z96-2|BMP2K_MOUSE Isoform 2 of BMP-2-inducible protein kinase OS=Mus musculus OX=10090 GN=Bmp2k	3	-0.00578128	0.147393	0.0375726	0.335958	-0.0696118	0.223995	0.0074598	0.197539	0.0924826	0.102499
Q9CY58-2;Q9CY58-3	Q9CY58-2;Q9CY58-3	Plasminogen activator inhibitor 1 RNA-binding protein	Serbp1	sp|Q9CY58-2|PAIRB_MOUSE Isoform 2 of Plasminogen activator inhibitor 1 RNA-binding protein OS=Mus musculus OX=10090 GN=Serbp1;sp|Q9CY58-3|PAIRB_MOUSE Isoform 3 of Plasminogen activator inhibitor 1 RNA-binding protein OS=Mus musculus OX=10090 GN=Serbp1	11	0.0238023	0.106152	0.227722	0.0785178	0.42149	0.347785	0.438155	0.428506	0.0923349	0.424998
Q9QUJ7-2;Q9QUJ7	Q9QUJ7-2;Q9QUJ7	Long-chain-fatty-acid--CoA ligase 4	Acsl4	sp|Q9QUJ7-2|ACSL4_MOUSE Isoform Short of Long-chain-fatty-acid--CoA ligase 4 OS=Mus musculus OX=10090 GN=Acsl4;sp|Q9QUJ7|ACSL4_MOUSE Long-chain-fatty-acid--CoA ligase 4 OS=Mus musculus OX=10090 GN=Acsl4 PE=1 SV=2	3	0.0576987	0.126751	0.319456	0.0329174	0.475612	0.385562	0.648864	0.50648	0.0922247	0.491046
Q80VP1;Q80VP1-2	Q80VP1;Q80VP1-2	Epsin-1	Epn1	sp|Q80VP1|EPN1_MOUSE Epsin-1 OS=Mus musculus OX=10090 GN=Epn1 PE=1 SV=3;sp|Q80VP1-2|EPN1_MOUSE Isoform 2 of Epsin-1 OS=Mus musculus OX=10090 GN=Epn1	3	0.393371	-0.0764515	0.0713249	0.112829	0.494626	0.0417679	0.248856	0.867937	0.0920767	0.371741
Q01405	Q01405	Protein transport protein Sec23A	Sec23a	sp|Q01405|SC23A_MOUSE Protein transport protein Sec23A OS=Mus musculus OX=10090 GN=Sec23a PE=1 SV=2	6	0.152303	0.119774	-0.449882	0.0635931	-0.0299091	0.119615	-0.617413	0.373729	0.0916834	0.0448528
O88448	O88448	Kinesin light chain 2	Klc2	sp|O88448|KLC2_MOUSE Kinesin light chain 2 OS=Mus musculus OX=10090 GN=Klc2 PE=1 SV=1	3	-0.217875	0.149421	0.0337	0.272792	-0.288271	-0.0695498	-0.245555	0.017255	0.0915603	-0.157553
Q9QZ73	Q9QZ73	DCN1-like protein 1	Dcun1d1	sp|Q9QZ73|DCNL1_MOUSE DCN1-like protein 1 OS=Mus musculus OX=10090 GN=Dcun1d1 PE=2 SV=1	7	0.108321	0.00217024	0.127654	0.0744573	0.0677516	-0.0272753	-0.0713894	0.0910222	0.0913891	0.0202382
Q7TN29-2;Q7TN29	Q7TN29-2;Q7TN29	Stromal membrane-associated protein 2	Smap2	sp|Q7TN29-2|SMAP2_MOUSE Isoform 2 of Stromal membrane-associated protein 2 OS=Mus musculus OX=10090 GN=Smap2;sp|Q7TN29|SMAP2_MOUSE Stromal membrane-associated protein 2 OS=Mus musculus OX=10090 GN=Smap2 PE=1 SV=1	4	0.096329	0.101461	0.0297903	0.08549	-0.0423298	-0.231575	0.292589	-0.245624	0.0909095	-0.136952
P62242	P62242	40S ribosomal protein S8	Rps8	sp|P62242|RS8_MOUSE 40S ribosomal protein S8 OS=Mus musculus OX=10090 GN=Rps8 PE=1 SV=2	11	0.142808	0.0148494	0.114911	0.0662391	0.392725	0.310281	0.291226	0.425847	0.0905753	0.351503
Q91W78	Q91W78	U6 snRNA phosphodiesterase	Usb1	sp|Q91W78|USB1_MOUSE U6 snRNA phosphodiesterase OS=Mus musculus OX=10090 GN=Usb1 PE=2 SV=1	3	0.312543	0.058819	0.0294032	0.121915	-0.0147031	-0.174064	0.207244	0.237702	0.090367	0.0962704
P54103	P54103	DnaJ homolog subfamily C member 2;DnaJ homolog subfamily C member 2, N-terminally processed	Dnajc2	sp|P54103|DNJC2_MOUSE DnaJ homolog subfamily C member 2 OS=Mus musculus OX=10090 GN=Dnajc2 PE=1 SV=2	3	-0.07759	0.134395	0.170283	0.0463341	0.109041	-0.103065	0.106578	0.32503	0.0903645	0.107809
P62082	P62082	40S ribosomal protein S7	Rps7	sp|P62082|RS7_MOUSE 40S ribosomal protein S7 OS=Mus musculus OX=10090 GN=Rps7 PE=2 SV=1	8	0.122942	0.148223	0.041059	0.0565185	0.345579	0.318059	0.404361	0.27229	0.0897302	0.331819
Q99LG4	Q99LG4	Tetratricopeptide repeat protein 5	Ttc5	sp|Q99LG4|TTC5_MOUSE Tetratricopeptide repeat protein 5 OS=Mus musculus OX=10090 GN=Ttc5 PE=1 SV=2	4	0.184515	-0.0965879	0.219407	-0.00545304	0.272022	0.00254548	0.571029	0.183031	0.089531	0.227527
Q8CCP0;Q8CCP0-2;Q8CCP0-3;Q8CCP0-4	Q8CCP0;Q8CCP0-2;Q8CCP0-3;Q8CCP0-4	Nuclear export mediator factor Nemf	Nemf	sp|Q8CCP0|NEMF_MOUSE Nuclear export mediator factor Nemf OS=Mus musculus OX=10090 GN=Nemf PE=1 SV=2;sp|Q8CCP0-2|NEMF_MOUSE Isoform 2 of Nuclear export mediator factor Nemf OS=Mus musculus OX=10090 GN=Nemf;sp|Q8CCP0-3|NEMF_MOUSE Isoform 3 of Nuclear export	3	-0.0548176	0.139753	0.215836	0.0392792	0.268435	0.32595	0.336139	0.192498	0.089516	0.297192
Q9CWU4	Q9CWU4	UPF0690 protein C1orf52 homolog		sp|Q9CWU4|CA052_MOUSE UPF0690 protein C1orf52 homolog OS=Mus musculus OX=10090 PE=1 SV=1	3	0.340201	0.231413	-0.0524608	-0.070523	0.378868	0.338032	-0.0214847	-0.064521	0.0894762	0.158274
O70161-3;O70161;O70161-2;P70182-2;P70181-2;P70181;P70182;P70182-3	O70161-3;O70161;O70161-2	Phosphatidylinositol 4-phosphate 5-kinase type-1 gamma	Pip5k1c	sp|O70161-3|PI51C_MOUSE Isoform 3 of Phosphatidylinositol 4-phosphate 5-kinase type-1 gamma OS=Mus musculus OX=10090 GN=Pip5k1c;sp|O70161|PI51C_MOUSE Phosphatidylinositol 4-phosphate 5-kinase type-1 gamma OS=Mus musculus OX=10090 GN=Pip5k1c PE=1 SV=2;sp|O7	3	0.142696	0.129155	0.00147978	0.0479311	0.260595	0.378672	0.391291	0.350538	0.0885429	0.364605
Q9EPQ7	Q9EPQ7	StAR-related lipid transfer protein 5	Stard5	sp|Q9EPQ7|STAR5_MOUSE StAR-related lipid transfer protein 5 OS=Mus musculus OX=10090 GN=Stard5 PE=1 SV=2	4	0.0639357	0.136282	-0.156672	0.112693	0.0290272	0.103983	-0.259828	-0.00830556	0.0883144	0.0103608
P62908	P62908	40S ribosomal protein S3	Rps3	sp|P62908|RS3_MOUSE 40S ribosomal protein S3 OS=Mus musculus OX=10090 GN=Rps3 PE=1 SV=1	21	0.109112	0.141293	0.063236	0.0674308	0.368916	0.357348	0.443645	0.443257	0.0882715	0.406087
P97461	P97461	40S ribosomal protein S5;40S ribosomal protein S5, N-terminally processed	Rps5	sp|P97461|RS5_MOUSE 40S ribosomal protein S5 OS=Mus musculus OX=10090 GN=Rps5 PE=1 SV=3	6	0.0822801	-0.0030367	0.168109	0.0941924	0.477553	0.319247	0.319414	0.474628	0.0882363	0.397021
P62843	P62843	40S ribosomal protein S15	Rps15	sp|P62843|RS15_MOUSE 40S ribosomal protein S15 OS=Mus musculus OX=10090 GN=Rps15 PE=1 SV=2	5	0.246911	-0.0359677	0.0556845	0.120779	0.426793	0.374454	0.577646	0.39014	0.0882318	0.408467
Q9D3U0	Q9D3U0	Putative tRNA pseudouridine synthase Pus10	Pus10	sp|Q9D3U0|PUS10_MOUSE Putative tRNA pseudouridine synthase Pus10 OS=Mus musculus OX=10090 GN=Pus10 PE=1 SV=1	5	-0.115515	0.0317087	0.144131	0.186891	0.281179	0.408356	-0.142243	0.115166	0.0879196	0.198173
B1AY13;B1AY13-2	B1AY13	Ubiquitin carboxyl-terminal hydrolase 24	Usp24	sp|B1AY13|UBP24_MOUSE Ubiquitin carboxyl-terminal hydrolase 24 OS=Mus musculus OX=10090 GN=Usp24 PE=1 SV=1	12	0.141561	0.108647	0.067132	0.00291796	0.0936613	0.0869798	0.210975	0.129047	0.0878895	0.111354
Q9CZH3	Q9CZH3	Proteasome assembly chaperone 3	Psmg3	sp|Q9CZH3|PSMG3_MOUSE Proteasome assembly chaperone 3 OS=Mus musculus OX=10090 GN=Psmg3 PE=1 SV=1	5	0.0880298	0.156354	0.0874797	0.0196561	0.0727546	0.168072	0.0313112	-0.0665242	0.0877548	0.0520329
Q9DBZ5;Q9DBZ5-2	Q9DBZ5;Q9DBZ5-2	Eukaryotic translation initiation factor 3 subunit K	Eif3k	sp|Q9DBZ5|EIF3K_MOUSE Eukaryotic translation initiation factor 3 subunit K OS=Mus musculus OX=10090 GN=Eif3k PE=1 SV=1;sp|Q9DBZ5-2|EIF3K_MOUSE Isoform 2 of Eukaryotic translation initiation factor 3 subunit K OS=Mus musculus OX=10090 GN=Eif3k	10	0.150472	0.0529518	0.12144	-0.0621558	0.157888	-0.0386198	0.195258	-0.027442	0.0871959	0.0652228
Q8BLY7	Q8BLY7	Hermansky-Pudlak syndrome 6 protein homolog	Hps6	sp|Q8BLY7|HPS6_MOUSE Hermansky-Pudlak syndrome 6 protein homolog OS=Mus musculus OX=10090 GN=Hps6 PE=1 SV=3	3	0.10567	-0.0519839	0.06646	0.171208	0.000973584	-0.0771071	0.0996138	0.0241545	0.0860649	0.012564
P46737;P46737-2;Q7M757	P46737;P46737-2	Lys-63-specific deubiquitinase BRCC36	Brcc3	sp|P46737|BRCC3_MOUSE Lys-63-specific deubiquitinase BRCC36 OS=Mus musculus OX=10090 GN=Brcc3 PE=1 SV=1;sp|P46737-2|BRCC3_MOUSE Isoform 2 of Lys-63-specific deubiquitinase BRCC36 OS=Mus musculus OX=10090 GN=Brcc3	11	0.0615879	0.0853518	0.0867498	0.18642	0.0557976	0.106239	-0.0200462	-0.0303997	0.0860508	0.0178757
P62264	P62264	40S ribosomal protein S14	Rps14	sp|P62264|RS14_MOUSE 40S ribosomal protein S14 OS=Mus musculus OX=10090 GN=Rps14 PE=1 SV=3	6	0.195363	0.0375467	0.134125	-0.156074	0.429661	0.35383	0.482852	0.113142	0.0858358	0.391745
Q6P1G0	Q6P1G0	HEAT repeat-containing protein 6	Heatr6	sp|Q6P1G0|HEAT6_MOUSE HEAT repeat-containing protein 6 OS=Mus musculus OX=10090 GN=Heatr6 PE=1 SV=1	7	0.150582	0.0202777	-0.161238	0.179267	0.0351601	0.206254	0.0158406	0.111742	0.0854299	0.073451
P60867	P60867	40S ribosomal protein S20	Rps20	sp|P60867|RS20_MOUSE 40S ribosomal protein S20 OS=Mus musculus OX=10090 GN=Rps20 PE=1 SV=1	6	0.145803	0.0598394	0.109589	0.0357865	0.424824	0.438843	0.463255	0.485385	0.0847142	0.451049
Q5U3K5	Q5U3K5	Rab-like protein 6	Rabl6	sp|Q5U3K5|RABL6_MOUSE Rab-like protein 6 OS=Mus musculus OX=10090 GN=Rabl6 PE=1 SV=2	5	0.0371367	0.0480023	0.120609	0.191484	0.0433644	-0.0570996	0.0301155	0.0838764	0.0843059	0.03674
Q8R3I3	Q8R3I3	Conserved oligomeric Golgi complex subunit 6	Cog6	sp|Q8R3I3|COG6_MOUSE Conserved oligomeric Golgi complex subunit 6 OS=Mus musculus OX=10090 GN=Cog6 PE=1 SV=2	6	0.108242	-0.152234	0.120561	0.0603043	-0.00639771	-0.0227829	0.0641394	0.0980054	0.084273	0.0288708
P58404-2;P58404	P58404-2;P58404	Striatin-4	Strn4	sp|P58404-2|STRN4_MOUSE Isoform 2 of Striatin-4 OS=Mus musculus OX=10090 GN=Strn4;sp|P58404|STRN4_MOUSE Striatin-4 OS=Mus musculus OX=10090 GN=Strn4 PE=1 SV=2	5	-0.0266028	0.118631	0.12859	0.0487589	0.170059	0.359763	0.342062	0.0917247	0.0836952	0.256061
Q6A065;Q6A065-3;Q6A065-2	Q6A065	Centrosomal protein of 170 kDa	Cep170	sp|Q6A065|CE170_MOUSE Centrosomal protein of 170 kDa OS=Mus musculus OX=10090 GN=Cep170 PE=1 SV=2	7	0.167065	0.194365	0.000187562	-0.0237698	0.145491	-0.0455524	0.0789363	0.0875537	0.0836261	0.083245
Q6P5G6	Q6P5G6	UBX domain-containing protein 7	Ubxn7	sp|Q6P5G6|UBXN7_MOUSE UBX domain-containing protein 7 OS=Mus musculus OX=10090 GN=Ubxn7 PE=1 SV=2	6	0.124164	0.101537	-0.016432	0.0652683	0.159001	0.106784	0.116832	0.165914	0.0834025	0.137916
Q80ZV0	Q80ZV0	Ribonuclease H2 subunit B	Rnaseh2b	sp|Q80ZV0|RNH2B_MOUSE Ribonuclease H2 subunit B OS=Mus musculus OX=10090 GN=Rnaseh2b PE=1 SV=2	3	0.0415483	0.124859	-0.196329	0.129758	0.0591872	-0.00467555	-0.0287019	-0.0418166	0.0832034	-0.0166887
Q9CZX8	Q9CZX8	40S ribosomal protein S19	Rps19	sp|Q9CZX8|RS19_MOUSE 40S ribosomal protein S19 OS=Mus musculus OX=10090 GN=Rps19 PE=1 SV=3	5	-0.0119523	0.0872197	0.0789769	0.111452	0.291064	0.420447	0.387692	0.440068	0.0830983	0.404069
Q63932	Q63932	Dual specificity mitogen-activated protein kinase kinase 2	Map2k2	sp|Q63932|MP2K2_MOUSE Dual specificity mitogen-activated protein kinase kinase 2 OS=Mus musculus OX=10090 GN=Map2k2 PE=1 SV=2	7	0.0376918	0.068927	0.124964	0.0971386	-0.0371204	0.0378525	0.166533	0.116484	0.0830328	0.0771683
P47962	P47962	60S ribosomal protein L5	Rpl5	sp|P47962|RL5_MOUSE 60S ribosomal protein L5 OS=Mus musculus OX=10090 GN=Rpl5 PE=1 SV=3	20	0.0711883	0.118395	0.0946724	0.0550583	0.129116	0.164299	0.198738	0.250735	0.0829303	0.181519
Q9WUB0	Q9WUB0	RanBP-type and C3HC4-type zinc finger-containing protein 1	Rbck1	sp|Q9WUB0|HOIL1_MOUSE RanBP-type and C3HC4-type zinc finger-containing protein 1 OS=Mus musculus OX=10090 GN=Rbck1 PE=1 SV=2	6	0.120726	0.186721	0.0444511	-0.0192752	0.116047	0.208205	0.0454876	0.15162	0.0825883	0.133833
Q64339	Q64339	Ubiquitin-like protein ISG15	Isg15	sp|Q64339|ISG15_MOUSE Ubiquitin-like protein ISG15 OS=Mus musculus OX=10090 GN=Isg15 PE=1 SV=4	3	0.128882	0.0995424	-0.185305	0.0653265	-0.0272064	-0.145697	-0.225422	-0.0285388	0.0824344	-0.0871177
Q8K4Z5	Q8K4Z5	Splicing factor 3A subunit 1	Sf3a1	sp|Q8K4Z5|SF3A1_MOUSE Splicing factor 3A subunit 1 OS=Mus musculus OX=10090 GN=Sf3a1 PE=1 SV=1	15	0.135676	0.131611	0.0332375	-0.0675422	0.0295377	0.178724	0.0928639	0.0358625	0.082424	0.0643632
B1AZP2-3;B1AZP2-2;B1AZP2	B1AZP2-3;B1AZP2-2;B1AZP2	Disks large-associated protein 4	Dlgap4	sp|B1AZP2-3|DLGP4_MOUSE Isoform 3 of Disks large-associated protein 4 OS=Mus musculus OX=10090 GN=Dlgap4;sp|B1AZP2-2|DLGP4_MOUSE Isoform 2 of Disks large-associated protein 4 OS=Mus musculus OX=10090 GN=Dlgap4;sp|B1AZP2|DLGP4_MOUSE Disks large-associated p	7	0.0404526	0.124373	-0.102757	0.159579	0.0189529	-0.0429258	0.083786	0.0435544	0.0824126	0.0312537
Q99PV0	Q99PV0	Pre-mRNA-processing-splicing factor 8	Prpf8	sp|Q99PV0|PRP8_MOUSE Pre-mRNA-processing-splicing factor 8 OS=Mus musculus OX=10090 GN=Prpf8 PE=1 SV=2	32	0.0729443	0.120076	0.0904996	0.00625093	0.137255	0.128048	0.107014	0.0390666	0.081722	0.117531
Q61152	Q61152	Tyrosine-protein phosphatase non-receptor type 18	Ptpn18	sp|Q61152|PTN18_MOUSE Tyrosine-protein phosphatase non-receptor type 18 OS=Mus musculus OX=10090 GN=Ptpn18 PE=1 SV=1	4	0.100111	0.249625	-0.172745	0.0632391	-0.163562	0.021421	-0.392722	-0.505962	0.0816752	-0.278142
O88811;O88811-2	O88811;O88811-2	Signal transducing adapter molecule 2	Stam2	sp|O88811|STAM2_MOUSE Signal transducing adapter molecule 2 OS=Mus musculus OX=10090 GN=Stam2 PE=1 SV=1;sp|O88811-2|STAM2_MOUSE Isoform 2 of Signal transducing adapter molecule 2 OS=Mus musculus OX=10090 GN=Stam2	9	-0.0148014	0.085754	0.0998269	0.0766254	-0.0344927	0.0312893	0.300823	0.193457	0.0811897	0.112373
Q8CG47	Q8CG47	Structural maintenance of chromosomes protein 4	Smc4	sp|Q8CG47|SMC4_MOUSE Structural maintenance of chromosomes protein 4 OS=Mus musculus OX=10090 GN=Smc4 PE=1 SV=1	7	0.0277141	0.0568943	0.218075	0.105106	0.148894	0.0507083	0.353531	0.259532	0.0810003	0.204213
Q3TIU4	Q3TIU4	2,5-phosphodiesterase 12	Pde12	sp|Q3TIU4|PDE12_MOUSE 2,5-phosphodiesterase 12 OS=Mus musculus OX=10090 GN=Pde12 PE=1 SV=2	13	0.0564941	0.114088	-0.0209107	0.105345	0.15104	0.0756953	-0.0158803	-0.0437802	0.0809195	0.0299075
P62852	P62852	40S ribosomal protein S25	Rps25	sp|P62852|RS25_MOUSE 40S ribosomal protein S25 OS=Mus musculus OX=10090 GN=Rps25 PE=1 SV=1	5	0.0168739	0.165791	0.0106301	0.142004	0.365393	0.344004	0.308912	0.430619	0.079439	0.354699
Q8K2V1;Q8K2V1-2	Q8K2V1;Q8K2V1-2	Serine/threonine-protein phosphatase 4 regulatory subunit 1	Ppp4r1	sp|Q8K2V1|PP4R1_MOUSE Serine/threonine-protein phosphatase 4 regulatory subunit 1 OS=Mus musculus OX=10090 GN=Ppp4r1 PE=1 SV=2;sp|Q8K2V1-2|PP4R1_MOUSE Isoform 2 of Serine/threonine-protein phosphatase 4 regulatory subunit 1 OS=Mus musculus OX=10090 GN=Ppp4	13	0.0358483	-0.0288246	0.122642	0.182768	0.0358287	0.0802982	0.197083	-0.0451915	0.0792453	0.0580634
P47955	P47955	60S acidic ribosomal protein P1	Rplp1	sp|P47955|RLA1_MOUSE 60S acidic ribosomal protein P1 OS=Mus musculus OX=10090 GN=Rplp1 PE=1 SV=1	3	0.183237	-0.0557603	-0.0253881	0.493731	0.385417	0.220329	0.41052	0.748932	0.0789243	0.397968
Q8VEH6;Q8VEH6-2	Q8VEH6;Q8VEH6-2	COBW domain-containing protein 1	Cbwd1	sp|Q8VEH6|CBWD1_MOUSE COBW domain-containing protein 1 OS=Mus musculus OX=10090 GN=Cbwd1 PE=1 SV=1;sp|Q8VEH6-2|CBWD1_MOUSE Isoform 2 of COBW domain-containing protein 1 OS=Mus musculus OX=10090 GN=Cbwd1	5	0.0666554	0.427906	0.09066	-0.143279	-0.026881	0.214492	0.0249612	-0.154259	0.0786577	-0.000959888
Q9JMD0-4;Q9JMD0-3;Q9JMD0-2;Q9JMD0	Q9JMD0-4;Q9JMD0-3;Q9JMD0-2;Q9JMD0	BUB3-interacting and GLEBS motif-containing protein ZNF207	Znf207	sp|Q9JMD0-4|ZN207_MOUSE Isoform 4 of BUB3-interacting and GLEBS motif-containing protein ZNF207 OS=Mus musculus OX=10090 GN=Znf207;sp|Q9JMD0-3|ZN207_MOUSE Isoform 3 of BUB3-interacting and GLEBS motif-containing protein ZNF207 OS=Mus musculus OX=10090 GN=Z	3	0.18339	-0.685163	0.175134	-0.0183039	0.0815312	0.392426	0.619296	0.169867	0.0784149	0.281146
Q922E4	Q922E4	Ethanolamine-phosphate cytidylyltransferase	Pcyt2	sp|Q922E4|PCY2_MOUSE Ethanolamine-phosphate cytidylyltransferase OS=Mus musculus OX=10090 GN=Pcyt2 PE=1 SV=1	11	0.0585707	0.195351	0.097843	-0.133963	-0.00973275	0.120613	0.0749958	0.0281839	0.0782068	0.0515898
P35293	P35293	Ras-related protein Rab-18	Rab18	sp|P35293|RAB18_MOUSE Ras-related protein Rab-18 OS=Mus musculus OX=10090 GN=Rab18 PE=1 SV=2	3	0.102466	0.0529122	0.136556	0.0509793	0.596914	0.481779	0.547658	0.284055	0.0776893	0.514719
Q8VBV7	Q8VBV7	COP9 signalosome complex subunit 8	Cops8	sp|Q8VBV7|CSN8_MOUSE COP9 signalosome complex subunit 8 OS=Mus musculus OX=10090 GN=Cops8 PE=1 SV=1	5	0.132944	0.130736	-0.0353173	0.0244413	0.0810903	0.0658812	0.0409199	0.15313	0.0775884	0.0734858
P04370;P04370-2;P04370-3	P04370;P04370-2	Myelin basic protein	Mbp	sp|P04370|MBP_MOUSE Myelin basic protein OS=Mus musculus OX=10090 GN=Mbp PE=1 SV=2;sp|P04370-2|MBP_MOUSE Isoform 2 of Myelin basic protein OS=Mus musculus OX=10090 GN=Mbp	3	0.150415	0.0298021	-0.0264727	0.124461	0.186667	0.0191205	0.18766	0.634703	0.0771315	0.187163
Q9JL62	Q9JL62	Glycolipid transfer protein	Gltp	sp|Q9JL62|GLTP_MOUSE Glycolipid transfer protein OS=Mus musculus OX=10090 GN=Gltp PE=1 SV=3	9	0.0494056	-0.070304	0.116791	0.104221	-0.0543762	-0.144081	0.0169003	-0.0478171	0.0768134	-0.0510967
Q8K2T8	Q8K2T8	RNA polymerase II-associated factor 1 homolog	Paf1	sp|Q8K2T8|PAF1_MOUSE RNA polymerase II-associated factor 1 homolog OS=Mus musculus OX=10090 GN=Paf1 PE=1 SV=1	4	0.169299	0.201149	-0.0160904	-0.0461814	0.193215	0.319619	-0.0552886	0.200714	0.0766042	0.196964
Q505F5	Q505F5	Leucine-rich repeat-containing protein 47	Lrrc47	sp|Q505F5|LRC47_MOUSE Leucine-rich repeat-containing protein 47 OS=Mus musculus OX=10090 GN=Lrrc47 PE=1 SV=1	9	0.0910058	-0.075203	0.134059	0.0603579	0.0414578	-0.00447785	0.0933337	0.111627	0.0756819	0.0673957
Q5SUF2;Q5SUF2-3;Q5SUF2-2	Q5SUF2;Q5SUF2-3;Q5SUF2-2	Luc7-like protein 3	Luc7l3	sp|Q5SUF2|LC7L3_MOUSE Luc7-like protein 3 OS=Mus musculus OX=10090 GN=Luc7l3 PE=1 SV=1;sp|Q5SUF2-3|LC7L3_MOUSE Isoform 3 of Luc7-like protein 3 OS=Mus musculus OX=10090 GN=Luc7l3;sp|Q5SUF2-2|LC7L3_MOUSE Isoform 2 of Luc7-like protein 3 OS=Mus musculus OX=1	6	0.0888809	0.208939	0.0185998	0.0616775	0.0594116	0.134271	0.0688283	-0.148222	0.0752792	0.06412
P15307	P15307	Proto-oncogene c-Rel	Rel	sp|P15307|REL_MOUSE Proto-oncogene c-Rel OS=Mus musculus OX=10090 GN=Rel PE=1 SV=2	10	-0.0726839	0.0344743	0.114975	0.165695	0.0300363	0.0682891	0.219925	0.0325131	0.0747248	0.0504011
Q3TQI7	Q3TQI7	Uncharacterized protein C9orf78 homolog		sp|Q3TQI7|TLS1_MOUSE Telomere length and silencing protein 1 homolog OS=Mus musculus OX=10090 PE=1 SV=2	5	-0.000499576	0.149885	0.169442	-0.100166	-0.0219079	0.0847844	0.0414162	-0.24362	0.0746925	0.00975414
Q7TT37	Q7TT37	Elongator complex protein 1	Ikbkap	sp|Q7TT37|ELP1_MOUSE Elongator complex protein 1 OS=Mus musculus OX=10090 GN=Elp1 PE=1 SV=2	23	0.0886929	-0.00565983	0.0593775	0.100786	0.0381515	-0.0732976	0.0122276	0.0863398	0.0740352	0.0251895
Q9WUU8-2;Q9WUU8-3;Q9WUU8	Q9WUU8-2;Q9WUU8-3;Q9WUU8	TNFAIP3-interacting protein 1	Tnip1	sp|Q9WUU8-2|TNIP1_MOUSE Isoform 2 of TNFAIP3-interacting protein 1 OS=Mus musculus OX=10090 GN=Tnip1;sp|Q9WUU8-3|TNIP1_MOUSE Isoform 3 of TNFAIP3-interacting protein 1 OS=Mus musculus OX=10090 GN=Tnip1;sp|Q9WUU8|TNIP1_MOUSE TNFAIP3-interacting protein 1 OS	4	0.171125	0.0115218	-0.130139	0.136114	0.194157	0.0146391	-0.257234	0.102272	0.0738178	0.0584554
Q922H9;Q922H9-2	Q922H9;Q922H9-2	Zinc finger protein 330	Znf330	sp|Q922H9|ZN330_MOUSE Zinc finger protein 330 OS=Mus musculus OX=10090 GN=Znf330 PE=1 SV=1;sp|Q922H9-2|ZN330_MOUSE Isoform 2 of Zinc finger protein 330 OS=Mus musculus OX=10090 GN=Znf330	6	0.0524795	-0.152575	0.0946477	0.181562	-0.0020425	-0.11937	0.0772274	0.159474	0.0735636	0.0375924
Q9D0M0	Q9D0M0	Exosome complex exonuclease RRP42	Exosc7	sp|Q9D0M0|EXOS7_MOUSE Exosome complex exonuclease RRP42 OS=Mus musculus OX=10090 GN=Exosc7 PE=1 SV=2	3	-0.14025	0.151947	0.120151	0.0265768	-0.140816	-0.0676575	0.178183	-0.0885146	0.073364	-0.0780861
Q80XQ2	Q80XQ2	TBC1 domain family member 5	Tbc1d5	sp|Q80XQ2|TBCD5_MOUSE TBC1 domain family member 5 OS=Mus musculus OX=10090 GN=Tbc1d5 PE=1 SV=2	7	-0.0264054	0.0459836	0.11096	0.100277	-0.0260513	-0.158419	0.147497	0.0635468	0.0731302	0.0187477
P0C7T6	P0C7T6	Ataxin-1-like	Atxn1l	sp|P0C7T6|ATX1L_MOUSE Ataxin-1-like OS=Mus musculus OX=10090 GN=Atxn1l PE=1 SV=1	4	0.355594	0.120829	0.0250876	-0.130776	0.0701225	0.158455	-0.103428	-0.109033	0.0729582	-0.0166525
Q06180-2;Q06180	Q06180-2;Q06180	Tyrosine-protein phosphatase non-receptor type 2	Ptpn2	sp|Q06180-2|PTN2_MOUSE Isoform 2 of Tyrosine-protein phosphatase non-receptor type 2 OS=Mus musculus OX=10090 GN=Ptpn2;sp|Q06180|PTN2_MOUSE Tyrosine-protein phosphatase non-receptor type 2 OS=Mus musculus OX=10090 GN=Ptpn2 PE=1 SV=2	3	0.148412	0.215635	-0.00293001	-0.221497	0.176047	0.0425522	-0.0698854	-0.285768	0.072741	-0.0136666
Q3UHX2	Q3UHX2	28 kDa heat- and acid-stable phosphoprotein	Pdap1	sp|Q3UHX2|HAP28_MOUSE 28 kDa heat- and acid-stable phosphoprotein OS=Mus musculus OX=10090 GN=Pdap1 PE=1 SV=1	10	0.060568	0.0844791	0.00445591	0.112644	0.09685	0.0145984	0.00892114	0.123855	0.0725236	0.0557242
Q8C754;Q8C754-2	Q8C754;Q8C754-2	Vacuolar protein sorting-associated protein 52 homolog	Vps52	sp|Q8C754|VPS52_MOUSE Vacuolar protein sorting-associated protein 52 homolog OS=Mus musculus OX=10090 GN=Vps52 PE=1 SV=1;sp|Q8C754-2|VPS52_MOUSE Isoform 2 of Vacuolar protein sorting-associated protein 52 homolog OS=Mus musculus OX=10090 GN=Vps52	5	0.0727052	0.00391736	0.0718248	0.129353	0.0873018	-0.0105486	0.139827	0.099164	0.072265	0.0932329
Q8QZY1	Q8QZY1	Eukaryotic translation initiation factor 3 subunit L	Eif3l	sp|Q8QZY1|EIF3L_MOUSE Eukaryotic translation initiation factor 3 subunit L OS=Mus musculus OX=10090 GN=Eif3l PE=1 SV=1	24	0.0980518	-0.0140155	0.155057	0.0460598	0.144276	-0.0184153	0.0784571	0.0961368	0.0720558	0.0872969
Q91WG8	Q91WG8	Bifunctional UDP-N-acetylglucosamine 2-epimerase/N-acetylmannosamine kinase;UDP-N-acetylglucosamine 2-epimerase (hydrolyzing);N-acetylmannosamine kinase	Gne	sp|Q91WG8|GLCNE_MOUSE Bifunctional UDP-N-acetylglucosamine 2-epimerase/N-acetylmannosamine kinase OS=Mus musculus OX=10090 GN=Gne PE=1 SV=1	5	0.138155	0.0372658	0.102143	0.0418541	-0.00657878	0.149855	-0.067785	-0.201499	0.0719985	-0.0371819
P53995	P53995	Anaphase-promoting complex subunit 1	Anapc1	sp|P53995|APC1_MOUSE Anaphase-promoting complex subunit 1 OS=Mus musculus OX=10090 GN=Anapc1 PE=1 SV=2	8	0.0684998	-0.0238503	0.0753407	0.106214	0.0722782	0.0229823	0.219354	0.101777	0.0719202	0.0870276
P97355	P97355	Spermine synthase	Sms	sp|P97355|SPSY_MOUSE Spermine synthase OS=Mus musculus OX=10090 GN=Sms PE=1 SV=1	3	-0.378142	0.0189238	0.124293	0.17531	-0.204759	-0.262058	-0.099465	0.151088	0.0716083	-0.152112
P52432	P52432	DNA-directed RNA polymerases I and III subunit RPAC1	Polr1c	sp|P52432|RPAC1_MOUSE DNA-directed RNA polymerases I and III subunit RPAC1 OS=Mus musculus OX=10090 GN=Polr1c PE=1 SV=3	5	0.103912	0.165726	-0.168719	0.0392164	-0.065022	0.0949036	-0.242183	0.00743867	0.0715642	-0.0287916
Q9DCT8	Q9DCT8	Cysteine-rich protein 2	Crip2	sp|Q9DCT8|CRIP2_MOUSE Cysteine-rich protein 2 OS=Mus musculus OX=10090 GN=Crip2 PE=1 SV=1	6	0.120357	0.29202	0.00152678	0.0226671	-0.0929985	0.164091	0.0452022	0.283401	0.0715121	0.104647
Q921I2	Q921I2	Kelch domain-containing protein 4	Klhdc4	sp|Q921I2|KLDC4_MOUSE Kelch domain-containing protein 4 OS=Mus musculus OX=10090 GN=Klhdc4 PE=2 SV=2	15	0.0935103	0.0492912	0.0992163	0.0120846	-0.018615	0.0277624	-0.131348	-0.171678	0.0714007	-0.0749816
Q9CXG3	Q9CXG3	Peptidyl-prolyl cis-trans isomerase-like 4	Ppil4	sp|Q9CXG3|PPIL4_MOUSE Peptidyl-prolyl cis-trans isomerase-like 4 OS=Mus musculus OX=10090 GN=Ppil4 PE=1 SV=2	4	0.222017	-0.167558	0.230776	-0.0793843	0.17943	-0.121232	0.0283551	-0.2938	0.0713164	-0.0464383
P21460	P21460	Cystatin-C	Cst3	sp|P21460|CYTC_MOUSE Cystatin-C OS=Mus musculus OX=10090 GN=Cst3 PE=1 SV=2	6	0.221192	0.136826	-0.0198543	0.00563676	0.458051	0.563412	0.124977	0.108988	0.0712312	0.291514
Q9ER73	Q9ER73	Elongator complex protein 4	Elp4	sp|Q9ER73|ELP4_MOUSE Elongator complex protein 4 OS=Mus musculus OX=10090 GN=Elp4 PE=1 SV=2	7	0.080198	0.146394	0.0620113	-0.0153684	0.340226	0.227996	0.166012	-0.0303843	0.0711047	0.197004
O35309	O35309	N-myc-interactor	Nmi	sp|O35309|NMI_MOUSE N-myc-interactor OS=Mus musculus OX=10090 GN=Nmi PE=1 SV=1	17	0.0720608	0.0684665	0.109053	-0.0845957	0.0454374	-0.0541622	0.0191589	-0.0827466	0.0702636	-0.0175017
Q8BTS4	Q8BTS4	Nuclear pore complex protein Nup54	Nup54	sp|Q8BTS4|NUP54_MOUSE Nuclear pore complex protein Nup54 OS=Mus musculus OX=10090 GN=Nup54 PE=1 SV=1	10	0.0107096	0.140922	0.129535	-0.0321764	0.022997	0.128229	0.0348711	-0.0267819	0.0701221	0.0289341
Q80XU3	Q80XU3	Nuclear ubiquitous casein and cyclin-dependent kinase substrate 1	Nucks1	sp|Q80XU3|NUCKS_MOUSE Nuclear ubiquitous casein and cyclin-dependent kinase substrate 1 OS=Mus musculus OX=10090 GN=Nucks1 PE=1 SV=1	4	-0.0894157	0.0897391	0.0504404	0.105667	0.0834566	0.187994	-0.0388586	-0.03223	0.0700898	0.0256133
Q3TWF6	Q3TWF6	WD repeat-containing protein 70	Wdr70	sp|Q3TWF6|WDR70_MOUSE WD repeat-containing protein 70 OS=Mus musculus OX=10090 GN=Wdr70 PE=1 SV=1	4	0.00252061	0.176224	-0.0927118	0.137169	-0.0437217	-0.147981	0.0347454	0.395853	0.0698447	-0.0044881
P63323	P63323	40S ribosomal protein S12	Rps12	sp|P63323|RS12_MOUSE 40S ribosomal protein S12 OS=Mus musculus OX=10090 GN=Rps12 PE=1 SV=2	8	-0.0750869	0.129911	0.151307	0.00943364	0.241535	0.267854	0.410937	0.315971	0.0696724	0.291912
O35969;O35969-2	O35969;O35969-2	Guanidinoacetate N-methyltransferase	Gamt	sp|O35969|GAMT_MOUSE Guanidinoacetate N-methyltransferase OS=Mus musculus OX=10090 GN=Gamt PE=1 SV=1;sp|O35969-2|GAMT_MOUSE Isoform 2 of Guanidinoacetate N-methyltransferase OS=Mus musculus OX=10090 GN=Gamt	5	-0.114969	0.01103	0.129123	0.128167	-0.147204	0.0209026	-0.299171	-0.0877592	0.0695986	-0.117482
Q9WUD1	Q9WUD1	STIP1 homology and U box-containing protein 1	Stub1	sp|Q9WUD1|CHIP_MOUSE STIP1 homology and U box-containing protein 1 OS=Mus musculus OX=10090 GN=Stub1 PE=1 SV=1	10	0.0559393	0.0916627	0.0830893	0.0228095	0.0254414	0.0360653	0.119004	0.0844046	0.0695143	0.0602349
Q9D554	Q9D554	Splicing factor 3A subunit 3	Sf3a3	sp|Q9D554|SF3A3_MOUSE Splicing factor 3A subunit 3 OS=Mus musculus OX=10090 GN=Sf3a3 PE=1 SV=2	9	0.0261725	0.158597	0.112725	-0.162795	-0.0143564	0.143703	0.0266133	0.0680717	0.069449	0.0473425
Q8BH48-2;Q8BH48	Q8BH48-2;Q8BH48	Ubiquitin-associated protein 1	Ubap1	sp|Q8BH48-2|UBAP1_MOUSE Isoform 2 of Ubiquitin-associated protein 1 OS=Mus musculus OX=10090 GN=Ubap1;sp|Q8BH48|UBAP1_MOUSE Ubiquitin-associated protein 1 OS=Mus musculus OX=10090 GN=Ubap1 PE=1 SV=1	3	0.131962	0.0487478	0.019762	0.0900166	-0.139922	0.0468296	0.107712	0.180347	0.0693822	0.0772708
Q8C0L8	Q8C0L8	Conserved oligomeric Golgi complex subunit 5	Cog5	sp|Q8C0L8|COG5_MOUSE Conserved oligomeric Golgi complex subunit 5 OS=Mus musculus OX=10090 GN=Cog5 PE=1 SV=3	8	-0.138217	-0.0758198	0.313404	0.214205	-0.15148	-0.0644658	0.0528704	0.0249482	0.0691924	-0.0197588
Q8C1A3	Q8C1A3	Methionine synthase reductase	Mtrr	sp|Q8C1A3|MTRR_MOUSE Methionine synthase reductase OS=Mus musculus OX=10090 GN=Mtrr PE=1 SV=2	3	-0.000504687	0.137084	0.286399	-0.107075	-0.214233	0.145022	0.238127	-0.276548	0.0682899	-0.0346056
Q8VE62	Q8VE62	Polyadenylate-binding protein-interacting protein 1	Paip1	sp|Q8VE62|PAIP1_MOUSE Polyadenylate-binding protein-interacting protein 1 OS=Mus musculus OX=10090 GN=Paip1 PE=1 SV=1	4	-0.073846	0.189443	0.0348814	0.101599	-0.059174	0.184079	0.0276357	-0.00696156	0.0682403	0.0103371
P47857;P47857-2;P47857-3	P47857;P47857-2;P47857-3	ATP-dependent 6-phosphofructokinase, muscle type	Pfkm	sp|P47857|PFKAM_MOUSE ATP-dependent 6-phosphofructokinase, muscle type OS=Mus musculus OX=10090 GN=Pfkm PE=1 SV=3;sp|P47857-2|PFKAM_MOUSE Isoform 2 of ATP-dependent 6-phosphofructokinase, muscle type OS=Mus musculus OX=10090 GN=Pfkm;sp|P47857-3|PFKAM_MOUSE	4	-0.0661335	0.104618	0.095969	0.0401393	-0.15451	0.0668821	-0.303736	-0.167163	0.0680542	-0.160836
Q8BHL8	Q8BHL8	Proteasome inhibitor PI31 subunit	Psmf1	sp|Q8BHL8|PSMF1_MOUSE Proteasome inhibitor PI31 subunit OS=Mus musculus OX=10090 GN=Psmf1 PE=1 SV=1	3	-0.00566228	0.141239	-0.452304	0.18037	-0.202679	0.0325613	-0.0646333	0.178016	0.0677886	-0.016036
O08648-2;O08648	O08648-2;O08648	Mitogen-activated protein kinase kinase kinase 4	Map3k4	sp|O08648-2|M3K4_MOUSE Isoform B of Mitogen-activated protein kinase kinase kinase 4 OS=Mus musculus OX=10090 GN=Map3k4;sp|O08648|M3K4_MOUSE Mitogen-activated protein kinase kinase kinase 4 OS=Mus musculus OX=10090 GN=Map3k4 PE=1 SV=2	7	0.0335687	-0.161793	0.101975	0.134636	-0.203501	-0.265605	-0.218362	-0.544959	0.0677716	-0.241984
Q921Z5;Q921Z5-2	Q921Z5	Tumor necrosis factor alpha-induced protein 8	Tnfaip8	sp|Q921Z5|TFIP8_MOUSE Tumor necrosis factor alpha-induced protein 8 OS=Mus musculus OX=10090 GN=Tnfaip8 PE=1 SV=1	7	0.0452141	0.088627	0.114937	-0.0250807	0.0317919	0.130301	0.135012	0.0473603	0.0669206	0.0888308
Q6NV83;Q6NV83-2;Q6NV83-3	Q6NV83;Q6NV83-2;Q6NV83-3	U2 snRNP-associated SURP motif-containing protein	U2surp	sp|Q6NV83|SR140_MOUSE U2 snRNP-associated SURP motif-containing protein OS=Mus musculus OX=10090 GN=U2surp PE=1 SV=3;sp|Q6NV83-2|SR140_MOUSE Isoform 2 of U2 snRNP-associated SURP motif-containing protein OS=Mus musculus OX=10090 GN=U2surp;sp|Q6NV83-3|SR140	8	0.115193	0.186481	0.0186254	-0.094451	0.143891	0.270846	0.0701278	-0.0458285	0.0669091	0.10701
Q9DBS9;Q8BXR9-2;Q8BXR9	Q9DBS9	Oxysterol-binding protein-related protein 3	Osbpl3	sp|Q9DBS9|OSBL3_MOUSE Oxysterol-binding protein-related protein 3 OS=Mus musculus OX=10090 GN=Osbpl3 PE=1 SV=2	5	-0.267707	-0.0189725	0.258437	0.152786	-0.154297	-0.140431	0.316887	-0.066469	0.0669069	-0.10345
Q9Z1T1;Q9JME5	Q9Z1T1	AP-3 complex subunit beta-1	Ap3b1	sp|Q9Z1T1|AP3B1_MOUSE AP-3 complex subunit beta-1 OS=Mus musculus OX=10090 GN=Ap3b1 PE=1 SV=2	33	0.046985	-0.0236405	0.110037	0.086452	0.0487186	-0.0339973	0.13148	0.122771	0.0667185	0.085745
Q9CPT3	Q9CPT3	N-acylneuraminate-9-phosphatase	Nanp	sp|Q9CPT3|NANP_MOUSE N-acylneuraminate-9-phosphatase OS=Mus musculus OX=10090 GN=Nanp PE=1 SV=1	5	0.0316639	0.101575	0.352473	-0.0403429	-0.224714	0.00354693	0.00491764	-0.107708	0.0666194	-0.0520804
Q9QZQ1-2;Q9QZQ1	Q9QZQ1-2;Q9QZQ1	Afadin	Mllt4	sp|Q9QZQ1-2|AFAD_MOUSE Isoform 1 of Afadin OS=Mus musculus OX=10090 GN=Afdn;sp|Q9QZQ1|AFAD_MOUSE Afadin OS=Mus musculus OX=10090 GN=Afdn PE=1 SV=3	14	0.1504	-0.0177941	-0.106086	0.270586	0.287506	0.132111	0.155905	0.522872	0.0663027	0.221705
P62858	P62858	40S ribosomal protein S28	Rps28	sp|P62858|RS28_MOUSE 40S ribosomal protein S28 OS=Mus musculus OX=10090 GN=Rps28 PE=1 SV=1	6	0.02784	-0.0716609	0.151045	0.104414	0.118882	0.0342292	0.252756	0.370303	0.0661271	0.185819
P58771-2;P58771	P58771-2;P58771	Tropomyosin alpha-1 chain	Tpm1	sp|P58771-2|TPM1_MOUSE Isoform 2 of Tropomyosin alpha-1 chain OS=Mus musculus OX=10090 GN=Tpm1;sp|P58771|TPM1_MOUSE Tropomyosin alpha-1 chain OS=Mus musculus OX=10090 GN=Tpm1 PE=1 SV=1	3	0.072341	0.183256	0.0597851	0.0448193	0.194944	0.274478	-0.119763	0.20123	0.0660631	0.198087
P11031	P11031	Activated RNA polymerase II transcriptional coactivator p15	Sub1	sp|P11031|TCP4_MOUSE Activated RNA polymerase II transcriptional coactivator p15 OS=Mus musculus OX=10090 GN=Sub1 PE=1 SV=3	3	-0.0645587	0.0828074	0.0492677	0.476015	-0.284001	-0.0588223	-0.0813226	0.152552	0.0660375	-0.0700725
Q8VDQ1;Q8VDQ1-2	Q8VDQ1;Q8VDQ1-2	Prostaglandin reductase 2	Ptgr2	sp|Q8VDQ1|PTGR2_MOUSE Prostaglandin reductase 2 OS=Mus musculus OX=10090 GN=Ptgr2 PE=1 SV=2;sp|Q8VDQ1-2|PTGR2_MOUSE Isoform 2 of Prostaglandin reductase 2 OS=Mus musculus OX=10090 GN=Ptgr2	4	0.0902367	0.040805	0.215907	-0.0337271	-0.163703	0.0074645	0.314815	-0.0351868	0.0655209	-0.0138611
Q921C5;Q921C5-2;Q921C5-3;Q8BR07-3;Q8BR07;Q8BR07-4	Q921C5;Q921C5-2	Protein bicaudal D homolog 2	Bicd2	sp|Q921C5|BICD2_MOUSE Protein bicaudal D homolog 2 OS=Mus musculus OX=10090 GN=Bicd2 PE=1 SV=1;sp|Q921C5-2|BICD2_MOUSE Isoform 2 of Protein bicaudal D homolog 2 OS=Mus musculus OX=10090 GN=Bicd2	11	0.191264	0.136507	-0.00749272	-0.0228863	0.185393	0.0869928	0.155168	0.050066	0.064507	0.12108
Q8R480	Q8R480	Nuclear pore complex protein Nup85	Nup85	sp|Q8R480|NUP85_MOUSE Nuclear pore complex protein Nup85 OS=Mus musculus OX=10090 GN=Nup85 PE=1 SV=1	7	0.0603487	0.131239	0.0169029	0.0682936	0.0703609	0.0289023	0.111531	-0.186948	0.0643212	0.0496316
Q3THW5;P0C0S6	Q3THW5;P0C0S6	Histone H2A.V;Histone H2A.Z	H2afv;H2afz	sp|Q3THW5|H2AV_MOUSE Histone H2A.V OS=Mus musculus OX=10090 GN=H2afv PE=1 SV=3;sp|P0C0S6|H2AZ_MOUSE Histone H2A.Z OS=Mus musculus OX=10090 GN=H2afz PE=1 SV=2	7	0.0491897	-0.0342406	0.130426	0.0794496	-0.0725787	0.0193983	-0.183021	-0.0180064	0.0643197	-0.0452926
P62830	P62830	60S ribosomal protein L23	Rpl23	sp|P62830|RL23_MOUSE 60S ribosomal protein L23 OS=Mus musculus OX=10090 GN=Rpl23 PE=1 SV=1	6	0.0865849	0.0414071	0.00621554	0.248146	0.506293	0.512748	0.452868	0.56212	0.063996	0.509521
Q9JLQ0	Q9JLQ0	CD2-associated protein	Cd2ap	sp|Q9JLQ0|CD2AP_MOUSE CD2-associated protein OS=Mus musculus OX=10090 GN=Cd2ap PE=1 SV=3	19	0.05637	0.0710504	-0.0577716	0.105426	0.112072	-0.00980264	0.115064	0.0274856	0.0637102	0.0697787
Q3TC46	Q3TC46	Protein PAT1 homolog 1	Patl1	sp|Q3TC46|PATL1_MOUSE Protein PAT1 homolog 1 OS=Mus musculus OX=10090 GN=Patl1 PE=1 SV=2	8	0.0957084	-0.133264	0.0313318	0.429697	0.0469759	-0.0972778	0.0434634	0.345789	0.0635201	0.0452196
Q8BMG7;Q8BMG7-2	Q8BMG7	Rab3 GTPase-activating protein non-catalytic subunit	Rab3gap2	sp|Q8BMG7|RBGPR_MOUSE Rab3 GTPase-activating protein non-catalytic subunit OS=Mus musculus OX=10090 GN=Rab3gap2 PE=1 SV=2	10	0.0438882	0.0828677	-0.111454	0.0922775	0.148211	0.0259946	-0.209292	0.13709	0.063378	0.0815422
Q6ZWM4	Q6ZWM4	U6 snRNA-associated Sm-like protein LSm8	Lsm8	sp|Q6ZWM4|LSM8_MOUSE U6 snRNA-associated Sm-like protein LSm8 OS=Mus musculus OX=10090 GN=Lsm8 PE=1 SV=3	4	0.196108	-0.077139	0.139955	-0.0132051	0.151534	-0.0619271	-0.0015263	-0.166655	0.0633747	-0.0317267
P84104-2;P84104	P84104-2;P84104	Serine/arginine-rich splicing factor 3	Srsf3	sp|P84104-2|SRSF3_MOUSE Isoform Short of Serine/arginine-rich splicing factor 3 OS=Mus musculus OX=10090 GN=Srsf3;sp|P84104|SRSF3_MOUSE Serine/arginine-rich splicing factor 3 OS=Mus musculus OX=10090 GN=Srsf3 PE=1 SV=1	6	0.115432	0.0289659	0.097204	-0.0453152	0.285318	0.259258	0.192708	0.256425	0.063085	0.257842
Q8K2T1;Q8K2T1-2;Q8K2T1-3	Q8K2T1;Q8K2T1-2;Q8K2T1-3	NmrA-like family domain-containing protein 1	Nmral1	sp|Q8K2T1|NMRL1_MOUSE NmrA-like family domain-containing protein 1 OS=Mus musculus OX=10090 GN=Nmral1 PE=1 SV=1;sp|Q8K2T1-2|NMRL1_MOUSE Isoform 2 of NmrA-like family domain-containing protein 1 OS=Mus musculus OX=10090 GN=Nmral1;sp|Q8K2T1-3|NMRL1_MOUSE Iso	10	5.08253e-05	-0.0166189	0.125903	0.127282	-0.120867	-0.0632796	-0.00891754	0.0567986	0.0629768	-0.0360986
P47199	P47199	Quinone oxidoreductase	Cryz	sp|P47199|QOR_MOUSE Quinone oxidoreductase OS=Mus musculus OX=10090 GN=Cryz PE=1 SV=1	12	0.0623459	0.0695511	0.0635646	-0.0451155	0.102915	-0.100847	0.0241595	0.120831	0.0629552	0.0635374
Q8K4Z3	Q8K4Z3	NAD(P)H-hydrate epimerase	Apoa1bp	sp|Q8K4Z3|NNRE_MOUSE NAD(P)H-hydrate epimerase OS=Mus musculus OX=10090 GN=Naxe PE=1 SV=1	9	0.181694	-0.0125477	0.137633	-0.187309	0.138105	-0.0345173	0.0696343	-0.082688	0.0625425	0.0175585
O70172	O70172	Phosphatidylinositol 5-phosphate 4-kinase type-2 alpha	Pip4k2a	sp|O70172|PI42A_MOUSE Phosphatidylinositol 5-phosphate 4-kinase type-2 alpha OS=Mus musculus OX=10090 GN=Pip4k2a PE=1 SV=1	11	0.136854	-0.00534127	-0.0403315	0.130367	0.241433	0.154894	0.192306	0.395001	0.0625131	0.216869
Q9R1P1	Q9R1P1	Proteasome subunit beta type-3	Psmb3	sp|Q9R1P1|PSB3_MOUSE Proteasome subunit beta type-3 OS=Mus musculus OX=10090 GN=Psmb3 PE=1 SV=1	11	0.0625011	-0.0143608	0.0904331	0.0624578	-0.0442503	0.0131491	0.0770786	0.076417	0.0624794	0.044783
A2A432;A2A432-2	A2A432;A2A432-2	Cullin-4B	Cul4b	sp|A2A432|CUL4B_MOUSE Cullin-4B OS=Mus musculus OX=10090 GN=Cul4b PE=1 SV=1;sp|A2A432-2|CUL4B_MOUSE Isoform 2 of Cullin-4B OS=Mus musculus OX=10090 GN=Cul4b	22	0.0659867	0.0588245	0.120067	-0.0175746	0.0521498	0.0102231	0.100298	0.0397912	0.0624056	0.0459705
Q8VCN9	Q8VCN9	Tubulin-specific chaperone C	Tbcc	sp|Q8VCN9|TBCC_MOUSE Tubulin-specific chaperone C OS=Mus musculus OX=10090 GN=Tbcc PE=1 SV=1	8	0.0591116	-0.0284528	0.0753889	0.0656406	-0.18284	-0.0159674	-0.00223826	0.0496803	0.0623761	-0.00910284
Q9EQ32;Q9EQ32-2;Q9EQ32-3	Q9EQ32;Q9EQ32-2	Phosphoinositide 3-kinase adapter protein 1	Pik3ap1	sp|Q9EQ32|BCAP_MOUSE Phosphoinositide 3-kinase adapter protein 1 OS=Mus musculus OX=10090 GN=Pik3ap1 PE=1 SV=1;sp|Q9EQ32-2|BCAP_MOUSE Isoform 2 of Phosphoinositide 3-kinase adapter protein 1 OS=Mus musculus OX=10090 GN=Pik3ap1	22	-0.00139819	0.0813477	0.133811	0.042017	0.0233533	0.0191572	0.0430164	-0.0198267	0.0616824	0.0212553
Q64442	Q64442	Sorbitol dehydrogenase	Sord	sp|Q64442|DHSO_MOUSE Sorbitol dehydrogenase OS=Mus musculus OX=10090 GN=Sord PE=1 SV=3	3	-0.0373181	0.0414599	0.0818835	0.35892	-0.170647	0.0235948	-0.079245	0.560808	0.0616717	-0.0278251
Q9CPX6	Q9CPX6	Ubiquitin-like-conjugating enzyme ATG3	Atg3	sp|Q9CPX6|ATG3_MOUSE Ubiquitin-like-conjugating enzyme ATG3 OS=Mus musculus OX=10090 GN=Atg3 PE=1 SV=1	14	0.0616472	-0.0488879	0.0612836	0.0949447	-0.0295397	-0.0825201	0.0727628	0.0713428	0.0614654	0.0209015
P61963	P61963	DDB1- and CUL4-associated factor 7	Dcaf7	sp|P61963|DCAF7_MOUSE DDB1- and CUL4-associated factor 7 OS=Mus musculus OX=10090 GN=Dcaf7 PE=1 SV=1	6	0.046662	0.172715	-0.0213533	0.0762648	-0.0640311	0.143185	0.0589582	0.00728659	0.0614634	0.0331224
P68040	P68040	Guanine nucleotide-binding protein subunit beta-2-like 1;Guanine nucleotide-binding protein subunit beta-2-like 1, N-terminally processed	Gnb2l1	sp|P68040|RACK1_MOUSE Receptor of activated protein C kinase 1 OS=Mus musculus OX=10090 GN=Rack1 PE=1 SV=3	22	0.0537063	0.0528797	0.0803843	0.0686252	0.364118	0.291572	0.34521	0.387402	0.0611657	0.354664
Q6A028	Q6A028	Switch-associated protein 70	Swap70	sp|Q6A028|SWP70_MOUSE Switch-associated protein 70 OS=Mus musculus OX=10090 GN=Swap70 PE=1 SV=2	32	-0.0680039	0.0189705	0.114416	0.103268	0.0328721	0.0334223	0.22636	0.272122	0.0611192	0.129891
Q6NVE8;Q6NVE8-2	Q6NVE8;Q6NVE8-2	WD repeat-containing protein 44	Wdr44	sp|Q6NVE8|WDR44_MOUSE WD repeat-containing protein 44 OS=Mus musculus OX=10090 GN=Wdr44 PE=1 SV=1;sp|Q6NVE8-2|WDR44_MOUSE Isoform 2 of WD repeat-containing protein 44 OS=Mus musculus OX=10090 GN=Wdr44	8	-0.175912	0.0108437	0.109731	0.165353	-0.21849	-0.2337	0.113862	0.0360043	0.0602875	-0.0912431
Q9D1M4	Q9D1M4	Eukaryotic translation elongation factor 1 epsilon-1	Eef1e1	sp|Q9D1M4|MCA3_MOUSE Eukaryotic translation elongation factor 1 epsilon-1 OS=Mus musculus OX=10090 GN=Eef1e1 PE=1 SV=1	10	0.06598	0.0525806	0.0823688	0.0542751	0.0152284	0.0216095	0.0747811	0.0541548	0.0601276	0.0378822
Q91Z38	Q91Z38	Tetratricopeptide repeat protein 1	Ttc1	sp|Q91Z38|TTC1_MOUSE Tetratricopeptide repeat protein 1 OS=Mus musculus OX=10090 GN=Ttc1 PE=1 SV=1	6	0.0730964	-0.0192463	0.0913584	0.0468394	0.0434279	-0.159889	0.0449895	0.0887753	0.0599679	0.0442087
Q8BJU0;Q8BJU0-2	Q8BJU0;Q8BJU0-2	Small glutamine-rich tetratricopeptide repeat-containing protein alpha	Sgta	sp|Q8BJU0|SGTA_MOUSE Small glutamine-rich tetratricopeptide repeat-containing protein alpha OS=Mus musculus OX=10090 GN=Sgta PE=1 SV=2;sp|Q8BJU0-2|SGTA_MOUSE Isoform 2 of Small glutamine-rich tetratricopeptide repeat-containing protein alpha OS=Mus musculu	7	0.0233352	0.118095	0.0965903	0.00315253	0.0440017	0.0327733	-0.0237958	-0.0830277	0.0599627	0.00448874
P49962	P49962	Signal recognition particle 9 kDa protein	Srp9	sp|P49962|SRP09_MOUSE Signal recognition particle 9 kDa protein OS=Mus musculus OX=10090 GN=Srp9 PE=1 SV=2	4	0.0526693	0.0333945	0.079287	0.0668855	0.0406559	-0.031681	0.0966159	0.0137736	0.0597774	0.0272147
Q9WTK5	Q9WTK5	Nuclear factor NF-kappa-B p100 subunit;Nuclear factor NF-kappa-B p52 subunit	Nfkb2	sp|Q9WTK5|NFKB2_MOUSE Nuclear factor NF-kappa-B p100 subunit OS=Mus musculus OX=10090 GN=Nfkb2 PE=1 SV=1	24	0.0251105	0.0955332	0.0146058	0.0935257	0.00809744	-0.00287115	0.0530772	0.0852384	0.0593181	0.0305873
Q62433	Q62433	Protein NDRG1	Ndrg1	sp|Q62433|NDRG1_MOUSE Protein NDRG1 OS=Mus musculus OX=10090 GN=Ndrg1 PE=1 SV=1	11	0.110389	0.00814451	-0.0106939	0.122652	0.139258	-0.0415749	-0.0472699	0.128408	0.059267	0.0434167
Q9WV54	Q9WV54	Acid ceramidase;Acid ceramidase subunit alpha;Acid ceramidase subunit beta	Asah1	sp|Q9WV54|ASAH1_MOUSE Acid ceramidase OS=Mus musculus OX=10090 GN=Asah1 PE=1 SV=1	3	0.0975817	0.305213	0.0209086	-0.0219322	-0.0993119	0.0420443	-0.563624	-0.761617	0.0592452	-0.331468
Q80XI4	Q80XI4	Phosphatidylinositol 5-phosphate 4-kinase type-2 beta	Pip4k2b	sp|Q80XI4|PI42B_MOUSE Phosphatidylinositol 5-phosphate 4-kinase type-2 beta OS=Mus musculus OX=10090 GN=Pip4k2b PE=1 SV=1	5	-0.0366028	0.0632285	0.0543564	0.0716645	0.0874519	0.215413	0.364799	0.223612	0.0587924	0.219512
P26450;Q64143	P26450	Phosphatidylinositol 3-kinase regulatory subunit alpha	Pik3r1	sp|P26450|P85A_MOUSE Phosphatidylinositol 3-kinase regulatory subunit alpha OS=Mus musculus OX=10090 GN=Pik3r1 PE=1 SV=2	8	0.153449	0.0839167	0.0336043	-0.103913	0.131463	0.0399109	0.176563	0.00640632	0.0587605	0.0856872
O54916;O54916-3;O54916-4;O54916-2;Q80XA6	O54916;O54916-3;O54916-4	RalBP1-associated Eps domain-containing protein 1	Reps1	sp|O54916|REPS1_MOUSE RalBP1-associated Eps domain-containing protein 1 OS=Mus musculus OX=10090 GN=Reps1 PE=1 SV=2;sp|O54916-3|REPS1_MOUSE Isoform 3 of RalBP1-associated Eps domain-containing protein 1 OS=Mus musculus OX=10090 GN=Reps1;sp|O54916-4|REPS1_M	3	0.164196	0.0871824	0.0297856	-0.00717295	0.0969727	-0.038798	0.240982	-0.0428861	0.058484	0.0290873
P48722;P48722-2	P48722;P48722-2	Heat shock 70 kDa protein 4L	Hspa4l	sp|P48722|HS74L_MOUSE Heat shock 70 kDa protein 4L OS=Mus musculus OX=10090 GN=Hspa4l PE=1 SV=2;sp|P48722-2|HS74L_MOUSE Isoform 2 of Heat shock 70 kDa protein 4L OS=Mus musculus OX=10090 GN=Hspa4l	13	-0.143482	0.136941	-0.0210067	0.139677	-0.039161	0.104606	-0.0071051	-0.0384376	0.057967	-0.0227713
Q91VB4	Q91VB4	Hermansky-Pudlak syndrome 3 protein homolog	Hps3	sp|Q91VB4|HPS3_MOUSE Hermansky-Pudlak syndrome 3 protein homolog OS=Mus musculus OX=10090 GN=Hps3 PE=2 SV=2	10	-0.171108	-0.0753721	0.282114	0.191295	-0.178975	0.0485461	0.0992585	-0.0990852	0.0579616	-0.0252696
Q60676	Q60676	Serine/threonine-protein phosphatase 5	Ppp5c	sp|Q60676|PPP5_MOUSE Serine/threonine-protein phosphatase 5 OS=Mus musculus OX=10090 GN=Ppp5c PE=1 SV=3	24	0.0973031	0.0958042	0.0193075	-0.0142688	0.0643736	0.04795	0.0205568	-0.0261234	0.0575558	0.0342534
O08810	O08810	116 kDa U5 small nuclear ribonucleoprotein component	Eftud2	sp|O08810|U5S1_MOUSE 116 kDa U5 small nuclear ribonucleoprotein component OS=Mus musculus OX=10090 GN=Eftud2 PE=1 SV=1	18	-0.030933	0.0636173	0.147237	0.0509984	0.0256444	0.113001	-0.0720482	0.0434933	0.0573078	0.0345688
Q8K2Q7;Q8K2Q7-2	Q8K2Q7	BRO1 domain-containing protein BROX	Brox	sp|Q8K2Q7|BROX_MOUSE BRO1 domain-containing protein BROX OS=Mus musculus OX=10090 GN=Brox PE=1 SV=1	17	0.104649	0.062376	0.0522171	-0.0386365	-0.105358	-0.112989	-0.0600648	-0.0971517	0.0572965	-0.101255
Q8BV13	Q8BV13	COP9 signalosome complex subunit 7b	Cops7b	sp|Q8BV13|CSN7B_MOUSE COP9 signalosome complex subunit 7b OS=Mus musculus OX=10090 GN=Cops7b PE=1 SV=1	3	0.169599	0.114574	-0.119928	-0.000116143	0.176828	0.00968178	-0.289821	0.207389	0.0572289	0.0932549
Q6IRU5-2;Q6IRU5;Q6IRU5-3	Q6IRU5-2;Q6IRU5;Q6IRU5-3	Clathrin light chain B	Cltb	sp|Q6IRU5-2|CLCB_MOUSE Isoform 2 of Clathrin light chain B OS=Mus musculus OX=10090 GN=Cltb;sp|Q6IRU5|CLCB_MOUSE Clathrin light chain B OS=Mus musculus OX=10090 GN=Cltb PE=1 SV=1;sp|Q6IRU5-3|CLCB_MOUSE Isoform 3 of Clathrin light chain B OS=Mus musculus OX	10	0.175368	0.0647975	-0.0275057	0.0492616	0.152194	0.219695	-0.0660272	0.190785	0.0570295	0.17149
Q812A2	Q812A2	SLIT-ROBO Rho GTPase-activating protein 3	Srgap3	sp|Q812A2|SRGP3_MOUSE SLIT-ROBO Rho GTPase-activating protein 3 OS=Mus musculus OX=10090 GN=Srgap3 PE=1 SV=1	8	0.0615882	0.0521981	0.359609	0.0408039	0.00511857	0.0080283	0.0717131	-0.0556245	0.0568932	0.00657344
Q920Q8;Q920Q8-4;Q920Q8-3;Q920Q8-2	Q920Q8;Q920Q8-4;Q920Q8-3	Influenza virus NS1A-binding protein homolog	Ivns1abp	sp|Q920Q8|NS1BP_MOUSE Influenza virus NS1A-binding protein homolog OS=Mus musculus OX=10090 GN=Ivns1abp PE=1 SV=2;sp|Q920Q8-4|NS1BP_MOUSE Isoform 4 of Influenza virus NS1A-binding protein homolog OS=Mus musculus OX=10090 GN=Ivns1abp;sp|Q920Q8-3|NS1BP_MOUSE	22	0.0537995	0.143741	0.0599657	0.00576224	-0.00998652	0.0446581	0.0418642	0.0309913	0.0568826	0.0364277
Q9CWM4	Q9CWM4	Prefoldin subunit 1	Pfdn1	sp|Q9CWM4|PFD1_MOUSE Prefoldin subunit 1 OS=Mus musculus OX=10090 GN=Pfdn1 PE=1 SV=1	7	0.00853258	0.0997069	0.123708	0.0138298	0.109219	0.126771	0.0544858	0.0570165	0.0567684	0.083118
Q9D6Y7-3;Q9D6Y7-2;Q9D6Y7;Q9D6Y7-4	Q9D6Y7-3;Q9D6Y7-2;Q9D6Y7;Q9D6Y7-4	Mitochondrial peptide methionine sulfoxide reductase	Msra	sp|Q9D6Y7-3|MSRA_MOUSE Isoform 3 of Mitochondrial peptide methionine sulfoxide reductase OS=Mus musculus OX=10090 GN=Msra;sp|Q9D6Y7-2|MSRA_MOUSE Isoform 2 of Mitochondrial peptide methionine sulfoxide reductase OS=Mus musculus OX=10090 GN=Msra;sp|Q9D6Y7|MS	7	-0.0930274	0.129443	0.150566	-0.0159238	-0.0238601	0.167028	-0.0802712	-0.194609	0.0567597	-0.0520657
Q7TSV4	Q7TSV4	Phosphoglucomutase-2	Pgm2	sp|Q7TSV4|PGM2_MOUSE Phosphoglucomutase-2 OS=Mus musculus OX=10090 GN=Pgm2 PE=1 SV=1	12	0.147456	0.0572118	0.0562276	-0.0398944	-0.184302	-0.0788	0.00300767	-0.127374	0.0567197	-0.103087
Q9JM13	Q9JM13	Rab5 GDP/GTP exchange factor	Rabgef1	sp|Q9JM13|RABX5_MOUSE Rab5 GDP/GTP exchange factor OS=Mus musculus OX=10090 GN=Rabgef1 PE=1 SV=1	3	0.0360954	0.186078	-0.0696706	0.0771242	-0.0458072	0.0105367	0.0755467	-0.00842715	0.0566098	0.00105475
O08788-2;O08788	O08788-2;O08788	Dynactin subunit 1	Dctn1	sp|O08788-2|DCTN1_MOUSE Isoform 2 of Dynactin subunit 1 OS=Mus musculus OX=10090 GN=Dctn1;sp|O08788|DCTN1_MOUSE Dynactin subunit 1 OS=Mus musculus OX=10090 GN=Dctn1 PE=1 SV=3	41	0.0986302	0.00358115	0.0280059	0.084421	0.116843	0.0973715	0.145015	0.132175	0.0562135	0.124509
Q62074;Q02956-2;Q02956	Q62074	Protein kinase C iota type	Prkci	sp|Q62074|KPCI_MOUSE Protein kinase C iota type OS=Mus musculus OX=10090 GN=Prkci PE=1 SV=3	8	0.0567561	0.0552952	0.139512	-0.0436291	-0.0427291	0.0203994	0.226613	0.0575304	0.0560256	0.0389649
P70698;P70303-3;P70303-2;P70303	P70698	CTP synthase 1	Ctps1	sp|P70698|PYRG1_MOUSE CTP synthase 1 OS=Mus musculus OX=10090 GN=Ctps1 PE=1 SV=2	20	0.0959173	0.0704855	0.00169638	0.0414186	0.0271157	-0.0234145	-0.0771701	0.0696162	0.0559521	0.00185062
Q99J09	Q99J09	Methylosome protein 50	Wdr77	sp|Q99J09|MEP50_MOUSE Methylosome protein 50 OS=Mus musculus OX=10090 GN=Wdr77 PE=1 SV=1	7	0.0817183	-0.0581079	0.030068	0.0963664	0.0954137	-0.0549985	0.125759	0.13987	0.0558932	0.110587
Q03958	Q03958	Prefoldin subunit 6	Pfdn6	sp|Q03958|PFD6_MOUSE Prefoldin subunit 6 OS=Mus musculus OX=10090 GN=Pfdn6 PE=1 SV=1	6	-0.133977	0.131108	0.130926	-0.0193553	-0.0444296	0.204171	0.0968594	0.154873	0.0557854	0.125866
P22892;O88512	P22892	AP-1 complex subunit gamma-1	Ap1g1	sp|P22892|AP1G1_MOUSE AP-1 complex subunit gamma-1 OS=Mus musculus OX=10090 GN=Ap1g1 PE=1 SV=3	27	0.0172168	0.0637182	0.113951	0.0476554	0.00523245	0.0168143	0.0953669	-0.0538962	0.0556868	0.0110234
Q9WUL7	Q9WUL7	ADP-ribosylation factor-like protein 3	Arl3	sp|Q9WUL7|ARL3_MOUSE ADP-ribosylation factor-like protein 3 OS=Mus musculus OX=10090 GN=Arl3 PE=1 SV=1	9	0.0718177	0.0393776	0.105796	0.0105796	-0.0868425	-0.0322892	0.0776206	0.0104703	0.0555977	-0.0109095
Q8VC30	Q8VC30	Bifunctional ATP-dependent dihydroxyacetone kinase/FAD-AMP lyase (cyclizing);ATP-dependent dihydroxyacetone kinase;FAD-AMP lyase (cyclizing)	Dak	sp|Q8VC30|TKFC_MOUSE Triokinase/FMN cyclase OS=Mus musculus OX=10090 GN=Tkfc PE=1 SV=1	5	0.0295954	0.0815773	-0.0191204	0.102198	-0.0279359	0.0166947	0.106664	-0.121435	0.0555863	-0.00562063
P49138;Q3UMW7;Q3UMW7-2;Q3UMW7-3;Q9D2E1	P49138	MAP kinase-activated protein kinase 2	Mapkapk2	sp|P49138|MAPK2_MOUSE MAP kinase-activated protein kinase 2 OS=Mus musculus OX=10090 GN=Mapkapk2 PE=1 SV=2	16	0.0856778	0.0248227	-0.0387696	0.0877536	0.00843281	-0.0456692	-0.0208019	0.115013	0.0552503	-0.00618457
Q9CYZ2	Q9CYZ2	Tumor protein D54	Tpd52l2	sp|Q9CYZ2|TPD54_MOUSE Tumor protein D54 OS=Mus musculus OX=10090 GN=Tpd52l2 PE=1 SV=1	11	0.03919	0.0709971	-0.0911683	0.0869637	0.0945277	0.0142938	0.0402272	0.122497	0.0550936	0.0673775
Q60953;Q60953-2	Q60953;Q60953-2	Protein PML	Pml	sp|Q60953|PML_MOUSE Protein PML OS=Mus musculus OX=10090 GN=Pml PE=1 SV=3;sp|Q60953-2|PML_MOUSE Isoform 2 of Protein PML OS=Mus musculus OX=10090 GN=Pml	21	0.0730786	0.130892	0.037071	-0.0741283	0.0762157	0.229173	0.0684101	0.0152297	0.0550748	0.0723129
Q8VEJ4	Q8VEJ4	Notchless protein homolog 1	Nle1	sp|Q8VEJ4|NLE1_MOUSE Notchless protein homolog 1 OS=Mus musculus OX=10090 GN=Nle1 PE=1 SV=4	3	0.13697	-0.0150402	-0.243974	0.124829	0.0709485	-0.081244	-0.0552405	0.0532483	0.0548943	-0.000996114
Q91YP3	Q91YP3	Deoxyribose-phosphate aldolase	Dera	sp|Q91YP3|DEOC_MOUSE Deoxyribose-phosphate aldolase OS=Mus musculus OX=10090 GN=Dera PE=1 SV=1	12	0.0213719	-0.0734934	0.123395	0.0881222	0.0393989	-0.103312	0.099797	0.00796603	0.054747	0.0236825
P62301	P62301	40S ribosomal protein S13	Rps13	sp|P62301|RS13_MOUSE 40S ribosomal protein S13 OS=Mus musculus OX=10090 GN=Rps13 PE=1 SV=2	6	0.140833	0.033029	0.0764361	0.016826	0.466752	0.37725	0.429546	0.483946	0.0547325	0.448149
Q91VJ1	Q91VJ1	Interferon-inducible protein AIM2	Aim2	sp|Q91VJ1|AIM2_MOUSE Interferon-inducible protein AIM2 OS=Mus musculus OX=10090 GN=Aim2 PE=1 SV=2	11	0.0865762	-0.145731	0.182804	0.0221392	0.180379	-0.0739262	0.137019	-0.0143342	0.0543577	0.0613423
Q8K3D3-2;Q8K3D3	Q8K3D3-2;Q8K3D3	DNA repair protein SWI5 homolog	Swi5	sp|Q8K3D3-2|SWI5_MOUSE Isoform 2 of DNA repair protein SWI5 homolog OS=Mus musculus OX=10090 GN=Swi5;sp|Q8K3D3|SWI5_MOUSE DNA repair protein SWI5 homolog OS=Mus musculus OX=10090 GN=Swi5 PE=1 SV=1	3	0.184911	0.0428842	0.0656301	-0.125486	0.013681	-0.146221	-0.078	0.0313185	0.0542571	-0.0321595
O89050	O89050	Muskelin	Mkln1	sp|O89050|MKLN1_MOUSE Muskelin OS=Mus musculus OX=10090 GN=Mkln1 PE=1 SV=1	6	0.223981	-0.136776	0.118407	-0.0101783	0.264337	-0.031439	0.0205092	0.015302	0.0541145	0.0179056
A2A8Z1;A2A8Z1-2	A2A8Z1;A2A8Z1-2	Oxysterol-binding protein-related protein 9	Osbpl9	sp|A2A8Z1|OSBL9_MOUSE Oxysterol-binding protein-related protein 9 OS=Mus musculus OX=10090 GN=Osbpl9 PE=1 SV=1;sp|A2A8Z1-2|OSBL9_MOUSE Isoform 2 of Oxysterol-binding protein-related protein 9 OS=Mus musculus OX=10090 GN=Osbpl9	5	-0.0415322	0.016848	0.464594	0.0913172	0.12573	-0.0215586	0.410787	-0.115593	0.0540826	0.0520856
P28667	P28667	MARCKS-related protein	Marcksl1	sp|P28667|MRP_MOUSE MARCKS-related protein OS=Mus musculus OX=10090 GN=Marcksl1 PE=1 SV=2	11	0.0596989	0.074349	0.0478932	0.0469737	0.088521	0.0922384	0.126339	0.160406	0.053796	0.109289
Q9D1C8	Q9D1C8	Vacuolar protein sorting-associated protein 28 homolog	Vps28	sp|Q9D1C8|VPS28_MOUSE Vacuolar protein sorting-associated protein 28 homolog OS=Mus musculus OX=10090 GN=Vps28 PE=1 SV=1	7	0.103415	-0.180167	0.0109872	0.0965742	0.060304	-0.11511	-0.226919	-0.102946	0.0537807	-0.109028
Q8VDP4	Q8VDP4	Cell cycle and apoptosis regulator protein 2	Ccar2	sp|Q8VDP4|CCAR2_MOUSE Cell cycle and apoptosis regulator protein 2 OS=Mus musculus OX=10090 GN=Ccar2 PE=1 SV=2	19	0.0362007	0.0966889	0.0710721	-0.0659871	0.0604107	0.123374	-0.0902113	-0.0338752	0.0536364	0.0132677
P68181;P68181-2;P68181-3;P68181-4	P68181;P68181-2;P68181-3;P68181-4	cAMP-dependent protein kinase catalytic subunit beta	Prkacb	sp|P68181|KAPCB_MOUSE cAMP-dependent protein kinase catalytic subunit beta OS=Mus musculus OX=10090 GN=Prkacb PE=1 SV=2;sp|P68181-2|KAPCB_MOUSE Isoform 2 of cAMP-dependent protein kinase catalytic subunit beta OS=Mus musculus OX=10090 GN=Prkacb;sp|P68181-3	3	-0.0373897	0.222613	-0.0838006	0.14459	-0.191922	0.134709	-0.103515	0.287286	0.0536003	0.0155969
P63276	P63276	40S ribosomal protein S17	Rps17	sp|P63276|RS17_MOUSE 40S ribosomal protein S17 OS=Mus musculus OX=10090 GN=Rps17 PE=1 SV=2	11	0.0108833	0.0174385	0.245066	0.0894487	0.197663	0.315953	0.393862	0.487187	0.0534436	0.354907
Q9CR26	Q9CR26	Vacuolar protein sorting-associated protein VTA1 homolog	Vta1	sp|Q9CR26|VTA1_MOUSE Vacuolar protein sorting-associated protein VTA1 homolog OS=Mus musculus OX=10090 GN=Vta1 PE=1 SV=1	8	0.0409933	0.0658414	0.0901146	-0.0105091	-0.0521141	-0.0170374	-0.0875048	0.0503886	0.0534174	-0.0345757
Q9D0F9	Q9D0F9	Phosphoglucomutase-1	Pgm1	sp|Q9D0F9|PGM1_MOUSE Phosphoglucomutase-1 OS=Mus musculus OX=10090 GN=Pgm1 PE=1 SV=4	25	0.0280583	-0.0340872	0.110139	0.0783416	0.0472307	-0.0296417	0.0368694	0.0247205	0.0531999	0.030795
Q8BVU5;Q91YD4	Q8BVU5	ADP-ribose pyrophosphatase, mitochondrial	Nudt9	sp|Q8BVU5|NUDT9_MOUSE ADP-ribose pyrophosphatase, mitochondrial OS=Mus musculus OX=10090 GN=Nudt9 PE=1 SV=1	10	0.0221356	0.0833188	0.122455	-0.124356	-0.0718017	0.0916852	-0.0869018	-0.221332	0.0527272	-0.0793518
P70671	P70671	Interferon regulatory factor 3	Irf3	sp|P70671|IRF3_MOUSE Interferon regulatory factor 3 OS=Mus musculus OX=10090 GN=Irf3 PE=1 SV=1	6	0.0232541	-0.00142402	0.0818461	0.195343	0.0620578	0.0219652	0.130796	0.0288293	0.0525501	0.0454436
Q4QRL3;Q4QRL3-2	Q4QRL3;Q4QRL3-2	Coiled-coil domain-containing protein 88B	Ccdc88b	sp|Q4QRL3|CC88B_MOUSE Coiled-coil domain-containing protein 88B OS=Mus musculus OX=10090 GN=Ccdc88b PE=1 SV=2;sp|Q4QRL3-2|CC88B_MOUSE Isoform 2 of Coiled-coil domain-containing protein 88B OS=Mus musculus OX=10090 GN=Ccdc88b	70	0.063079	-0.00618333	0.0931206	0.041384	0.122548	0.0343026	0.0916576	0.0982979	0.0522315	0.0949778
O08583;O08583-2;Q9JJW6-2;Q9JJW6	O08583;O08583-2;Q9JJW6-2	THO complex subunit 4;Aly/REF export factor 2	Alyref;Alyref2	sp|O08583|THOC4_MOUSE THO complex subunit 4 OS=Mus musculus OX=10090 GN=Alyref PE=1 SV=3;sp|O08583-2|THOC4_MOUSE Isoform 2 of THO complex subunit 4 OS=Mus musculus OX=10090 GN=Alyref;sp|Q9JJW6-2|ALRF2_MOUSE Isoform 2 of Aly/REF export factor 2 OS=Mus muscu	4	0.0599389	0.0872998	-0.0508894	0.0443495	0.255586	0.348241	0.0634937	0.131608	0.0521442	0.193597
Q63829	Q63829	COMM domain-containing protein 3	Commd3	sp|Q63829|COMD3_MOUSE COMM domain-containing protein 3 OS=Mus musculus OX=10090 GN=Commd3 PE=1 SV=1	3	0.147889	0.0661578	-0.214787	0.0379921	0.03417	0.038065	-0.531446	-0.193413	0.0520749	-0.0796214
Q921J4	Q921J4	Ubiquitin-conjugating enzyme E2 S	Ube2s	sp|Q921J4|UBE2S_MOUSE Ubiquitin-conjugating enzyme E2 S OS=Mus musculus OX=10090 GN=Ube2s PE=1 SV=1	3	0.16597	-0.0908064	0.0425537	0.0615714	-0.0507379	-0.0438316	0.0433045	-0.18856	0.0520626	-0.0472848
Q9Z1D1	Q9Z1D1	Eukaryotic translation initiation factor 3 subunit G	Eif3g	sp|Q9Z1D1|EIF3G_MOUSE Eukaryotic translation initiation factor 3 subunit G OS=Mus musculus OX=10090 GN=Eif3g PE=1 SV=2	14	0.0397849	0.0556356	0.0482272	0.109624	0.105986	0.0702826	0.110345	0.131291	0.0519314	0.108165
P97465	P97465	Docking protein 1	Dok1	sp|P97465|DOK1_MOUSE Docking protein 1 OS=Mus musculus OX=10090 GN=Dok1 PE=1 SV=2	3	0.155454	0.181953	-0.0988249	-0.0516135	-0.130038	0.135065	0.176711	-0.00329636	0.0519202	0.0658845
Q9ERD8	Q9ERD8	Gamma-parvin	Parvg	sp|Q9ERD8|PARVG_MOUSE Gamma-parvin OS=Mus musculus OX=10090 GN=Parvg PE=1 SV=2	6	-0.0108572	0.0381664	0.06546	0.090538	-0.100302	0.146998	-0.00700061	0.264339	0.0518132	0.0699986
Q9D0B0	Q9D0B0	Serine/arginine-rich splicing factor 9	Srsf9	sp|Q9D0B0|SRSF9_MOUSE Serine/arginine-rich splicing factor 9 OS=Mus musculus OX=10090 GN=Srsf9 PE=1 SV=1	3	-0.0498594	0.0759591	0.170942	0.02745	-0.0236656	0.0661318	0.289463	0.11626	0.0517046	0.0911957
P84099	P84099	60S ribosomal protein L19	Rpl19	sp|P84099|RL19_MOUSE 60S ribosomal protein L19 OS=Mus musculus OX=10090 GN=Rpl19 PE=1 SV=1	3	0.0351421	0.0461263	0.0572346	0.155139	0.360757	0.303472	0.299135	0.433526	0.0516805	0.332114
O70378	O70378	ER membrane protein complex subunit 8	Emc8	sp|O70378|EMC8_MOUSE ER membrane protein complex subunit 8 OS=Mus musculus OX=10090 GN=Emc8 PE=1 SV=1	6	-0.0840068	0.078211	0.0243728	0.128548	-0.121209	-0.0604431	-0.229494	-0.090159	0.0512919	-0.105684
Q52KI8-2;Q52KI8	Q52KI8-2;Q52KI8	Serine/arginine repetitive matrix protein 1	Srrm1	sp|Q52KI8-2|SRRM1_MOUSE Isoform 2 of Serine/arginine repetitive matrix protein 1 OS=Mus musculus OX=10090 GN=Srrm1;sp|Q52KI8|SRRM1_MOUSE Serine/arginine repetitive matrix protein 1 OS=Mus musculus OX=10090 GN=Srrm1 PE=1 SV=2	8	0.147712	-0.107143	0.0597525	0.042469	0.28417	-0.0138752	0.0805141	0.181492	0.0511107	0.131003
Q99J83	Q99J83	Autophagy protein 5	Atg5	sp|Q99J83|ATG5_MOUSE Autophagy protein 5 OS=Mus musculus OX=10090 GN=Atg5 PE=1 SV=1	5	0.0209281	0.191401	0.0321652	0.0699037	0.053671	0.0900009	0.0888575	0.142999	0.0510344	0.0894292
O35643	O35643	AP-1 complex subunit beta-1	Ap1b1	sp|O35643|AP1B1_MOUSE AP-1 complex subunit beta-1 OS=Mus musculus OX=10090 GN=Ap1b1 PE=1 SV=2	45	0.0160919	-0.0289264	0.133688	0.0859662	0.0436682	-0.0446472	0.108726	0.0344848	0.051029	0.0390765
Q9JK38	Q9JK38	Glucosamine 6-phosphate N-acetyltransferase	Gnpnat1	sp|Q9JK38|GNA1_MOUSE Glucosamine 6-phosphate N-acetyltransferase OS=Mus musculus OX=10090 GN=Gnpnat1 PE=1 SV=1	7	-0.0698489	0.0212167	0.164006	0.0806982	-0.0553296	-0.00508748	-0.0976434	-0.0406635	0.0509575	-0.0479965
Q9CR09	Q9CR09	Ubiquitin-fold modifier-conjugating enzyme 1	Ufc1	sp|Q9CR09|UFC1_MOUSE Ubiquitin-fold modifier-conjugating enzyme 1 OS=Mus musculus OX=10090 GN=Ufc1 PE=1 SV=1	6	0.114808	-0.00343143	-0.0390285	0.10523	-0.100382	-0.0388927	-0.136995	0.0605358	0.0508994	-0.0696375
Q9QUR7	Q9QUR7	Peptidyl-prolyl cis-trans isomerase NIMA-interacting 1	Pin1	sp|Q9QUR7|PIN1_MOUSE Peptidyl-prolyl cis-trans isomerase NIMA-interacting 1 OS=Mus musculus OX=10090 GN=Pin1 PE=1 SV=1	9	0.0644807	0.141844	0.0370913	0.0217051	0.0384898	0.108967	-0.0664803	0.0480798	0.050786	0.0432848
Q3TMW1	Q3TMW1	Coiled-coil domain-containing protein 102A	Ccdc102a	sp|Q3TMW1|C102A_MOUSE Coiled-coil domain-containing protein 102A OS=Mus musculus OX=10090 GN=Ccdc102a PE=1 SV=2	8	0.0283732	0.000919803	0.153012	0.0730532	0.0839749	-0.0911382	-0.165486	0.127556	0.0507132	-0.00358165
P62751	P62751	60S ribosomal protein L23a	Rpl23a	sp|P62751|RL23A_MOUSE 60S ribosomal protein L23a OS=Mus musculus OX=10090 GN=Rpl23a PE=1 SV=1	6	-0.0451247	0.153617	-0.0704747	0.146475	0.459241	0.6108	0.534338	0.669646	0.050675	0.572569
Q9Z2C5	Q9Z2C5	Myotubularin	Mtm1	sp|Q9Z2C5|MTM1_MOUSE Myotubularin OS=Mus musculus OX=10090 GN=Mtm1 PE=1 SV=2	4	0.00547513	-0.0786995	0.149683	0.0955806	-0.0190136	0.137186	0.0997164	0.0414213	0.0505279	0.0705689
Q9CQ89	Q9CQ89	Protein CutA	Cuta	sp|Q9CQ89|CUTA_MOUSE Protein CutA OS=Mus musculus OX=10090 GN=Cuta PE=1 SV=3	3	0.111184	0.00228914	0.0984042	-0.0326167	0.0147314	0.304176	-0.488832	-0.0708121	0.0503467	-0.0280403
Q9CQ80;Q9CQ80-2	Q9CQ80;Q9CQ80-2	Vacuolar protein-sorting-associated protein 25	Vps25	sp|Q9CQ80|VPS25_MOUSE Vacuolar protein-sorting-associated protein 25 OS=Mus musculus OX=10090 GN=Vps25 PE=1 SV=1;sp|Q9CQ80-2|VPS25_MOUSE Isoform 2 of Vacuolar protein-sorting-associated protein 25 OS=Mus musculus OX=10090 GN=Vps25	6	0.10126	-0.0414096	-0.000649798	0.106646	-0.0228438	0.0672539	0.0164087	-0.0820992	0.0503052	-0.00321757
Q60949-2;Q60949	Q60949-2;Q60949	TBC1 domain family member 1	Tbc1d1	sp|Q60949-2|TBCD1_MOUSE Isoform 2 of TBC1 domain family member 1 OS=Mus musculus OX=10090 GN=Tbc1d1;sp|Q60949|TBCD1_MOUSE TBC1 domain family member 1 OS=Mus musculus OX=10090 GN=Tbc1d1 PE=1 SV=3	21	0.131351	0.0512326	0.0491898	0.027534	0.0689818	0.0516286	0.0449466	0.129319	0.0502112	0.0603052
Q9WUM4;Q920M5-3;Q920M5-2;Q920M5;Q920M5-4	Q9WUM4	Coronin-1C	Coro1c	sp|Q9WUM4|COR1C_MOUSE Coronin-1C OS=Mus musculus OX=10090 GN=Coro1c PE=1 SV=2	14	0.0705148	0.0299973	0.0338204	0.0663706	0.167005	0.218891	0.283295	0.299702	0.0500955	0.251093
Q61187	Q61187	Tumor susceptibility gene 101 protein	Tsg101	sp|Q61187|TS101_MOUSE Tumor susceptibility gene 101 protein OS=Mus musculus OX=10090 GN=Tsg101 PE=1 SV=2	7	0.0744472	0.0250356	0.113234	-0.0573908	-0.112454	-0.0824769	-0.00327094	-0.0681017	0.0497414	-0.0752893
P17427	P17427	AP-2 complex subunit alpha-2	Ap2a2	sp|P17427|AP2A2_MOUSE AP-2 complex subunit alpha-2 OS=Mus musculus OX=10090 GN=Ap2a2 PE=1 SV=2	11	0.0178849	0.0359829	0.0633632	0.18151	0.445221	0.303704	0.262688	0.379063	0.049673	0.341383
O55023	O55023	Inositol monophosphatase 1	Impa1	sp|O55023|IMPA1_MOUSE Inositol monophosphatase 1 OS=Mus musculus OX=10090 GN=Impa1 PE=1 SV=1	17	-0.0706963	0.0631659	0.0618517	0.0374276	-0.0848254	0.0451534	0.0643785	-0.0181076	0.0496397	0.0135229
Q9JII5-2;Q9JII5	Q9JII5-2;Q9JII5	DAZ-associated protein 1	Dazap1	sp|Q9JII5-2|DAZP1_MOUSE Isoform 2 of DAZ-associated protein 1 OS=Mus musculus OX=10090 GN=Dazap1;sp|Q9JII5|DAZP1_MOUSE DAZ-associated protein 1 OS=Mus musculus OX=10090 GN=Dazap1 PE=1 SV=2	8	0.0731468	0.0252036	-0.1047	0.14422	0.320095	0.44271	0.350335	0.50787	0.0491752	0.396523
P81117	P81117	Nucleobindin-2;Nesfatin-1	Nucb2	sp|P81117|NUCB2_MOUSE Nucleobindin-2 OS=Mus musculus OX=10090 GN=Nucb2 PE=1 SV=2	3	0.214818	-0.0238993	-0.207414	0.121632	0.456861	0.235302	-0.287085	-0.487167	0.0488664	-0.0258916
Q924T7-2;Q924T7	Q924T7-2;Q924T7	E3 ubiquitin-protein ligase RNF31	Rnf31	sp|Q924T7-2|RNF31_MOUSE Isoform 2 of E3 ubiquitin-protein ligase RNF31 OS=Mus musculus OX=10090 GN=Rnf31;sp|Q924T7|RNF31_MOUSE E3 ubiquitin-protein ligase RNF31 OS=Mus musculus OX=10090 GN=Rnf31 PE=1 SV=2	6	0.111475	0.15702	-0.125739	-0.0146962	0.05372	0.216237	-0.146008	0.276019	0.0483895	0.134978
Q8VD62;Q8VD62-1	Q8VD62	UPF0696 protein C11orf68 homolog	Bles03	sp|Q8VD62|CK068_MOUSE UPF0696 protein C11orf68 homolog OS=Mus musculus OX=10090 GN=Bles03 PE=1 SV=2	4	0.0691532	0.136799	0.0275346	-0.0862414	0.0546064	-0.0421001	-0.164094	-0.0685996	0.0483439	-0.0553499
Q8R1B4	Q8R1B4	Eukaryotic translation initiation factor 3 subunit C	Eif3c	sp|Q8R1B4|EIF3C_MOUSE Eukaryotic translation initiation factor 3 subunit C OS=Mus musculus OX=10090 GN=Eif3c PE=1 SV=1	32	0.0675336	0.0394825	0.0570576	-0.0174209	0.0523761	-0.0233702	0.116471	0.0415311	0.04827	0.0469536
Q08024;Q08024-4;Q08024-3	Q08024;Q08024-4;Q08024-3	Core-binding factor subunit beta	Cbfb	sp|Q08024|PEBB_MOUSE Core-binding factor subunit beta OS=Mus musculus OX=10090 GN=Cbfb PE=1 SV=1;sp|Q08024-4|PEBB_MOUSE Isoform 4 of Core-binding factor subunit beta OS=Mus musculus OX=10090 GN=Cbfb;sp|Q08024-3|PEBB_MOUSE Isoform 3 of Core-binding factor s	25	0.0327201	0.0673954	0.0637321	-0.0444951	0.00951388	0.0697275	-0.00476033	-0.0671141	0.0482261	0.00237678
Q9Z0Y1	Q9Z0Y1	Dynactin subunit 3	Dctn3	sp|Q9Z0Y1|DCTN3_MOUSE Dynactin subunit 3 OS=Mus musculus OX=10090 GN=Dctn3 PE=1 SV=2	6	-0.1269	0.013161	0.0829995	0.0987369	-0.016497	0.0914411	0.171101	0.116071	0.0480803	0.103756
P63168	P63168	Dynein light chain 1, cytoplasmic	Dynll1	sp|P63168|DYL1_MOUSE Dynein light chain 1, cytoplasmic OS=Mus musculus OX=10090 GN=Dynll1 PE=1 SV=1	4	-0.027606	0.196755	0.0349915	0.0611363	-0.0816128	0.20179	0.00785268	0.0426389	0.0480639	0.0252458
Q8CI32	Q8CI32	BAG family molecular chaperone regulator 5	Bag5	sp|Q8CI32|BAG5_MOUSE BAG family molecular chaperone regulator 5 OS=Mus musculus OX=10090 GN=Bag5 PE=1 SV=1	6	0.0159166	0.139623	0.080129	-0.063275	-0.183599	0.0360226	-0.1139	-0.11948	0.0480228	-0.11669
Q9ER72;Q9ER72-2	Q9ER72;Q9ER72-2	Cysteine--tRNA ligase, cytoplasmic	Cars	sp|Q9ER72|SYCC_MOUSE Cysteine--tRNA ligase, cytoplasmic OS=Mus musculus OX=10090 GN=Cars PE=1 SV=2;sp|Q9ER72-2|SYCC_MOUSE Isoform 2 of Cysteine--tRNA ligase, cytoplasmic OS=Mus musculus OX=10090 GN=Cars	30	-0.0632361	0.0570054	0.0765947	0.0387787	-0.0353643	-0.00978659	0.0999766	-0.0115372	0.0478921	-0.0106619
Q9DBG3;Q9DBG3-2	Q9DBG3;Q9DBG3-2	AP-2 complex subunit beta	Ap2b1	sp|Q9DBG3|AP2B1_MOUSE AP-2 complex subunit beta OS=Mus musculus OX=10090 GN=Ap2b1 PE=1 SV=1;sp|Q9DBG3-2|AP2B1_MOUSE Isoform 2 of AP-2 complex subunit beta OS=Mus musculus OX=10090 GN=Ap2b1	17	0.0175591	-0.000464272	0.0782009	0.138255	0.0716054	0.134043	0.0882579	0.206214	0.04788	0.111151
Q91VN6	Q91VN6	Probable ATP-dependent RNA helicase DDX41	Ddx41	sp|Q91VN6|DDX41_MOUSE Probable ATP-dependent RNA helicase DDX41 OS=Mus musculus OX=10090 GN=Ddx41 PE=1 SV=2	5	0.101612	0.0960433	-0.183812	-0.00066589	-0.0572011	-0.174049	-0.44029	-0.0857289	0.0476887	-0.129889
Q8CF89	Q8CF89	TGF-beta-activated kinase 1 and MAP3K7-binding protein 1	Tab1	sp|Q8CF89|TAB1_MOUSE TGF-beta-activated kinase 1 and MAP3K7-binding protein 1 OS=Mus musculus OX=10090 GN=Tab1 PE=1 SV=2	4	-0.0141653	0.00785668	0.168824	0.0874501	-0.113109	0.0698852	-0.104437	0.0518683	0.0476534	-0.0262845
P12382	P12382	ATP-dependent 6-phosphofructokinase, liver type	Pfkl	sp|P12382|PFKAL_MOUSE ATP-dependent 6-phosphofructokinase, liver type OS=Mus musculus OX=10090 GN=Pfkl PE=1 SV=4	31	0.0951816	0.044837	0.050256	0.031939	0.0803551	0.114535	0.0599847	0.0733279	0.0475465	0.0768415
Q8K0L0-2;Q8K0L0	Q8K0L0-2;Q8K0L0	Ankyrin repeat and SOCS box protein 2	Asb2	sp|Q8K0L0-2|ASB2_MOUSE Isoform 2 of Ankyrin repeat and SOCS box protein 2 OS=Mus musculus OX=10090 GN=Asb2;sp|Q8K0L0|ASB2_MOUSE Ankyrin repeat and SOCS box protein 2 OS=Mus musculus OX=10090 GN=Asb2 PE=1 SV=1	19	0.0302408	0.0448939	0.0499075	0.0629652	-0.0897086	-0.0372412	-0.00392439	0.0034221	0.0474007	-0.0205828
Q6VNB8;Q6VNB8-2;REV__Q8VCB3	Q6VNB8	WD repeat and FYVE domain-containing protein 3	Wdfy3	sp|Q6VNB8|WDFY3_MOUSE WD repeat and FYVE domain-containing protein 3 OS=Mus musculus OX=10090 GN=Wdfy3 PE=1 SV=1	22	0.0592095	0.0476564	0.0469866	-0.0844026	-0.0435972	0.0460554	0.116917	-0.0905371	0.0473215	0.00122914
Q9ERB0	Q9ERB0	Synaptosomal-associated protein 29	Snap29	sp|Q9ERB0|SNP29_MOUSE Synaptosomal-associated protein 29 OS=Mus musculus OX=10090 GN=Snap29 PE=1 SV=1	5	-0.101148	0.171594	-0.0105372	0.104562	-0.185604	0.160772	-0.303161	0.0575015	0.0470125	-0.0640515
Q8R3F9;Q8R3F9-2	Q8R3F9	Speckle targeted PIP5K1A-regulated poly(A) polymerase	Tut1	sp|Q8R3F9|STPAP_MOUSE Speckle targeted PIP5K1A-regulated poly(A) polymerase OS=Mus musculus OX=10090 GN=Tut1 PE=1 SV=1	8	0.0791232	0.0927801	-0.0726191	0.0144348	-0.0300887	0.0842872	0.123101	0.0512453	0.046779	0.0677663
Q9D0I8	Q9D0I8	mRNA turnover protein 4 homolog	Mrto4	sp|Q9D0I8|MRT4_MOUSE mRNA turnover protein 4 homolog OS=Mus musculus OX=10090 GN=Mrto4 PE=1 SV=1	4	0.0618702	0.0313609	-0.1435	0.121013	0.133651	0.0723575	-0.193479	0.0358752	0.0466155	0.0541164
P10630;P10630-2	P10630;P10630-2	Eukaryotic initiation factor 4A-II;Eukaryotic initiation factor 4A-II, N-terminally processed	Eif4a2	sp|P10630|IF4A2_MOUSE Eukaryotic initiation factor 4A-II OS=Mus musculus OX=10090 GN=Eif4a2 PE=1 SV=2;sp|P10630-2|IF4A2_MOUSE Isoform 2 of Eukaryotic initiation factor 4A-II OS=Mus musculus OX=10090 GN=Eif4a2	7	0.00129062	0.0915604	-0.0982213	0.0985026	-0.0895273	-0.0174865	-0.00313054	0.0651038	0.0464255	-0.0103085
Q9D7H3	Q9D7H3	RNA 3-terminal phosphate cyclase	RtcA	sp|Q9D7H3|RTCA_MOUSE RNA 3-terminal phosphate cyclase OS=Mus musculus OX=10090 GN=RtcA PE=1 SV=2	7	0.0809565	-0.0663149	0.0821946	0.0115844	-0.0277884	-0.158835	0.0829068	-0.10866	0.0462705	-0.0682241
P29452	P29452	Caspase-1;Caspase-1 subunit p20;Caspase-1 subunit p10	Casp1	sp|P29452|CASP1_MOUSE Caspase-1 OS=Mus musculus OX=10090 GN=Casp1 PE=1 SV=1	7	-0.0602507	0.111964	0.0410786	0.0512106	-0.199962	0.00318846	0.038194	-0.0852422	0.0461446	-0.0410269
Q9D071;Q9D071-3;Q9D071-2	Q9D071;Q9D071-3;Q9D071-2	MMS19 nucleotide excision repair protein homolog	Mms19	sp|Q9D071|MMS19_MOUSE MMS19 nucleotide excision repair protein homolog OS=Mus musculus OX=10090 GN=Mms19 PE=1 SV=1;sp|Q9D071-3|MMS19_MOUSE Isoform 3 of MMS19 nucleotide excision repair protein homolog OS=Mus musculus OX=10090 GN=Mms19;sp|Q9D071-2|MMS19_MOU	18	0.0618919	0.0515981	0.0406699	-0.0798043	0.00554457	-0.0704353	-0.020554	-0.103907	0.046134	-0.0454946
Q9D2C2-2;Q9D2C2	Q9D2C2-2;Q9D2C2	Protein SAAL1	Saal1	sp|Q9D2C2-2|SAAL1_MOUSE Isoform 2 of Protein SAAL1 OS=Mus musculus OX=10090 GN=Saal1;sp|Q9D2C2|SAAL1_MOUSE Protein SAAL1 OS=Mus musculus OX=10090 GN=Saal1 PE=1 SV=1	6	0.141426	0.00890184	-0.208071	0.0833385	-0.0748345	-0.0397286	-0.0235114	-0.0835545	0.0461202	-0.0572816
P12400;P12399	P12400	Protein CTLA-2-beta	Ctla2b	sp|P12400|CTL2B_MOUSE Protein CTLA-2-beta OS=Mus musculus OX=10090 GN=Ctla2b PE=4 SV=2	3	0.109373	0.0311337	0.0609553	-0.0826772	-0.0975765	-0.168349	-0.0488081	-0.0963176	0.0460445	-0.0969471
Q9CQI6	Q9CQI6	Coactosin-like protein	Cotl1	sp|Q9CQI6|COTL1_MOUSE Coactosin-like protein OS=Mus musculus OX=10090 GN=Cotl1 PE=1 SV=3	20	-0.02592	0.0382377	0.0536974	0.071083	-0.0267682	0.00578122	0.102271	0.0918839	0.0459676	0.0488326
Q9QXD8	Q9QXD8	LIM domain-containing protein 1	Limd1	sp|Q9QXD8|LIMD1_MOUSE LIM domain-containing protein 1 OS=Mus musculus OX=10090 GN=Limd1 PE=1 SV=2	11	-0.0907114	0.00640705	0.215524	0.0853488	0.196245	-0.106452	0.358389	0.102062	0.0458779	0.149154
Q8R349	Q8R349	Cell division cycle protein 16 homolog	Cdc16	sp|Q8R349|CDC16_MOUSE Cell division cycle protein 16 homolog OS=Mus musculus OX=10090 GN=Cdc16 PE=1 SV=1	12	0.0359299	0.0424367	0.0490327	0.300612	0.201539	0.0200873	0.0377855	0.183016	0.0457347	0.110401
P35585;Q9WVP1;Q9WVP1-2	P35585	AP-1 complex subunit mu-1	Ap1m1	sp|P35585|AP1M1_MOUSE AP-1 complex subunit mu-1 OS=Mus musculus OX=10090 GN=Ap1m1 PE=1 SV=3	23	-0.0466806	0.0768155	0.0142267	0.092844	-0.0560667	-0.0524746	0.0100816	0.0507052	0.0455211	-0.0211965
Q63810-2;Q63810;Q63811	Q63810-2;Q63810	Calcineurin subunit B type 1	Ppp3r1	sp|Q63810-2|CANB1_MOUSE Isoform 2 of Calcineurin subunit B type 1 OS=Mus musculus OX=10090 GN=Ppp3r1;sp|Q63810|CANB1_MOUSE Calcineurin subunit B type 1 OS=Mus musculus OX=10090 GN=Ppp3r1 PE=1 SV=3	6	0.00537945	-0.0615756	0.122906	0.0854736	0.00358507	-0.0800723	0.0779481	0.0494826	0.0454265	0.0265338
P70362	P70362	Ubiquitin fusion degradation protein 1 homolog	Ufd1l	sp|P70362|UFD1_MOUSE Ubiquitin recognition factor in ER-associated degradation protein 1 OS=Mus musculus OX=10090 GN=Ufd1 PE=1 SV=2	9	0.0479402	0.0428354	-0.0228661	0.132489	0.0219867	0.0575524	-0.0692405	-0.0201938	0.0453878	0.000896479
P97480;P97480-2	P97480;P97480-2	Eyes absent homolog 3	Eya3	sp|P97480|EYA3_MOUSE Eyes absent homolog 3 OS=Mus musculus OX=10090 GN=Eya3 PE=1 SV=2;sp|P97480-2|EYA3_MOUSE Isoform 2 of Eyes absent homolog 3 OS=Mus musculus OX=10090 GN=Eya3	5	-0.0490204	0.139071	-0.261612	0.215787	-0.374838	0.0478431	0.00830389	0.0702183	0.0450251	0.0280735
P97304	P97304	DNA-directed RNA polymerases I and III subunit RPAC2	Polr1d	sp|P97304|RPAC2_MOUSE DNA-directed RNA polymerases I and III subunit RPAC2 OS=Mus musculus OX=10090 GN=Polr1d PE=1 SV=1	3	-0.0750336	0.0431064	0.0898343	0.0465599	-0.127698	-0.19271	0.11254	0.124465	0.0448331	-0.00757921
Q8BRN9	Q8BRN9	Coiled-coil and C2 domain-containing protein 1B	Cc2d1b	sp|Q8BRN9|C2D1B_MOUSE Coiled-coil and C2 domain-containing protein 1B OS=Mus musculus OX=10090 GN=Cc2d1b PE=1 SV=1	14	0.0585522	-0.157939	0.221174	0.0309866	-0.116457	-0.167325	0.269198	0.00375496	0.0447694	-0.056351
Q8CH18;Q8CH18-3;Q8CH18-2	Q8CH18;Q8CH18-3	Cell division cycle and apoptosis regulator protein 1	Ccar1	sp|Q8CH18|CCAR1_MOUSE Cell division cycle and apoptosis regulator protein 1 OS=Mus musculus OX=10090 GN=Ccar1 PE=1 SV=1;sp|Q8CH18-3|CCAR1_MOUSE Isoform 3 of Cell division cycle and apoptosis regulator protein 1 OS=Mus musculus OX=10090 GN=Ccar1	8	-0.141571	0.0725171	0.0166909	0.105581	0.124477	0.279469	-0.03306	0.260901	0.044604	0.192689
P42225	P42225	Signal transducer and activator of transcription 1	Stat1	sp|P42225|STAT1_MOUSE Signal transducer and activator of transcription 1 OS=Mus musculus OX=10090 GN=Stat1 PE=1 SV=1	33	0.0152961	0.0909938	0.073822	-0.0405573	0.023536	-0.0510157	0.170184	0.0163476	0.044559	0.0199418
O54962	O54962	Barrier-to-autointegration factor;Barrier-to-autointegration factor, N-terminally processed	Banf1	sp|O54962|BAF_MOUSE Barrier-to-autointegration factor OS=Mus musculus OX=10090 GN=Banf1 PE=1 SV=1	10	0.0629059	0.025903	0.0726836	-0.0997223	0.12339	0.167652	0.214006	0.0954371	0.0444045	0.145521
P43247	P43247	DNA mismatch repair protein Msh2	Msh2	sp|P43247|MSH2_MOUSE DNA mismatch repair protein Msh2 OS=Mus musculus OX=10090 GN=Msh2 PE=1 SV=1	29	0.0364341	0.0819264	0.0523546	-0.00922525	0.0238795	0.0802957	0.0322314	0.0151577	0.0443943	0.0280554
Q3UE31	Q3UE31	Uncharacterized protein KIAA0930 homolog		sp|Q3UE31|K0930_MOUSE Uncharacterized protein KIAA0930 homolog OS=Mus musculus OX=10090 PE=1 SV=2	5	0.019168	0.0688696	0.0159465	0.36893	-0.0692544	0.12776	0.0303811	0.281469	0.0440188	0.0790708
P60229	P60229	Eukaryotic translation initiation factor 3 subunit E	Eif3e	sp|P60229|EIF3E_MOUSE Eukaryotic translation initiation factor 3 subunit E OS=Mus musculus OX=10090 GN=Eif3e PE=1 SV=1	19	0.0381616	0.0627123	0.0492828	0.027871	0.0204791	0.0500825	0.0564745	0.039682	0.0437222	0.0448823
Q9JI46	Q9JI46	Diphosphoinositol polyphosphate phosphohydrolase 1	Nudt3	sp|Q9JI46|NUDT3_MOUSE Diphosphoinositol polyphosphate phosphohydrolase 1 OS=Mus musculus OX=10090 GN=Nudt3 PE=1 SV=1	3	0.0117256	0.0988177	0.0751344	-0.0202563	-0.140954	0.0649473	-0.296618	0.0111068	0.04343	-0.0649236
Q91XV3	Q91XV3	Brain acid soluble protein 1	Basp1	sp|Q91XV3|BASP1_MOUSE Brain acid soluble protein 1 OS=Mus musculus OX=10090 GN=Basp1 PE=1 SV=3	16	0.0422837	0.0679902	0.0445462	0.0301666	0.330478	0.299568	0.38854	0.389764	0.043415	0.359509
Q60823	Q60823	RAC-beta serine/threonine-protein kinase	Akt2	sp|Q60823|AKT2_MOUSE RAC-beta serine/threonine-protein kinase OS=Mus musculus OX=10090 GN=Akt2 PE=1 SV=1	6	0.0337562	0.0110748	0.0529796	0.121349	-0.012313	-0.107298	0.0598111	-0.0309445	0.0433679	-0.0216288
Q9DBS5;Q91W40	Q9DBS5	Kinesin light chain 4	Klc4	sp|Q9DBS5|KLC4_MOUSE Kinesin light chain 4 OS=Mus musculus OX=10090 GN=Klc4 PE=1 SV=1	6	0.130049	-0.103456	-0.0433402	0.154688	-0.104693	-0.0262524	0.120993	0.146344	0.0433544	0.0473704
Q11011	Q11011	Puromycin-sensitive aminopeptidase	Npepps	sp|Q11011|PSA_MOUSE Puromycin-sensitive aminopeptidase OS=Mus musculus OX=10090 GN=Npepps PE=1 SV=2	34	0.0541673	0.0323178	0.085072	-0.0255172	0.00200757	-0.0435311	-0.000544809	-0.0320931	0.0432426	-0.016319
Q8BH69	Q8BH69	Selenide, water dikinase 1	Sephs1	sp|Q8BH69|SPS1_MOUSE Selenide, water dikinase 1 OS=Mus musculus OX=10090 GN=Sephs1 PE=1 SV=1	13	0.0933357	0.0438055	-0.00571336	0.0423284	-0.0281451	0.0628651	-0.0092348	0.0293192	0.0430669	0.0100422
Q6P4T2	Q6P4T2	U5 small nuclear ribonucleoprotein 200 kDa helicase	Snrnp200	sp|Q6P4T2|U520_MOUSE U5 small nuclear ribonucleoprotein 200 kDa helicase OS=Mus musculus OX=10090 GN=Snrnp200 PE=1 SV=1	34	0.0422972	0.126096	-0.0655725	0.0437724	-0.0177707	0.143418	-0.00664074	0.187385	0.0430348	0.0683886
Q3UGC7;Q66JS6	Q3UGC7;Q66JS6	Eukaryotic translation initiation factor 3 subunit J-A;Eukaryotic translation initiation factor 3 subunit J-B	Eif3j1;Eif3j2	sp|Q3UGC7|EI3JA_MOUSE Eukaryotic translation initiation factor 3 subunit J-A OS=Mus musculus OX=10090 GN=Eif3j1 PE=2 SV=1;sp|Q66JS6|EI3JB_MOUSE Eukaryotic translation initiation factor 3 subunit J-B OS=Mus musculus OX=10090 GN=Eif3j2 PE=1 SV=1	8	0.111902	0.0337058	0.0307238	0.0521869	0.195403	0.0251024	0.180086	0.0213555	0.0429463	0.102594
Q91UZ5	Q91UZ5	Inositol monophosphatase 2	Impa2	sp|Q91UZ5|IMPA2_MOUSE Inositol monophosphatase 2 OS=Mus musculus OX=10090 GN=Impa2 PE=1 SV=1	5	-0.136155	0.110086	0.0686333	0.0168628	-0.117811	0.0363718	0.052863	0.0596004	0.0427481	0.0446174
P28271	P28271	Cytoplasmic aconitate hydratase	Aco1	sp|P28271|ACOC_MOUSE Cytoplasmic aconitate hydratase OS=Mus musculus OX=10090 GN=Aco1 PE=1 SV=3	31	0.0379307	0.0735009	0.0475243	-0.0207502	0.00585403	0.00854667	0.0900396	-0.0238962	0.0427275	0.00720035
P07310	P07310	Creatine kinase M-type	Ckm	sp|P07310|KCRM_MOUSE Creatine kinase M-type OS=Mus musculus OX=10090 GN=Ckm PE=1 SV=1	4	0.0912657	-0.0212145	0.015668	0.0696455	0.0656478	-0.0197831	0.0974992	0.069131	0.0426567	0.0673894
Q9CSH3	Q9CSH3	Exosome complex exonuclease RRP44	Dis3	sp|Q9CSH3|RRP44_MOUSE Exosome complex exonuclease RRP44 OS=Mus musculus OX=10090 GN=Dis3 PE=1 SV=4	17	0.0984471	-0.0680864	0.0692409	0.0160441	0.0946382	0.00169757	0.0611298	0.0395755	0.0426425	0.0503527
Q9WUM3	Q9WUM3	Coronin-1B	Coro1b	sp|Q9WUM3|COR1B_MOUSE Coronin-1B OS=Mus musculus OX=10090 GN=Coro1b PE=1 SV=1	17	0.0481221	0.0369885	0.0515366	-0.0137631	0.0662916	0.0988071	0.184751	0.143343	0.0425553	0.121075
Q8BIW9	Q8BIW9	Chromosome transmission fidelity protein 18 homolog	Chtf18	sp|Q8BIW9|CTF18_MOUSE Chromosome transmission fidelity protein 18 homolog OS=Mus musculus OX=10090 GN=Chtf18 PE=1 SV=2	4	0.0347372	-0.138051	0.175658	0.0502715	0.103369	0.0136002	0.3416	0.110015	0.0425044	0.106692
Q99KP6;Q99KP6-2;Q99KP6-3	Q99KP6;Q99KP6-2;Q99KP6-3	Pre-mRNA-processing factor 19	Prpf19	sp|Q99KP6|PRP19_MOUSE Pre-mRNA-processing factor 19 OS=Mus musculus OX=10090 GN=Prpf19 PE=1 SV=1;sp|Q99KP6-2|PRP19_MOUSE Isoform 2 of Pre-mRNA-processing factor 19 OS=Mus musculus OX=10090 GN=Prpf19;sp|Q99KP6-3|PRP19_MOUSE Isoform 3 of Pre-mRNA-processing	20	0.0210046	0.14907	0.0639885	-0.0128555	0.0688616	0.124995	-0.00896527	-0.081639	0.0424965	0.0299482
Q8BWU5	Q8BWU5	Probable tRNA N6-adenosine threonylcarbamoyltransferase	Osgep	sp|Q8BWU5|OSGEP_MOUSE Probable tRNA N6-adenosine threonylcarbamoyltransferase OS=Mus musculus OX=10090 GN=Osgep PE=1 SV=2	10	0.0930326	-0.063979	0.0649818	0.0199835	-0.0960839	-0.0293833	0.098637	-0.0181675	0.0424827	-0.0237754
P49443	P49443	Protein phosphatase 1A	Ppm1a	sp|P49443|PPM1A_MOUSE Protein phosphatase 1A OS=Mus musculus OX=10090 GN=Ppm1a PE=1 SV=1	5	-0.105173	0.0666128	0.140656	0.0183416	-0.184236	0.0583729	0.0962077	-0.0323009	0.0424772	0.013036
Q922H1-2;Q922H1	Q922H1-2;Q922H1	Protein arginine N-methyltransferase 3	Prmt3	sp|Q922H1-2|ANM3_MOUSE Isoform 2 of Protein arginine N-methyltransferase 3 OS=Mus musculus OX=10090 GN=Prmt3;sp|Q922H1|ANM3_MOUSE Protein arginine N-methyltransferase 3 OS=Mus musculus OX=10090 GN=Prmt3 PE=1 SV=2	8	-0.0133579	0.06606	0.0302744	0.0545129	-0.145966	0.0400987	-0.0585504	0.0505638	0.0423936	-0.00922584
Q3UYV9	Q3UYV9	Nuclear cap-binding protein subunit 1	Ncbp1	sp|Q3UYV9|NCBP1_MOUSE Nuclear cap-binding protein subunit 1 OS=Mus musculus OX=10090 GN=Ncbp1 PE=1 SV=2	12	0.0756598	0.0490486	0.0129863	0.0355997	0.143944	0.0434146	-0.0103631	0.0956449	0.0423242	0.0695298
Q91V41	Q91V41	Ras-related protein Rab-14	Rab14	sp|Q91V41|RAB14_MOUSE Ras-related protein Rab-14 OS=Mus musculus OX=10090 GN=Rab14 PE=1 SV=3	20	-0.104209	0.12613	0.05357	0.0309043	0.204988	0.22211	0.215154	0.282018	0.0422372	0.218632
Q61233;Q3V0K9	Q61233	Plastin-2	Lcp1	sp|Q61233|PLSL_MOUSE Plastin-2 OS=Mus musculus OX=10090 GN=Lcp1 PE=1 SV=4	125	-0.0251889	0.0111785	0.0732609	0.0919462	0.00882375	0.0282477	0.106699	0.141383	0.0422197	0.0674735
Q8BQ30;Q8BQ30-2	Q8BQ30;Q8BQ30-2	Phostensin	Ppp1r18	sp|Q8BQ30|PPR18_MOUSE Phostensin OS=Mus musculus OX=10090 GN=Ppp1r18 PE=1 SV=1;sp|Q8BQ30-2|PPR18_MOUSE Isoform 2 of Phostensin OS=Mus musculus OX=10090 GN=Ppp1r18	20	-0.0635186	0.0632115	0.0372628	0.0468254	0.195424	0.225359	0.183434	0.321309	0.0420441	0.210391
P61514	P61514	60S ribosomal protein L37a	Rpl37a	sp|P61514|RL37A_MOUSE 60S ribosomal protein L37a OS=Mus musculus OX=10090 GN=Rpl37a PE=1 SV=2	4	0.0768358	0.0769096	0.00693389	-0.0518027	0.533308	0.565635	0.658686	0.741629	0.0418848	0.61216
Q6A4J8;Q6A4J8-2;Q6A4J8-3	Q6A4J8;Q6A4J8-2;Q6A4J8-3	Ubiquitin carboxyl-terminal hydrolase 7	Usp7	sp|Q6A4J8|UBP7_MOUSE Ubiquitin carboxyl-terminal hydrolase 7 OS=Mus musculus OX=10090 GN=Usp7 PE=1 SV=1;sp|Q6A4J8-2|UBP7_MOUSE Isoform 2 of Ubiquitin carboxyl-terminal hydrolase 7 OS=Mus musculus OX=10090 GN=Usp7;sp|Q6A4J8-3|UBP7_MOUSE Isoform 3 of Ubiquit	31	0.0640424	0.0453958	0.0381977	-0.0466659	0.0819112	0.119431	-0.0765199	-0.0325629	0.0417968	0.0246741
Q9JHG7	Q9JHG7	Phosphatidylinositol 4,5-bisphosphate 3-kinase catalytic subunit gamma isoform	Pik3cg	sp|Q9JHG7|PK3CG_MOUSE Phosphatidylinositol 4,5-bisphosphate 3-kinase catalytic subunit gamma isoform OS=Mus musculus OX=10090 GN=Pik3cg PE=1 SV=2	6	0.108986	0.062713	-0.0139629	0.0208774	-0.0720938	0.0863732	0.0966575	0.0441114	0.0417952	0.0652423
Q8VDM6;Q8VDM6-2;Q8VDM6-3	Q8VDM6;Q8VDM6-2	Heterogeneous nuclear ribonucleoprotein U-like protein 1	Hnrnpul1	sp|Q8VDM6|HNRL1_MOUSE Heterogeneous nuclear ribonucleoprotein U-like protein 1 OS=Mus musculus OX=10090 GN=Hnrnpul1 PE=1 SV=1;sp|Q8VDM6-2|HNRL1_MOUSE Isoform 2 of Heterogeneous nuclear ribonucleoprotein U-like protein 1 OS=Mus musculus OX=10090 GN=Hnrnpul1	17	0.0615822	0.032475	0.0508156	-0.0808546	0.101937	0.107967	0.0725788	-0.0194827	0.0416453	0.0872581
Q9QXS6;Q9QXS6-3;Q9QXS6-2	Q9QXS6;Q9QXS6-3;Q9QXS6-2	Drebrin	Dbn1	sp|Q9QXS6|DREB_MOUSE Drebrin OS=Mus musculus OX=10090 GN=Dbn1 PE=1 SV=4;sp|Q9QXS6-3|DREB_MOUSE Isoform E2 of Drebrin OS=Mus musculus OX=10090 GN=Dbn1;sp|Q9QXS6-2|DREB_MOUSE Isoform A2 of Drebrin OS=Mus musculus OX=10090 GN=Dbn1	22	0.111795	0.0154312	0.0676657	-0.0860677	0.361359	0.294339	0.378349	0.420409	0.0415484	0.369854
P35278	P35278	Ras-related protein Rab-5C	Rab5c	sp|P35278|RAB5C_MOUSE Ras-related protein Rab-5C OS=Mus musculus OX=10090 GN=Rab5c PE=1 SV=2	9	0.0899337	-0.0714941	0.062084	0.0208871	0.284559	0.103631	0.122332	0.219161	0.0414855	0.170747
P70202	P70202	Latexin	Lxn	sp|P70202|LXN_MOUSE Latexin OS=Mus musculus OX=10090 GN=Lxn PE=1 SV=2	4	0.0350154	-0.00179881	0.224645	0.0477761	0.00882301	0.121583	-0.0472909	-0.0402063	0.0413958	-0.0156916
Q7TMK9-2;Q7TMK9	Q7TMK9-2;Q7TMK9	Heterogeneous nuclear ribonucleoprotein Q	Syncrip	sp|Q7TMK9-2|HNRPQ_MOUSE Isoform 2 of Heterogeneous nuclear ribonucleoprotein Q OS=Mus musculus OX=10090 GN=Syncrip;sp|Q7TMK9|HNRPQ_MOUSE Heterogeneous nuclear ribonucleoprotein Q OS=Mus musculus OX=10090 GN=Syncrip PE=1 SV=2	9	0.048622	0.285303	-0.0150619	0.0335646	0.276102	0.347025	0.162868	0.248474	0.0410933	0.262288
Q9D1M0	Q9D1M0	Protein SEC13 homolog	Sec13	sp|Q9D1M0|SEC13_MOUSE Protein SEC13 homolog OS=Mus musculus OX=10090 GN=Sec13 PE=1 SV=3	14	0.0209779	0.0683476	0.0611418	-0.0466358	-0.0782009	-0.0260931	0.00373147	0.0245322	0.0410599	-0.0111808
P47809	P47809	Dual specificity mitogen-activated protein kinase kinase 4	Map2k4	sp|P47809|MP2K4_MOUSE Dual specificity mitogen-activated protein kinase kinase 4 OS=Mus musculus OX=10090 GN=Map2k4 PE=1 SV=2	6	-0.0135949	-0.0672219	0.0955935	0.121141	0.000637782	-0.0799813	-0.0198391	-0.184622	0.0409993	-0.0499102
Q9DCL9	Q9DCL9	Multifunctional protein ADE2;Phosphoribosylaminoimidazole-succinocarboxamide synthase;Phosphoribosylaminoimidazole carboxylase	Paics	sp|Q9DCL9|PUR6_MOUSE Multifunctional protein ADE2 OS=Mus musculus OX=10090 GN=Paics PE=1 SV=4	25	0.0465617	0.00384153	0.0447143	0.0370273	0.0112447	-0.0280871	0.0617415	0.0545032	0.0408708	0.032874
Q8BUV3	Q8BUV3	Gephyrin;Molybdopterin adenylyltransferase;Molybdopterin molybdenumtransferase	Gphn	sp|Q8BUV3|GEPH_MOUSE Gephyrin OS=Mus musculus OX=10090 GN=Gphn PE=1 SV=2	18	0.156674	-0.0271862	0.0517639	0.0299041	0.0742173	0.0160551	0.0905715	0.0614536	0.040834	0.0678355
Q9CQ79	Q9CQ79	Thioredoxin domain-containing protein 9	Txndc9	sp|Q9CQ79|TXND9_MOUSE Thioredoxin domain-containing protein 9 OS=Mus musculus OX=10090 GN=Txndc9 PE=1 SV=1	3	0.0589195	0.0721365	0.00282905	0.0225747	-0.00585053	-0.0388319	0.120284	-0.0342062	0.0407471	-0.0200283
O08528	O08528	Hexokinase-2	Hk2	sp|O08528|HXK2_MOUSE Hexokinase-2 OS=Mus musculus OX=10090 GN=Hk2 PE=1 SV=1	25	0.0781588	0.0464726	0.0195549	0.0347186	-0.408637	-0.422863	-0.411459	-0.368771	0.0405956	-0.410048
Q9D0W5	Q9D0W5	Peptidyl-prolyl cis-trans isomerase-like 1	Ppil1	sp|Q9D0W5|PPIL1_MOUSE Peptidyl-prolyl cis-trans isomerase-like 1 OS=Mus musculus OX=10090 GN=Ppil1 PE=1 SV=1	5	0.0949075	-0.0390703	-0.0133793	0.094237	-0.0695556	-0.0578634	0.19313	0.149104	0.0404289	0.0456204
Q6ZQJ5;Q6ZQJ5-2	Q6ZQJ5;Q6ZQJ5-2	DNA replication ATP-dependent helicase/nuclease DNA2;DNA replication nuclease DNA2;DNA replication ATP-dependent helicase DNA2	Dna2	sp|Q6ZQJ5|DNA2_MOUSE DNA replication ATP-dependent helicase/nuclease DNA2 OS=Mus musculus OX=10090 GN=Dna2 PE=1 SV=2;sp|Q6ZQJ5-2|DNA2_MOUSE Isoform 2 of DNA replication ATP-dependent helicase/nuclease DNA2 OS=Mus musculus OX=10090 GN=Dna2	15	0.2005	0.0958514	-0.0332486	-0.0153386	0.026292	0.0580822	0.0280867	-0.104958	0.0402564	0.0271893
P99027	P99027	60S acidic ribosomal protein P2	Rplp2	sp|P99027|RLA2_MOUSE 60S acidic ribosomal protein P2 OS=Mus musculus OX=10090 GN=Rplp2 PE=1 SV=3	8	0.115076	0.0682989	-0.0457594	0.0120768	0.229427	0.295899	0.286787	0.223332	0.0401878	0.258107
O88712;O88712-2;O88712-3	O88712;O88712-2;O88712-3	C-terminal-binding protein 1	Ctbp1	sp|O88712|CTBP1_MOUSE C-terminal-binding protein 1 OS=Mus musculus OX=10090 GN=Ctbp1 PE=1 SV=2;sp|O88712-2|CTBP1_MOUSE Isoform 2 of C-terminal-binding protein 1 OS=Mus musculus OX=10090 GN=Ctbp1;sp|O88712-3|CTBP1_MOUSE Isoform 3 of C-terminal-binding prote	6	0.0788235	0.0648591	-0.0202332	0.0153675	0.055837	0.144394	-0.0197282	0.108196	0.0401133	0.0820163
Q8K1J5	Q8K1J5	Protein SDE2 homolog	Sde2	sp|Q8K1J5|SDE2_MOUSE Replication stress response regulator SDE2 OS=Mus musculus OX=10090 GN=Sde2 PE=1 SV=1	5	0.0532814	0.0373115	0.0426662	0.0084428	-0.0272123	0.0555524	-0.0132705	-0.21229	0.0399888	-0.0202414
Q9CWL8	Q9CWL8	Beta-catenin-like protein 1	Ctnnbl1	sp|Q9CWL8|CTBL1_MOUSE Beta-catenin-like protein 1 OS=Mus musculus OX=10090 GN=Ctnnbl1 PE=1 SV=1	12	0.0591648	0.129137	0.0207846	-0.00104603	0.105822	0.18976	0.103978	0.282449	0.0399747	0.147791
P25799;P25799-3;P25799-2;P25799-4;P25799-5;P25799-6;P25799-7	P25799;P25799-3;P25799-2;P25799-4	Nuclear factor NF-kappa-B p105 subunit;Nuclear factor NF-kappa-B p50 subunit	Nfkb1	sp|P25799|NFKB1_MOUSE Nuclear factor NF-kappa-B p105 subunit OS=Mus musculus OX=10090 GN=Nfkb1 PE=1 SV=2;sp|P25799-3|NFKB1_MOUSE Isoform 3 of Nuclear factor NF-kappa-B p105 subunit OS=Mus musculus OX=10090 GN=Nfkb1;sp|P25799-2|NFKB1_MOUSE Isoform 2 of Nucl	35	0.0325514	0.0468047	0.0167076	0.0603962	0.0254288	0.0517259	0.0230059	0.15116	0.039678	0.0385774
Q99J45	Q99J45	Nuclear receptor-binding protein	Nrbp1	sp|Q99J45|NRBP_MOUSE Nuclear receptor-binding protein OS=Mus musculus OX=10090 GN=Nrbp1 PE=1 SV=1	12	-0.0296064	0.0437641	0.0355375	0.0668129	-0.0103255	0.143755	0.0480733	0.0763415	0.0396508	0.0622074
Q8K2H4	Q8K2H4	Arf-GAP with coiled-coil, ANK repeat and PH domain-containing protein 1	Acap1	sp|Q8K2H4|ACAP1_MOUSE Arf-GAP with coiled-coil, ANK repeat and PH domain-containing protein 1 OS=Mus musculus OX=10090 GN=Acap1 PE=1 SV=1	4	0.017491	0.0618065	0.20433	0.0143661	0.0963116	0.335693	0.644897	0.366829	0.0396487	0.351261
Q8K2K6-3;Q8K2K6-1;Q8K2K6;Q8K2K6-2	Q8K2K6-3;Q8K2K6-1;Q8K2K6;Q8K2K6-2	Arf-GAP domain and FG repeat-containing protein 1	Agfg1	sp|Q8K2K6-3|AGFG1_MOUSE Isoform 3 of Arf-GAP domain and FG repeat-containing protein 1 OS=Mus musculus OX=10090 GN=Agfg1;sp|Q8K2K6-1|AGFG1_MOUSE Isoform 1 of Arf-GAP domain and FG repeat-containing protein 1 OS=Mus musculus OX=10090 GN=Agfg1;sp|Q8K2K6|AGFG	9	0.0401211	0.0947875	0.0391652	-0.0149332	0.0135695	-0.00304633	0.135166	-0.0385689	0.0396431	0.00526158
O35215	O35215	D-dopachrome decarboxylase	Ddt	sp|O35215|DOPD_MOUSE D-dopachrome decarboxylase OS=Mus musculus OX=10090 GN=Ddt PE=1 SV=3	10	0.0537659	0.0505312	-0.00841887	0.0284191	0.0471292	-0.040967	-0.0202827	-0.10482	0.0394752	-0.0306248
P33609	P33609	DNA polymerase alpha catalytic subunit	Pola1	sp|P33609|DPOLA_MOUSE DNA polymerase alpha catalytic subunit OS=Mus musculus OX=10090 GN=Pola1 PE=1 SV=2	28	0.097943	0.0695376	-0.0536313	0.00917588	0.084277	0.0234342	-0.0264468	-0.0143075	0.0393568	0.00456337
P61967;Q9DB50	P61967	AP-1 complex subunit sigma-1A	Ap1s1	sp|P61967|AP1S1_MOUSE AP-1 complex subunit sigma-1A OS=Mus musculus OX=10090 GN=Ap1s1 PE=1 SV=1	3	-0.010896	0.0615447	0.132576	0.0170153	-0.189902	0.0341089	0.0865395	0.0701431	0.03928	0.052126
Q8C0C7	Q8C0C7	Phenylalanine--tRNA ligase alpha subunit	Farsa	sp|Q8C0C7|SYFA_MOUSE Phenylalanine--tRNA ligase alpha subunit OS=Mus musculus OX=10090 GN=Farsa PE=1 SV=1	3	0.110985	0.277785	-0.0838615	-0.0325892	0.429074	0.234533	0.0817938	0.414219	0.0391977	0.324376
Q9DB29	Q9DB29	Isoamyl acetate-hydrolyzing esterase 1 homolog	Iah1	sp|Q9DB29|IAH1_MOUSE Isoamyl acetate-hydrolyzing esterase 1 homolog OS=Mus musculus OX=10090 GN=Iah1 PE=1 SV=1	6	-0.0118145	0.0755165	0.0598695	0.0184142	-0.0600773	-0.0472624	0.0134976	-0.0881688	0.0391419	-0.0536698
P06537-5;P06537-3;P06537;P06537-4;P06537-2	P06537-5;P06537-3;P06537;P06537-4;P06537-2	Glucocorticoid receptor	Nr3c1	sp|P06537-5|GCR_MOUSE Isoform 3 of Glucocorticoid receptor OS=Mus musculus OX=10090 GN=Nr3c1;sp|P06537-3|GCR_MOUSE Isoform 1-B of Glucocorticoid receptor OS=Mus musculus OX=10090 GN=Nr3c1;sp|P06537|GCR_MOUSE Glucocorticoid receptor OS=Mus musculus OX=10090	11	0.0504758	-0.0171285	0.0276918	0.0672277	-0.0675693	-0.0424765	-0.0303472	0.159208	0.0390838	-0.0364118
Q6PGH2	Q6PGH2	Hematological and neurological expressed 1-like protein	Hn1l	sp|Q6PGH2|JUPI2_MOUSE Jupiter microtubule associated homolog 2 OS=Mus musculus OX=10090 GN=Jpt2 PE=1 SV=1	16	0.0243229	0.0537668	-0.000150243	0.0639489	-0.028144	-0.00875793	0.026725	0.0269333	0.0390449	0.00898351
P21107-2	P21107-2	Tropomyosin alpha-3 chain	Tpm3	sp|P21107-2|TPM3_MOUSE Isoform 2 of Tropomyosin alpha-3 chain OS=Mus musculus OX=10090 GN=Tpm3	60	-0.036451	0.0258166	0.0598566	0.0521088	0.0515262	0.0769089	0.124496	0.10908	0.0389627	0.0929947
Q80XK6;Q80XK6-5;Q80XK6-4	Q80XK6	Autophagy-related protein 2 homolog B	Atg2b	sp|Q80XK6|ATG2B_MOUSE Autophagy-related protein 2 homolog B OS=Mus musculus OX=10090 GN=Atg2b PE=1 SV=3	8	0.0588358	0.0190166	0.0127599	0.120758	0.1044	-0.214787	-0.127627	0.348689	0.0389262	-0.0116135
Q99ME2	Q99ME2	WD repeat-containing protein 6	Wdr6	sp|Q99ME2|WDR6_MOUSE WD repeat-containing protein 6 OS=Mus musculus OX=10090 GN=Wdr6 PE=1 SV=1	8	0.168202	0.118176	-0.0795629	-0.0403569	-0.169486	0.0566726	-0.154389	0.161198	0.0389094	-0.0488585
Q9D662	Q9D662	Protein transport protein Sec23B	Sec23b	sp|Q9D662|SC23B_MOUSE Protein transport protein Sec23B OS=Mus musculus OX=10090 GN=Sec23b PE=1 SV=1	23	0.0430191	0.0343307	-0.029832	0.0551121	-0.0112415	-0.00413648	-0.0790124	0.0792974	0.0386749	-0.00768897
P62983;P62984;P0CG49;P0CG50	P62983;P62984;P0CG49;P0CG50	Ubiquitin-40S ribosomal protein S27a;Ubiquitin;40S ribosomal protein S27a;Ubiquitin-60S ribosomal protein L40;Ubiquitin;60S ribosomal protein L40;Polyubiquitin-B;Ubiquitin;Polyubiquitin-C;Ubiquitin;Ubiquitin-related 1;Ubiquitin-related 2	Rps27a;Uba52;Ubb;Ubc	sp|P62983|RS27A_MOUSE Ubiquitin-40S ribosomal protein S27a OS=Mus musculus OX=10090 GN=Rps27a PE=1 SV=2;sp|P62984|RL40_MOUSE Ubiquitin-60S ribosomal protein L40 OS=Mus musculus OX=10090 GN=Uba52 PE=1 SV=2;sp|P0CG49|UBB_MOUSE Polyubiquitin-B OS=Mus musculus	12	0.047055	0.0520608	0.0300067	0.0184326	0.0443597	0.0639684	0.173465	0.0907803	0.0385308	0.0773743
Q6NZB0	Q6NZB0	DnaJ homolog subfamily C member 8	Dnajc8	sp|Q6NZB0|DNJC8_MOUSE DnaJ homolog subfamily C member 8 OS=Mus musculus OX=10090 GN=Dnajc8 PE=1 SV=2	10	0.106085	-0.0019098	0.0789033	-0.0526924	0.159958	0.0806839	0.0979777	0.0945463	0.0384967	0.096262
Q6PAV2;Q6PAV2-2;Q6PAV2-3	Q6PAV2;Q6PAV2-2	Probable E3 ubiquitin-protein ligase HERC4	Herc4	sp|Q6PAV2|HERC4_MOUSE Probable E3 ubiquitin-protein ligase HERC4 OS=Mus musculus OX=10090 GN=Herc4 PE=1 SV=2;sp|Q6PAV2-2|HERC4_MOUSE Isoform 2 of Probable E3 ubiquitin-protein ligase HERC4 OS=Mus musculus OX=10090 GN=Herc4	24	0.00170666	0.0266786	0.078849	0.0491964	0.0775681	-0.0842748	0.0689221	0.0158464	0.0379375	0.0423843
P61961	P61961	Ubiquitin-fold modifier 1	Ufm1	sp|P61961|UFM1_MOUSE Ubiquitin-fold modifier 1 OS=Mus musculus OX=10090 GN=Ufm1 PE=1 SV=1	4	-0.056369	0.0903759	0.0496321	0.0261881	-0.057832	0.015936	-0.15005	-0.0632426	0.0379101	-0.0605373
Q9DCE5	Q9DCE5	p21-activated protein kinase-interacting protein 1	Pak1ip1	sp|Q9DCE5|PK1IP_MOUSE p21-activated protein kinase-interacting protein 1 OS=Mus musculus OX=10090 GN=Pak1ip1 PE=1 SV=2	4	0.135954	-0.00875287	0.0845087	-0.272791	0.369288	0.316904	0.479432	0.0767211	0.0378779	0.343096
P62257	P62257	Ubiquitin-conjugating enzyme E2 H	Ube2h	sp|P62257|UBE2H_MOUSE Ubiquitin-conjugating enzyme E2 H OS=Mus musculus OX=10090 GN=Ube2h PE=1 SV=1	3	-0.0405789	-0.00501308	0.199978	0.0804259	-0.129855	0.119274	-0.0597829	0.0550731	0.0377064	-0.00235489
Q60902-4;Q60902-2;Q60902;Q60902-3	Q60902-4;Q60902-2;Q60902;Q60902-3	Epidermal growth factor receptor substrate 15-like 1	Eps15l1	sp|Q60902-4|EP15R_MOUSE Isoform 4 of Epidermal growth factor receptor substrate 15-like 1 OS=Mus musculus OX=10090 GN=Eps15l1;sp|Q60902-2|EP15R_MOUSE Isoform 2 of Epidermal growth factor receptor substrate 15-like 1 OS=Mus musculus OX=10090 GN=Eps15l1;sp|Q	20	-0.0142949	0.0419414	0.0853128	0.0334548	0.0495302	0.0566374	0.19473	0.247966	0.0376981	0.125684
P70336;P70336-2	P70336;P70336-2	Rho-associated protein kinase 2	Rock2	sp|P70336|ROCK2_MOUSE Rho-associated protein kinase 2 OS=Mus musculus OX=10090 GN=Rock2 PE=1 SV=1;sp|P70336-2|ROCK2_MOUSE Isoform 2 of Rho-associated protein kinase 2 OS=Mus musculus OX=10090 GN=Rock2	9	-0.279346	0.0610377	0.014353	0.166044	0.0620872	0.0874139	0.14311	0.176492	0.0376953	0.115262
Q58A65-2;Q58A65;Q58A65-5;Q58A65-6;Q58A65-3;Q58A65-4	Q58A65-2;Q58A65;Q58A65-5;Q58A65-6;Q58A65-3;Q58A65-4	C-Jun-amino-terminal kinase-interacting protein 4	Spag9	sp|Q58A65-2|JIP4_MOUSE Isoform 2 of C-Jun-amino-terminal kinase-interacting protein 4 OS=Mus musculus OX=10090 GN=Spag9;sp|Q58A65|JIP4_MOUSE C-Jun-amino-terminal kinase-interacting protein 4 OS=Mus musculus OX=10090 GN=Spag9 PE=1 SV=2;sp|Q58A65-5|JIP4_MOUS	26	0.0230411	-0.0183816	0.0901813	0.0521567	0.016023	-0.04288	0.0567581	0.16444	0.0375989	0.0363906
Q60787	Q60787	Lymphocyte cytosolic protein 2	Lcp2	sp|Q60787|LCP2_MOUSE Lymphocyte cytosolic protein 2 OS=Mus musculus OX=10090 GN=Lcp2 PE=1 SV=2	11	-0.0310812	0.0324028	0.042506	0.0719976	-0.030721	0.133774	0.00506759	-0.0476212	0.0374544	-0.0128267
P99029-2;P99029	P99029-2;P99029	Peroxiredoxin-5, mitochondrial	Prdx5	sp|P99029-2|PRDX5_MOUSE Isoform Cytoplasmic+peroxisomal of Peroxiredoxin-5, mitochondrial OS=Mus musculus OX=10090 GN=Prdx5;sp|P99029|PRDX5_MOUSE Peroxiredoxin-5, mitochondrial OS=Mus musculus OX=10090 GN=Prdx5 PE=1 SV=2	11	0.0351199	0.0397498	0.0682299	-0.015297	0.0004856	-0.091086	-0.00744084	-0.052294	0.0374348	-0.0298674
Q91VZ6	Q91VZ6	Stromal membrane-associated protein 1	Smap1	sp|Q91VZ6|SMAP1_MOUSE Stromal membrane-associated protein 1 OS=Mus musculus OX=10090 GN=Smap1 PE=1 SV=1	3	0.0315252	0.117149	0.0191442	0.0432044	-0.0881566	0.0377893	0.0997115	0.193682	0.0373648	0.0687504
Q921L5	Q921L5	Conserved oligomeric Golgi complex subunit 2	Cog2	sp|Q921L5|COG2_MOUSE Conserved oligomeric Golgi complex subunit 2 OS=Mus musculus OX=10090 GN=Cog2 PE=1 SV=2	8	0.113055	0.102534	-0.0278672	-0.200257	0.0758297	-0.0756046	0.0339962	0.225824	0.0373333	0.0549129
Q9QY93	Q9QY93	dCTP pyrophosphatase 1	Dctpp1	sp|Q9QY93|DCTP1_MOUSE dCTP pyrophosphatase 1 OS=Mus musculus OX=10090 GN=Dctpp1 PE=1 SV=1	5	-0.0822753	0.171588	0.118305	-0.0444368	-0.183066	0.078409	-0.0221823	-0.203354	0.0369338	-0.102624
Q9WV32	Q9WV32	Actin-related protein 2/3 complex subunit 1B	Arpc1b	sp|Q9WV32|ARC1B_MOUSE Actin-related protein 2/3 complex subunit 1B OS=Mus musculus OX=10090 GN=Arpc1b PE=1 SV=4	37	0.00966702	0.0419723	0.0775842	0.0317087	0.0355919	0.0212104	0.0683302	0.0338552	0.0368405	0.0347235
Q8R5A6;Q8R5A6-2	Q8R5A6;Q8R5A6-2	TBC1 domain family member 22A	Tbc1d22a	sp|Q8R5A6|TB22A_MOUSE TBC1 domain family member 22A OS=Mus musculus OX=10090 GN=Tbc1d22a PE=1 SV=3;sp|Q8R5A6-2|TB22A_MOUSE Isoform 2 of TBC1 domain family member 22A OS=Mus musculus OX=10090 GN=Tbc1d22a	7	0.061742	-0.116577	0.0116388	0.174385	0.0182353	0.0676002	0.0883268	0.187696	0.0366904	0.0779635
Q99KH8;Q99JT2	Q99KH8	Serine/threonine-protein kinase 24;Serine/threonine-protein kinase 24 35 kDa subunit;Serine/threonine-protein kinase 24 12 kDa subunit	Stk24	sp|Q99KH8|STK24_MOUSE Serine/threonine-protein kinase 24 OS=Mus musculus OX=10090 GN=Stk24 PE=1 SV=1	9	0.0307997	0.0420952	0.128449	-0.133622	0.158289	0.0909769	0.0889421	0.109191	0.0364475	0.100084
Q9D2E2;Q9D2E2-2	Q9D2E2;Q9D2E2-2	Target of EGR1 protein 1	Toe1	sp|Q9D2E2|TOE1_MOUSE Target of EGR1 protein 1 OS=Mus musculus OX=10090 GN=Toe1 PE=1 SV=1;sp|Q9D2E2-2|TOE1_MOUSE Isoform 2 of Target of EGR1 protein 1 OS=Mus musculus OX=10090 GN=Toe1	7	0.0553088	0.103629	-0.125586	0.0173788	0.0723942	0.0829636	-0.107441	-0.093246	0.0363438	-0.0104259
Q9CQ49	Q9CQ49	Nuclear cap-binding protein subunit 2	Ncbp2	sp|Q9CQ49|NCBP2_MOUSE Nuclear cap-binding protein subunit 2 OS=Mus musculus OX=10090 GN=Ncbp2 PE=1 SV=1	5	0.0840873	0.00408794	0.0685511	-0.0589087	0.123129	0.124475	-0.118599	-0.133427	0.0363195	0.00226468
Q8BZQ7	Q8BZQ7	Anaphase-promoting complex subunit 2	Anapc2	sp|Q8BZQ7|ANC2_MOUSE Anaphase-promoting complex subunit 2 OS=Mus musculus OX=10090 GN=Anapc2 PE=1 SV=2	4	0.311687	0.223373	-0.429525	-0.151033	0.129876	0.26076	-0.366099	-0.238738	0.0361703	-0.054431
P97452	P97452	Ribosome biogenesis protein BOP1	Bop1	sp|P97452|BOP1_MOUSE Ribosome biogenesis protein BOP1 OS=Mus musculus OX=10090 GN=Bop1 PE=1 SV=1	5	0.0561405	0.0878345	0.004162	0.0160813	0.111571	0.106247	-0.035241	0.0429028	0.0361109	0.0745747
P54823	P54823	Probable ATP-dependent RNA helicase DDX6	Ddx6	sp|P54823|DDX6_MOUSE Probable ATP-dependent RNA helicase DDX6 OS=Mus musculus OX=10090 GN=Ddx6 PE=1 SV=1	9	0.0863073	-0.103175	0.0798201	-0.00766466	0.128518	-0.10987	0.0198342	0.127404	0.0360777	0.0736189
Q9WU28	Q9WU28	Prefoldin subunit 5	Pfdn5	sp|Q9WU28|PFD5_MOUSE Prefoldin subunit 5 OS=Mus musculus OX=10090 GN=Pfdn5 PE=1 SV=1	8	-0.0125301	0.11548	0.0478234	0.0239803	0.0147512	0.156797	0.201009	0.137178	0.0359018	0.146987
Q9Z2W0	Q9Z2W0	Aspartyl aminopeptidase	Dnpep	sp|Q9Z2W0|DNPEP_MOUSE Aspartyl aminopeptidase OS=Mus musculus OX=10090 GN=Dnpep PE=1 SV=2	18	-0.00755288	0.0374155	0.117455	0.0343117	0.00530734	0.0219363	0.0847096	0.0119507	0.0358636	0.0169435
P62627	P62627	Dynein light chain roadblock-type 1	Dynlrb1	sp|P62627|DLRB1_MOUSE Dynein light chain roadblock-type 1 OS=Mus musculus OX=10090 GN=Dynlrb1 PE=1 SV=3	4	0.00022052	0.0286293	0.103229	0.0430192	-0.110704	-0.00313768	0.051536	-0.0559872	0.0358242	-0.0295624
P97360	P97360	Transcription factor ETV6	Etv6	sp|P97360|ETV6_MOUSE Transcription factor ETV6 OS=Mus musculus OX=10090 GN=Etv6 PE=1 SV=1	5	0.116486	0.166697	-0.0448977	-0.0690144	0.169788	0.433972	0.215214	0.151992	0.0357942	0.192501
A6H6A9;A6H6A9-2	A6H6A9;A6H6A9-2	Rab GTPase-activating protein 1-like	Rabgap1l	sp|A6H6A9|RBG1L_MOUSE Rab GTPase-activating protein 1-like OS=Mus musculus OX=10090 GN=Rabgap1l PE=1 SV=1;sp|A6H6A9-2|RBG1L_MOUSE Isoform 2 of Rab GTPase-activating protein 1-like OS=Mus musculus OX=10090 GN=Rabgap1l	9	0.161667	-0.11833	-0.0323594	0.103831	-0.0536703	-0.117484	-0.108671	-0.090415	0.035736	-0.0995429
O70311	O70311	Glycylpeptide N-tetradecanoyltransferase 2	Nmt2	sp|O70311|NMT2_MOUSE Glycylpeptide N-tetradecanoyltransferase 2 OS=Mus musculus OX=10090 GN=Nmt2 PE=1 SV=1	4	-0.0730311	0.144458	-0.122198	0.199745	0.016865	0.15442	-0.182489	-0.109577	0.0357133	-0.0463558
Q62465	Q62465	Synaptic vesicle membrane protein VAT-1 homolog	Vat1	sp|Q62465|VAT1_MOUSE Synaptic vesicle membrane protein VAT-1 homolog OS=Mus musculus OX=10090 GN=Vat1 PE=1 SV=3	7	0.081737	0.0695468	-0.0825433	0.00178106	0.275204	0.156787	-0.19969	0.0747959	0.0356639	0.115791
Q04692;Q04692-2	Q04692;Q04692-2	SWI/SNF-related matrix-associated actin-dependent regulator of chromatin subfamily A containing DEAD/H box 1	Smarcad1	sp|Q04692|SMRCD_MOUSE SWI/SNF-related matrix-associated actin-dependent regulator of chromatin subfamily A containing DEAD/H box 1 OS=Mus musculus OX=10090 GN=Smarcad1 PE=1 SV=2;sp|Q04692-2|SMRCD_MOUSE Isoform 2 of SWI/SNF-related matrix-associated actin-d	7	-0.00203621	0.0819003	0.0733275	-0.128919	0.0662714	0.0379559	0.278408	0.0221307	0.0356456	0.0521136
Q9DBR7;Q9DBR7-2;Q8BG95	Q9DBR7;Q9DBR7-2	Protein phosphatase 1 regulatory subunit 12A	Ppp1r12a	sp|Q9DBR7|MYPT1_MOUSE Protein phosphatase 1 regulatory subunit 12A OS=Mus musculus OX=10090 GN=Ppp1r12a PE=1 SV=2;sp|Q9DBR7-2|MYPT1_MOUSE Isoform 2 of Protein phosphatase 1 regulatory subunit 12A OS=Mus musculus OX=10090 GN=Ppp1r12a	21	-0.000633707	-0.0377611	0.0717874	0.125357	0.0497984	0.0602985	0.0736726	0.160071	0.0355768	0.0669855
P97492	P97492	Regulator of G-protein signaling 14	Rgs14	sp|P97492|RGS14_MOUSE Regulator of G-protein signaling 14 OS=Mus musculus OX=10090 GN=Rgs14 PE=1 SV=2	24	0.0835798	-0.0735163	0.0606331	0.0104782	0.0711413	0.0535991	-0.00375679	0.089784	0.0355556	0.0623702
Q5SWU9;Q5SWU9-2	Q5SWU9;Q5SWU9-2	Acetyl-CoA carboxylase 1;Biotin carboxylase	Acaca	sp|Q5SWU9|ACACA_MOUSE Acetyl-CoA carboxylase 1 OS=Mus musculus OX=10090 GN=Acaca PE=1 SV=1;sp|Q5SWU9-2|ACACA_MOUSE Isoform 2 of Acetyl-CoA carboxylase 1 OS=Mus musculus OX=10090 GN=Acaca	74	0.0373054	0.0228905	0.0335129	0.054533	0.0300397	0.0385659	0.0166833	0.056928	0.0354091	0.0343028
Q8R180	Q8R180	ERO1-like protein alpha	Ero1l	sp|Q8R180|ERO1A_MOUSE ERO1-like protein alpha OS=Mus musculus OX=10090 GN=Ero1a PE=1 SV=2	3	0.0873063	0.13216	-0.0165723	-0.218105	0.461334	0.494782	0.0675182	-0.340459	0.035367	0.264426
Q9D061;Q9D061-2;Q9D061-3	Q9D061;Q9D061-2;Q9D061-3	Acyl-CoA-binding domain-containing protein 6	Acbd6	sp|Q9D061|ACBD6_MOUSE Acyl-CoA-binding domain-containing protein 6 OS=Mus musculus OX=10090 GN=Acbd6 PE=1 SV=2;sp|Q9D061-2|ACBD6_MOUSE Isoform 2 of Acyl-CoA-binding domain-containing protein 6 OS=Mus musculus OX=10090 GN=Acbd6;sp|Q9D061-3|ACBD6_MOUSE Isofo	3	-0.00305134	0.0735943	0.888425	-0.135532	0.14143	0.0459973	0.00831626	-0.27083	0.0352715	0.0271568
Q99LG2	Q99LG2	Transportin-2	Tnpo2	sp|Q99LG2|TNPO2_MOUSE Transportin-2 OS=Mus musculus OX=10090 GN=Tnpo2 PE=1 SV=1	15	0.0610591	0.00937659	0.0896618	-0.123682	0.0171153	-0.0702525	0.0905698	-0.115256	0.0352178	-0.0265686
Q9R062	Q9R062	Glycogenin-1	Gyg1	sp|Q9R062|GLYG_MOUSE Glycogenin-1 OS=Mus musculus OX=10090 GN=Gyg1 PE=1 SV=3	5	0.0787188	0.100014	-0.00833656	-0.0718988	-0.0658119	-0.0563797	0.158389	0.00882332	0.0351911	-0.0237782
Q9DCL8	Q9DCL8	Protein phosphatase inhibitor 2	Ppp1r2	sp|Q9DCL8|IPP2_MOUSE Protein phosphatase inhibitor 2 OS=Mus musculus OX=10090 GN=Ppp1r2 PE=1 SV=3	3	0.0275273	-0.025227	0.0427139	0.113683	-0.103822	0.0223223	0.0162806	0.091785	0.0351206	0.0193014
O89053	O89053	Coronin-1A	Coro1a	sp|O89053|COR1A_MOUSE Coronin-1A OS=Mus musculus OX=10090 GN=Coro1a PE=1 SV=5	40	0.0590325	-0.0431289	0.032249	0.0379115	0.181657	0.16377	0.228126	0.286189	0.0350802	0.204892
Q9DCC4	Q9DCC4	Pyrroline-5-carboxylate reductase 3	Pycrl	sp|Q9DCC4|P5CR3_MOUSE Pyrroline-5-carboxylate reductase 3 OS=Mus musculus OX=10090 GN=Pycr3 PE=1 SV=2	11	0.0814555	0.138997	-0.011574	-0.106856	-0.0520383	0.0221203	0.0471569	0.0878309	0.0349407	0.0346386
Q9ERF3	Q9ERF3	WD repeat-containing protein 61;WD repeat-containing protein 61, N-terminally processed	Wdr61	sp|Q9ERF3|WDR61_MOUSE WD repeat-containing protein 61 OS=Mus musculus OX=10090 GN=Wdr61 PE=1 SV=1	8	0.0541739	0.0478915	-0.0138049	0.0218982	0.0837892	0.0685396	-0.151201	0.00951993	0.0348948	0.0390298
P56477	P56477	Interferon regulatory factor 5	Irf5	sp|P56477|IRF5_MOUSE Interferon regulatory factor 5 OS=Mus musculus OX=10090 GN=Irf5 PE=1 SV=1	13	0.044624	-0.0110887	0.038815	0.0308553	0.0757492	-0.0404131	-0.0599963	-0.0279693	0.0348351	-0.0341912
Q6DFW4	Q6DFW4	Nucleolar protein 58	Nop58	sp|Q6DFW4|NOP58_MOUSE Nucleolar protein 58 OS=Mus musculus OX=10090 GN=Nop58 PE=1 SV=1	10	-0.00193115	-0.075659	0.0715692	0.0731637	-0.0219698	0.0769748	-0.089531	0.0387173	0.034819	0.00837375
Q8C878;Q8C878-2	Q8C878;Q8C878-2	NEDD8-activating enzyme E1 catalytic subunit	Uba3	sp|Q8C878|UBA3_MOUSE NEDD8-activating enzyme E1 catalytic subunit OS=Mus musculus OX=10090 GN=Uba3 PE=1 SV=2;sp|Q8C878-2|UBA3_MOUSE Isoform 2 of NEDD8-activating enzyme E1 catalytic subunit OS=Mus musculus OX=10090 GN=Uba3	18	0.0799466	0.0629317	-0.0538875	0.00651466	-0.0160631	0.019855	-0.0485945	-0.0606054	0.0347232	-0.0323288
P97765;P97765-2	P97765;P97765-2	WW domain-binding protein 2	Wbp2	sp|P97765|WBP2_MOUSE WW domain-binding protein 2 OS=Mus musculus OX=10090 GN=Wbp2 PE=1 SV=1;sp|P97765-2|WBP2_MOUSE Isoform 2 of WW domain-binding protein 2 OS=Mus musculus OX=10090 GN=Wbp2	3	0.0814698	-0.174889	0.0129951	0.0561907	-0.282439	-0.231201	-0.0534774	-0.0688473	0.0345929	-0.150024
Q7TMY8;Q7TMY8-3;Q7TMY8-4;Q7TMY8-2	Q7TMY8;Q7TMY8-3;Q7TMY8-4;Q7TMY8-2	E3 ubiquitin-protein ligase HUWE1	Huwe1	sp|Q7TMY8|HUWE1_MOUSE E3 ubiquitin-protein ligase HUWE1 OS=Mus musculus OX=10090 GN=Huwe1 PE=1 SV=5;sp|Q7TMY8-3|HUWE1_MOUSE Isoform 3 of E3 ubiquitin-protein ligase HUWE1 OS=Mus musculus OX=10090 GN=Huwe1;sp|Q7TMY8-4|HUWE1_MOUSE Isoform 4 of E3 ubiquitin-p	60	0.00132281	0.0105146	0.0585556	0.0606947	0.00615284	0.0374563	0.0576864	0.00483452	0.0345351	0.0218046
Q8BMJ2	Q8BMJ2	Leucine--tRNA ligase, cytoplasmic	Lars	sp|Q8BMJ2|SYLC_MOUSE Leucine--tRNA ligase, cytoplasmic OS=Mus musculus OX=10090 GN=Lars PE=1 SV=2	69	-0.0257988	0.0327872	0.0360805	0.050716	0.0295625	0.0475365	0.0309546	0.0300328	0.0344338	0.0304937
Q7TMQ7	Q7TMQ7	WD repeat-containing protein 91	Wdr91	sp|Q7TMQ7|WDR91_MOUSE WD repeat-containing protein 91 OS=Mus musculus OX=10090 GN=Wdr91 PE=1 SV=1	5	-0.103978	-0.0984243	0.370691	0.167158	-0.418555	-0.503516	-0.313354	-0.400948	0.0343669	-0.409751
Q91WE2	Q91WE2	Protein FAM192A	Fam192a	sp|Q91WE2|PIP30_MOUSE PSME3-interacting protein OS=Mus musculus OX=10090 GN=Fam192a PE=1 SV=1	13	-0.0150082	0.0670122	0.0538285	0.0146368	-0.044676	-0.0170272	-0.0352807	-0.0707389	0.0342327	-0.0399783
Q8K1J6;Q8K1J6-2	Q8K1J6	CCA tRNA nucleotidyltransferase 1, mitochondrial	Trnt1	sp|Q8K1J6|TRNT1_MOUSE CCA tRNA nucleotidyltransferase 1, mitochondrial OS=Mus musculus OX=10090 GN=Trnt1 PE=1 SV=1	14	0.111601	-0.0204574	-0.127125	0.0889209	0.0321571	-3.78701e-05	-0.125882	-0.0137637	0.0342317	-0.0069008
Q9D394-2;Q9D394-4;Q9D394;Q9D394-3	Q9D394-2;Q9D394-4;Q9D394;Q9D394-3	Protein RUFY3	Rufy3	sp|Q9D394-2|RUFY3_MOUSE Isoform 2 of Protein RUFY3 OS=Mus musculus OX=10090 GN=Rufy3;sp|Q9D394-4|RUFY3_MOUSE Isoform 4 of Protein RUFY3 OS=Mus musculus OX=10090 GN=Rufy3;sp|Q9D394|RUFY3_MOUSE Protein RUFY3 OS=Mus musculus OX=10090 GN=Rufy3 PE=1 SV=1;sp|Q9D	11	-0.0982178	0.0904025	0.00590259	0.0625403	-0.204977	-0.00125247	0.0323743	-0.120333	0.0342214	-0.0607926
Q9ERS5	Q9ERS5	Pleckstrin homology domain-containing family A member 2	Plekha2	sp|Q9ERS5|PKHA2_MOUSE Pleckstrin homology domain-containing family A member 2 OS=Mus musculus OX=10090 GN=Plekha2 PE=1 SV=1	12	0.0488659	-0.0309763	0.0194648	0.065274	0.0423048	-0.0098689	0.0275927	0.170988	0.0341653	0.0349487
Q8BPU7;Q8BPU7-3;Q8BPU7-2;Q8BPU7-4	Q8BPU7;Q8BPU7-3	Engulfment and cell motility protein 1	Elmo1	sp|Q8BPU7|ELMO1_MOUSE Engulfment and cell motility protein 1 OS=Mus musculus OX=10090 GN=Elmo1 PE=1 SV=2;sp|Q8BPU7-3|ELMO1_MOUSE Isoform 3 of Engulfment and cell motility protein 1 OS=Mus musculus OX=10090 GN=Elmo1	12	0.0976805	0.0461434	0.00892248	0.0220045	0.0849377	-0.0310575	0.0722064	0.00773261	0.0340739	0.0399695
Q5SNZ0;Q5SNZ0-2;Q5SNZ0-3	Q5SNZ0;Q5SNZ0-2;Q5SNZ0-3	Girdin	Ccdc88a	sp|Q5SNZ0|GRDN_MOUSE Girdin OS=Mus musculus OX=10090 GN=Ccdc88a PE=1 SV=2;sp|Q5SNZ0-2|GRDN_MOUSE Isoform 2 of Girdin OS=Mus musculus OX=10090 GN=Ccdc88a;sp|Q5SNZ0-3|GRDN_MOUSE Isoform 3 of Girdin OS=Mus musculus OX=10090 GN=Ccdc88a	17	-0.0455805	-0.0844221	0.161723	0.113504	0.0433554	-0.0742477	0.167162	0.0465295	0.0339618	0.0449424
Q8BP48	Q8BP48	Methionine aminopeptidase 1	Metap1	sp|Q8BP48|MAP11_MOUSE Methionine aminopeptidase 1 OS=Mus musculus OX=10090 GN=Metap1 PE=1 SV=1	12	-0.0122426	0.0411119	0.0265273	0.0452749	0.0830986	0.0936808	0.106353	-0.0766459	0.0338196	0.0883897
Q921W0	Q921W0	Charged multivesicular body protein 1a	Chmp1a	sp|Q921W0|CHM1A_MOUSE Charged multivesicular body protein 1a OS=Mus musculus OX=10090 GN=Chmp1a PE=1 SV=1	4	0.226971	-0.152782	0.111616	-0.0448583	-0.236478	-0.0310777	-0.00805507	-0.183692	0.0333789	-0.107385
Q8K3H0	Q8K3H0	DCC-interacting protein 13-alpha	Appl1	sp|Q8K3H0|DP13A_MOUSE DCC-interacting protein 13-alpha OS=Mus musculus OX=10090 GN=Appl1 PE=1 SV=1	15	0.180429	0.0427952	-0.0865178	0.0237655	0.108991	0.0600522	0.0344133	0.0784234	0.0332803	0.0692378
O35711-2;O35711;O35711-4;O35711-3	O35711-2;O35711;O35711-4	Liprin-beta-2	Ppfibp2	sp|O35711-2|LIPB2_MOUSE Isoform 2 of Liprin-beta-2 OS=Mus musculus OX=10090 GN=Ppfibp2;sp|O35711|LIPB2_MOUSE Liprin-beta-2 OS=Mus musculus OX=10090 GN=Ppfibp2 PE=1 SV=3;sp|O35711-4|LIPB2_MOUSE Isoform 4 of Liprin-beta-2 OS=Mus musculus OX=10090 GN=Ppfibp2	6	-0.000695719	0.0671825	-0.256032	0.128459	-0.0893511	-0.110413	-0.147612	-0.0936782	0.0332434	-0.102046
Q9JLQ2	Q9JLQ2	ARF GTPase-activating protein GIT2	Git2	sp|Q9JLQ2|GIT2_MOUSE ARF GTPase-activating protein GIT2 OS=Mus musculus OX=10090 GN=Git2 PE=1 SV=2	16	0.0293526	0.0222108	0.0534119	0.0369257	0.0801089	0.0497599	0.0896187	0.00111943	0.0331392	0.0649344
Q91WG2;Q91WG2-1;Q91WG2-2	Q91WG2;Q91WG2-1;Q91WG2-2	Rab GTPase-binding effector protein 2	Rabep2	sp|Q91WG2|RABE2_MOUSE Rab GTPase-binding effector protein 2 OS=Mus musculus OX=10090 GN=Rabep2 PE=1 SV=3;sp|Q91WG2-1|RABE2_MOUSE Isoform 2 of Rab GTPase-binding effector protein 2 OS=Mus musculus OX=10090 GN=Rabep2;sp|Q91WG2-2|RABE2_MOUSE Isoform 3 of Rab	10	-0.0545154	0.0555372	0.078754	0.0106906	-0.0625732	-0.0156423	0.0212516	-0.10029	0.0331139	-0.0391077
Q922H4	Q922H4	Mannose-1-phosphate guanyltransferase alpha	Gmppa	sp|Q922H4|GMPPA_MOUSE Mannose-1-phosphate guanyltransferase alpha OS=Mus musculus OX=10090 GN=Gmppa PE=1 SV=1	9	0.0348478	0.0313404	0.0415514	-0.110281	-0.0446681	-0.0560954	0.022168	-0.0998394	0.0330941	-0.0503817
Q80TL7-2;Q80TL7	Q80TL7-2;Q80TL7	Protein MON2 homolog	Mon2	sp|Q80TL7-2|MON2_MOUSE Isoform 2 of Protein MON2 homolog OS=Mus musculus OX=10090 GN=Mon2;sp|Q80TL7|MON2_MOUSE Protein MON2 homolog OS=Mus musculus OX=10090 GN=Mon2 PE=1 SV=2	8	-0.142924	0.0223437	0.0438278	0.0835328	0.0558636	-0.135014	-0.0118978	0.105407	0.0330858	0.0219829
P50543	P50543	Protein S100-A11	S100a11	sp|P50543|S10AB_MOUSE Protein S100-A11 OS=Mus musculus OX=10090 GN=S100a11 PE=1 SV=1	21	0.0306225	-0.00447511	0.0350855	0.123164	-0.070922	-0.0466115	-0.0519502	0.115083	0.032854	-0.0492808
Q9DAI2	Q9DAI2	Intraflagellar transport protein 22 homolog	Ift22	sp|Q9DAI2|IFT22_MOUSE Intraflagellar transport protein 22 homolog OS=Mus musculus OX=10090 GN=Ift22 PE=1 SV=1	4	0.0802023	-0.0771211	0.260451	-0.0148423	-0.100246	-0.2078	-0.0870439	0.119128	0.03268	-0.0936449
Q08509	Q08509	Epidermal growth factor receptor kinase substrate 8	Eps8	sp|Q08509|EPS8_MOUSE Epidermal growth factor receptor kinase substrate 8 OS=Mus musculus OX=10090 GN=Eps8 PE=1 SV=2	3	-0.00710491	0.141418	-0.110314	0.0721289	0.0193716	0.152779	-0.0267469	0.503989	0.032512	0.0860751
O88746;O88746-2	O88746	Target of Myb protein 1	Tom1	sp|O88746|TOM1_MOUSE Target of Myb protein 1 OS=Mus musculus OX=10090 GN=Tom1 PE=1 SV=1	11	-0.0887638	-0.0109507	0.12879	0.0757711	-0.0956056	-0.0720964	-0.0288643	-0.0486593	0.0324102	-0.0603778
Q80U95	Q80U95	Ubiquitin-protein ligase E3C	Ube3c	sp|Q80U95|UBE3C_MOUSE Ubiquitin-protein ligase E3C OS=Mus musculus OX=10090 GN=Ube3c PE=1 SV=2	10	-0.146588	0.0311388	0.0336213	0.0576662	-0.0547776	0.0410227	0.0235242	0.0300339	0.0323801	0.026779
Q9EQQ9-3;Q9EQQ9;Q9EQQ9-2	Q9EQQ9-3;Q9EQQ9	Protein O-GlcNAcase	Mgea5	sp|Q9EQQ9-3|OGA_MOUSE Isoform 3 of Protein O-GlcNAcase OS=Mus musculus OX=10090 GN=Oga;sp|Q9EQQ9|OGA_MOUSE Protein O-GlcNAcase OS=Mus musculus OX=10090 GN=Oga PE=1 SV=2	24	0.0373147	-0.0486665	0.0331054	0.0315164	-0.0734996	-0.050607	0.0188724	-0.00447104	0.0323109	-0.027539
Q8VD75	Q8VD75	Huntingtin-interacting protein 1	Hip1	sp|Q8VD75|HIP1_MOUSE Huntingtin-interacting protein 1 OS=Mus musculus OX=10090 GN=Hip1 PE=1 SV=2	23	-0.00535806	0.0605975	0.00395481	0.156608	0.186547	0.24034	0.436904	0.601212	0.0322761	0.338622
P61161	P61161	Actin-related protein 2	Actr2	sp|P61161|ARP2_MOUSE Actin-related protein 2 OS=Mus musculus OX=10090 GN=Actr2 PE=1 SV=1	35	-0.015086	0.0142672	0.0502358	0.0503404	0.0500853	0.00855083	0.0790398	0.057542	0.0322515	0.0538136
Q99JT9	Q99JT9	1,2-dihydroxy-3-keto-5-methylthiopentene dioxygenase	Adi1	sp|Q99JT9|MTND_MOUSE 1,2-dihydroxy-3-keto-5-methylthiopentene dioxygenase OS=Mus musculus OX=10090 GN=Adi1 PE=1 SV=1	8	-0.166344	0.0656414	0.204905	-0.00129081	-0.0907576	-0.0293974	-0.0132137	-0.165815	0.0321753	-0.0600775
P61222	P61222	ATP-binding cassette sub-family E member 1	Abce1	sp|P61222|ABCE1_MOUSE ATP-binding cassette sub-family E member 1 OS=Mus musculus OX=10090 GN=Abce1 PE=1 SV=1	24	0.0478851	-0.0731173	0.0321389	0.0321224	0.047439	-0.0137846	0.110852	0.0470714	0.0321307	0.0472552
P70195	P70195	Proteasome subunit beta type-7	Psmb7	sp|P70195|PSB7_MOUSE Proteasome subunit beta type-7 OS=Mus musculus OX=10090 GN=Psmb7 PE=1 SV=1	8	0.0192103	0.0443064	0.0543214	-0.02115	0.0308101	0.0533438	0.0939522	-0.00853973	0.0317583	0.0420769
Q9DBC3	Q9DBC3	Cap-specific mRNA (nucleoside-2-O-)-methyltransferase 1	Cmtr1	sp|Q9DBC3|CMTR1_MOUSE Cap-specific mRNA (nucleoside-2-O-)-methyltransferase 1 OS=Mus musculus OX=10090 GN=Cmtr1 PE=1 SV=1	15	0.201703	0.0446804	0.0175352	0.0186453	0.199197	0.0484904	0.228884	0.0665081	0.0316628	0.132853
Q8VCC1	Q8VCC1	15-hydroxyprostaglandin dehydrogenase [NAD(+)]	Hpgd	sp|Q8VCC1|PGDH_MOUSE 15-hydroxyprostaglandin dehydrogenase [NAD(+)] OS=Mus musculus OX=10090 GN=Hpgd PE=1 SV=1	4	0.0296095	0.0336844	-0.159786	0.0729232	-0.0167172	-0.0149061	0.0416926	-0.172343	0.0316469	-0.0158117
O88545	O88545	COP9 signalosome complex subunit 6	Cops6	sp|O88545|CSN6_MOUSE COP9 signalosome complex subunit 6 OS=Mus musculus OX=10090 GN=Cops6 PE=1 SV=1	12	-0.0881437	-0.0147948	0.0779482	0.0989505	0.0103323	0.0240246	0.0277821	-0.0387336	0.0315767	0.0171784
Q8BY35	Q8BY35	FYVE, RhoGEF and PH domain-containing protein 2	Fgd2	sp|Q8BY35|FGD2_MOUSE FYVE, RhoGEF and PH domain-containing protein 2 OS=Mus musculus OX=10090 GN=Fgd2 PE=1 SV=1	23	0.0860572	0.122026	-0.116001	-0.0229474	0.0651474	0.0839388	-0.0736408	0.0561716	0.0315549	0.0606595
O35593	O35593	26S proteasome non-ATPase regulatory subunit 14	Psmd14	sp|O35593|PSDE_MOUSE 26S proteasome non-ATPase regulatory subunit 14 OS=Mus musculus OX=10090 GN=Psmd14 PE=1 SV=2	10	-0.0493562	0.0759784	-0.0137017	0.138982	-0.0066325	0.000417904	-0.0388553	-0.0393037	0.0311384	-0.0227439
O54972;O54972-2;Q61909;O70374-2;O70374	O54972;O54972-2	Protein CBFA2T3	Cbfa2t3	sp|O54972|MTG16_MOUSE Protein CBFA2T3 OS=Mus musculus OX=10090 GN=Cbfa2t3 PE=1 SV=2;sp|O54972-2|MTG16_MOUSE Isoform 2 of Protein CBFA2T3 OS=Mus musculus OX=10090 GN=Cbfa2t3	6	0.0250423	0.111344	0.0371429	-0.0598404	0.00126123	0.052861	0.181617	-0.0740267	0.0310926	0.0270611
Q61768;P28738	Q61768	Kinesin-1 heavy chain	Kif5b	sp|Q61768|KINH_MOUSE Kinesin-1 heavy chain OS=Mus musculus OX=10090 GN=Kif5b PE=1 SV=3	65	0.00472742	0.0341958	0.027817	0.037166	-0.0574187	-0.0129148	0.0499937	0.0370715	0.0310064	0.0120783
Q68FL6	Q68FL6	Methionine--tRNA ligase, cytoplasmic	Mars	sp|Q68FL6|SYMC_MOUSE Methionine--tRNA ligase, cytoplasmic OS=Mus musculus OX=10090 GN=Mars PE=1 SV=1	34	-0.0415538	0.0718327	0.00317508	0.0587531	0.00050064	0.087596	0.0725532	0.0283649	0.0309641	0.0504591
O08529	O08529	Calpain-2 catalytic subunit	Capn2	sp|O08529|CAN2_MOUSE Calpain-2 catalytic subunit OS=Mus musculus OX=10090 GN=Capn2 PE=1 SV=4	33	0.0251792	-0.0143478	0.0431714	0.0366821	0.029611	-0.079547	0.0146988	0.0523427	0.0309307	0.0221549
A2ADY9;Q9DAF3	A2ADY9	Protein DDI1 homolog 2	Ddi2	sp|A2ADY9|DDI2_MOUSE Protein DDI1 homolog 2 OS=Mus musculus OX=10090 GN=Ddi2 PE=1 SV=1	17	0.125018	0.054394	0.00472031	0.00743643	0.0794224	-0.0299094	0.0266381	0.0235057	0.0309152	0.0250719
Q9QZB7	Q9QZB7	Actin-related protein 10	Actr10	sp|Q9QZB7|ARP10_MOUSE Actin-related protein 10 OS=Mus musculus OX=10090 GN=Actr10 PE=1 SV=2	6	0.0131067	0.0848342	0.0480176	-0.00708283	0.107209	-0.0184683	-0.113837	0.26105	0.0305622	0.0443702
O70145	O70145	Neutrophil cytosol factor 2	Ncf2	sp|O70145|NCF2_MOUSE Neutrophil cytosol factor 2 OS=Mus musculus OX=10090 GN=Ncf2 PE=1 SV=1	21	0.011752	0.0494059	-0.00279395	0.0492314	-0.00817079	-0.06217	-0.108987	0.0209138	0.0304917	-0.0351704
P70318	P70318	Nucleolysin TIAR	Tial1	sp|P70318|TIAR_MOUSE Nucleolysin TIAR OS=Mus musculus OX=10090 GN=Tial1 PE=1 SV=1	9	0.0581725	0.00251148	0.211846	-0.0827042	-0.00382074	0.170447	0.136066	0.0327511	0.030342	0.0844087
Q9QXK7	Q9QXK7	Cleavage and polyadenylation specificity factor subunit 3	Cpsf3	sp|Q9QXK7|CPSF3_MOUSE Cleavage and polyadenylation specificity factor subunit 3 OS=Mus musculus OX=10090 GN=Cpsf3 PE=1 SV=2	19	0.0384595	0.0169343	0.0467553	0.0220315	0.0065682	0.00445758	0.0597534	-0.0164973	0.0302455	0.00551289
Q9CQ60	Q9CQ60	6-phosphogluconolactonase	Pgls	sp|Q9CQ60|6PGL_MOUSE 6-phosphogluconolactonase OS=Mus musculus OX=10090 GN=Pgls PE=1 SV=1	16	-0.00206384	0.0512107	0.0556491	0.0092475	-0.0972492	-0.0485245	0.0253679	-0.0696208	0.0302291	-0.0590726
P63325	P63325	40S ribosomal protein S10	Rps10	sp|P63325|RS10_MOUSE 40S ribosomal protein S10 OS=Mus musculus OX=10090 GN=Rps10 PE=1 SV=1	10	0.0260756	0.0260081	0.0343422	0.0892385	0.409917	0.211076	0.495955	0.458789	0.0302089	0.434353
Q8VE47	Q8VE47	Ubiquitin-like modifier-activating enzyme 5	Uba5	sp|Q8VE47|UBA5_MOUSE Ubiquitin-like modifier-activating enzyme 5 OS=Mus musculus OX=10090 GN=Uba5 PE=1 SV=2	10	-0.0439473	0.0769286	0.103786	-0.0166437	-0.111516	0.0547445	0.124445	0.0275947	0.0301424	0.0411696
O70200	O70200	Allograft inflammatory factor 1	Aif1	sp|O70200|AIF1_MOUSE Allograft inflammatory factor 1 OS=Mus musculus OX=10090 GN=Aif1 PE=1 SV=1	9	-0.00395474	0.0236111	0.0365305	0.04084	0.072236	0.0787952	0.105738	0.170441	0.0300708	0.0922664
Q9CSU0;Q9CSU0-2;Q9CSU0-3	Q9CSU0;Q9CSU0-2;Q9CSU0-3	Regulation of nuclear pre-mRNA domain-containing protein 1B	Rprd1b	sp|Q9CSU0|RPR1B_MOUSE Regulation of nuclear pre-mRNA domain-containing protein 1B OS=Mus musculus OX=10090 GN=Rprd1b PE=1 SV=2;sp|Q9CSU0-2|RPR1B_MOUSE Isoform 2 of Regulation of nuclear pre-mRNA domain-containing protein 1B OS=Mus musculus OX=10090 GN=Rprd	10	0.0320367	0.053617	0.00793245	0.0278546	0.0484181	0.160333	0.0538849	0.161793	0.0299457	0.107109
O88271	O88271	Craniofacial development protein 1	Cfdp1	sp|O88271|CFDP1_MOUSE Craniofacial development protein 1 OS=Mus musculus OX=10090 GN=Cfdp1 PE=1 SV=1	17	0.0754929	-0.0117434	0.0247795	0.0349748	0.00358723	0.00754846	-0.0214414	-0.0359932	0.0298772	-0.00892709
Q80WT5-2;Q80WT5	Q80WT5-2;Q80WT5	Aftiphilin	Aftph	sp|Q80WT5-2|AFTIN_MOUSE Isoform 2 of Aftiphilin OS=Mus musculus OX=10090 GN=Aftph;sp|Q80WT5|AFTIN_MOUSE Aftiphilin OS=Mus musculus OX=10090 GN=Aftph PE=1 SV=2	4	0.123135	0.0158311	-0.188319	0.0437716	0.12586	0.0534019	-0.22228	-0.0328667	0.0298014	0.0102676
P31938	P31938	Dual specificity mitogen-activated protein kinase kinase 1	Map2k1	sp|P31938|MP2K1_MOUSE Dual specificity mitogen-activated protein kinase kinase 1 OS=Mus musculus OX=10090 GN=Map2k1 PE=1 SV=2	13	0.00800753	-0.0219713	0.156268	0.0515586	0.0271929	-0.0873609	0.0575593	0.0607415	0.0297831	0.0423761
Q9CX00	Q9CX00	IST1 homolog	Ist1	sp|Q9CX00|IST1_MOUSE IST1 homolog OS=Mus musculus OX=10090 GN=Ist1 PE=1 SV=1	7	0.0355349	-0.0698078	0.0238509	0.0533318	-0.0669887	-0.170994	-0.10682	0.0123959	0.0296929	-0.0869043
Q4LDD4;Q4LDD4-2;Q4LDD4-3	Q4LDD4;Q4LDD4-2;Q4LDD4-3	Arf-GAP with Rho-GAP domain, ANK repeat and PH domain-containing protein 1	Arap1	sp|Q4LDD4|ARAP1_MOUSE Arf-GAP with Rho-GAP domain, ANK repeat and PH domain-containing protein 1 OS=Mus musculus OX=10090 GN=Arap1 PE=1 SV=2;sp|Q4LDD4-2|ARAP1_MOUSE Isoform 2 of Arf-GAP with Rho-GAP domain, ANK repeat and PH domain-containing protein 1 OS=	18	0.0922362	-0.00654145	-0.0389277	0.0656913	-0.040217	0.0448003	0.0436497	0.137351	0.0295749	0.044225
Q80UP5	Q80UP5	Ankyrin repeat domain-containing protein 13A	Ankrd13a	sp|Q80UP5|AN13A_MOUSE Ankyrin repeat domain-containing protein 13A OS=Mus musculus OX=10090 GN=Ankrd13a PE=1 SV=2	13	0.0308725	0.028167	0.11869	-0.0544674	-0.305807	0.084587	-0.185834	-0.0694586	0.0295198	-0.127646
Q69ZK0;Q69ZK0-2;Q3LAC4-2	Q69ZK0	Phosphatidylinositol 3,4,5-trisphosphate-dependent Rac exchanger 1 protein	Prex1	sp|Q69ZK0|PREX1_MOUSE Phosphatidylinositol 3,4,5-trisphosphate-dependent Rac exchanger 1 protein OS=Mus musculus OX=10090 GN=Prex1 PE=1 SV=2	33	0.0529522	-0.00880953	0.0586091	0.0057116	0.0637341	0.0299307	0.0635835	-0.0112116	0.0293319	0.0467571
Q9CVD2	Q9CVD2	Ataxin-3	Atxn3	sp|Q9CVD2|ATX3_MOUSE Ataxin-3 OS=Mus musculus OX=10090 GN=Atxn3 PE=1 SV=2	5	-0.064037	0.114827	0.0218548	0.0366432	0.152368	0.0349727	0.134884	0.0760854	0.029249	0.105485
Q9QZN4	Q9QZN4	F-box only protein 6	Fbxo6	sp|Q9QZN4|FBX6_MOUSE F-box only protein 6 OS=Mus musculus OX=10090 GN=Fbxo6 PE=1 SV=1	3	0.130949	-0.0488876	-0.0481614	0.106092	0.0536278	-0.0543315	0.00482478	0.110153	0.0289651	0.0292263
Q8C4B4;Q8C4B4-2	Q8C4B4;Q8C4B4-2	Protein unc-119 homolog B	Unc119b	sp|Q8C4B4|U119B_MOUSE Protein unc-119 homolog B OS=Mus musculus OX=10090 GN=Unc119b PE=1 SV=1;sp|Q8C4B4-2|U119B_MOUSE Isoform 2 of Protein unc-119 homolog B OS=Mus musculus OX=10090 GN=Unc119b	10	0.0210452	0.051849	-0.0131491	0.0368222	0.133438	0.0816767	0.0708005	0.0405427	0.0289337	0.0762386
P11352	P11352	Glutathione peroxidase 1	Gpx1	sp|P11352|GPX1_MOUSE Glutathione peroxidase 1 OS=Mus musculus OX=10090 GN=Gpx1 PE=1 SV=2	14	0.0265121	0.0310778	0.0585891	-0.0330726	0.050899	0.0413287	0.0963426	-0.0102792	0.0287949	0.0461139
Q8BTZ7	Q8BTZ7	Mannose-1-phosphate guanyltransferase beta	Gmppb	sp|Q8BTZ7|GMPPB_MOUSE Mannose-1-phosphate guanyltransferase beta OS=Mus musculus OX=10090 GN=Gmppb PE=1 SV=1	10	0.0512805	-0.107147	0.0169232	0.0402656	0.082151	-0.0791755	0.0764223	-0.070977	0.0285944	0.00272262
Q91WA1	Q91WA1	TIMELESS-interacting protein	Tipin	sp|Q91WA1|TIPIN_MOUSE TIMELESS-interacting protein OS=Mus musculus OX=10090 GN=Tipin PE=1 SV=2	5	0.0596939	0.0262982	0.0286084	0.0285374	-0.0103912	-0.022128	0.0370839	-0.0834895	0.0285729	-0.0162596
Q9CR51	Q9CR51	V-type proton ATPase subunit G 1	Atp6v1g1	sp|Q9CR51|VATG1_MOUSE V-type proton ATPase subunit G 1 OS=Mus musculus OX=10090 GN=Atp6v1g1 PE=1 SV=3	4	-0.118228	0.0187339	0.044666	0.0382478	-0.338792	-0.352964	-0.312907	-0.195305	0.0284909	-0.32585
Q91YE6	Q91YE6	Importin-9	Ipo9	sp|Q91YE6|IPO9_MOUSE Importin-9 OS=Mus musculus OX=10090 GN=Ipo9 PE=1 SV=3	40	0.013079	0.0294405	0.032971	0.027502	-0.0277344	-0.0208924	0.0335559	-0.00479752	0.0284713	-0.012845
P41241;P41242-3;P41242;P41242-2	P41241	Tyrosine-protein kinase CSK	Csk	sp|P41241|CSK_MOUSE Tyrosine-protein kinase CSK OS=Mus musculus OX=10090 GN=Csk PE=1 SV=2	17	0.0316487	0.0250653	0.0632291	0.00868522	-0.0124431	0.0339269	0.181789	0.0481107	0.028357	0.0410188
Q8BRF7;Q8BRF7-3;Q8BRF7-2	Q8BRF7;Q8BRF7-3	Sec1 family domain-containing protein 1	Scfd1	sp|Q8BRF7|SCFD1_MOUSE Sec1 family domain-containing protein 1 OS=Mus musculus OX=10090 GN=Scfd1 PE=1 SV=1;sp|Q8BRF7-3|SCFD1_MOUSE Isoform 3 of Sec1 family domain-containing protein 1 OS=Mus musculus OX=10090 GN=Scfd1	15	-0.0771841	0.0173272	0.0391013	0.0991822	-0.185061	-0.0543124	-0.243633	-0.181568	0.0282143	-0.183315
Q9CQC9	Q9CQC9	GTP-binding protein SAR1b	Sar1b	sp|Q9CQC9|SAR1B_MOUSE GTP-binding protein SAR1b OS=Mus musculus OX=10090 GN=Sar1b PE=1 SV=1	7	0.0632512	-0.00702133	0.0680646	-0.0316162	-0.0139313	-0.0140771	0.000522744	-0.0155208	0.0281149	-0.0140042
Q9Z1N5	Q9Z1N5	Spliceosome RNA helicase Ddx39b	Ddx39b	sp|Q9Z1N5|DX39B_MOUSE Spliceosome RNA helicase Ddx39b OS=Mus musculus OX=10090 GN=Ddx39b PE=1 SV=1	8	0.0344301	-0.0505484	0.0216993	0.0363674	0.255447	0.134301	0.00883975	0.215794	0.0280647	0.175047
Q9ESE1;Q9ESE1-2;Q9ESE1-3	Q9ESE1;Q9ESE1-2;Q9ESE1-3	Lipopolysaccharide-responsive and beige-like anchor protein	Lrba	sp|Q9ESE1|LRBA_MOUSE Lipopolysaccharide-responsive and beige-like anchor protein OS=Mus musculus OX=10090 GN=Lrba PE=1 SV=1;sp|Q9ESE1-2|LRBA_MOUSE Isoform 2 of Lipopolysaccharide-responsive and beige-like anchor protein OS=Mus musculus OX=10090 GN=Lrba;sp|	45	0.0933161	0.00956385	-0.0130295	0.0465539	0.033562	0.0781935	0.0542412	0.0893659	0.0280589	0.0662173
Q9D020-1;Q9D020	Q9D020-1;Q9D020	Cytosolic 5-nucleotidase 3A	Nt5c3a	sp|Q9D020-1|5NT3A_MOUSE Isoform 1 of Cytosolic 5-nucleotidase 3A OS=Mus musculus OX=10090 GN=Nt5c3a;sp|Q9D020|5NT3A_MOUSE Cytosolic 5-nucleotidase 3A OS=Mus musculus OX=10090 GN=Nt5c3a PE=1 SV=4	6	-0.101387	0.0356476	0.416302	0.0204557	-0.0890137	-0.059866	-0.069001	-0.173338	0.0280517	-0.0790073
Q8CEC0-3;Q8CEC0-2;Q8CEC0	Q8CEC0-3;Q8CEC0-2;Q8CEC0	Nuclear pore complex protein Nup88	Nup88	sp|Q8CEC0-3|NUP88_MOUSE Isoform 3 of Nuclear pore complex protein Nup88 OS=Mus musculus OX=10090 GN=Nup88;sp|Q8CEC0-2|NUP88_MOUSE Isoform 2 of Nuclear pore complex protein Nup88 OS=Mus musculus OX=10090 GN=Nup88;sp|Q8CEC0|NUP88_MOUSE Nuclear pore complex p	4	-0.0567369	0.134811	-0.290484	0.112798	0.289907	-0.0204026	-0.0897158	0.240023	0.0280305	0.10981
Q64324	Q64324	Syntaxin-binding protein 2	Stxbp2	sp|Q64324|STXB2_MOUSE Syntaxin-binding protein 2 OS=Mus musculus OX=10090 GN=Stxbp2 PE=1 SV=1	17	-0.0321092	0.010968	0.0659574	0.0447405	0.0825334	0.0899138	0.102592	0.159788	0.0278542	0.0962529
Q68FE6	Q68FE6	Protein FAM65A	Fam65a	sp|Q68FE6|RIPR1_MOUSE Rho family-interacting cell polarization regulator 1 OS=Mus musculus OX=10090 GN=Ripor1 PE=1 SV=2	3	0.140391	-0.0847747	-0.226429	0.141852	0.191304	0.0280362	0.0388884	-0.0586402	0.0278083	0.0334623
Q8CGY8-2	Q8CGY8-2	UDP-N-acetylglucosamine--peptide N-acetylglucosaminyltransferase 110 kDa subunit	Ogt	sp|Q8CGY8-2|OGT1_MOUSE Isoform 2 of UDP-N-acetylglucosamine--peptide N-acetylglucosaminyltransferase 110 kDa subunit OS=Mus musculus OX=10090 GN=Ogt	32	0.0123246	0.0697761	0.0431505	0.00520555	0.101791	0.20367	0.200704	0.171924	0.0277376	0.186314
Q91WQ3	Q91WQ3	Tyrosine--tRNA ligase, cytoplasmic;Tyrosine--tRNA ligase, cytoplasmic, N-terminally processed	Yars	sp|Q91WQ3|SYYC_MOUSE Tyrosine--tRNA ligase, cytoplasmic OS=Mus musculus OX=10090 GN=Yars PE=1 SV=3	38	0.00819339	0.0297414	0.0254507	0.0509544	-0.0326612	0.0140565	0.0268157	-0.0168736	0.0275961	-0.00140852
Q9Z2A5-2	Q9Z2A5-2	Arginyl-tRNA--protein transferase 1	Ate1	sp|Q9Z2A5-2|ATE1_MOUSE Isoform ATE1-2 of Arginyl-tRNA--protein transferase 1 OS=Mus musculus OX=10090 GN=Ate1	9	0.0371354	0.0179671	-0.110788	0.0696514	-0.0513348	0.0545718	-0.218167	0.130919	0.0275513	0.0016185
Q8R317	Q8R317	Ubiquilin-1	Ubqln1	sp|Q8R317|UBQL1_MOUSE Ubiquilin-1 OS=Mus musculus OX=10090 GN=Ubqln1 PE=1 SV=1	19	0.0367456	0.0674804	0.0183171	0.0093527	0.0157719	0.048645	0.00904263	0.00611823	0.0275313	0.0124073
P59325	P59325	Eukaryotic translation initiation factor 5	Eif5	sp|P59325|IF5_MOUSE Eukaryotic translation initiation factor 5 OS=Mus musculus OX=10090 GN=Eif5 PE=1 SV=1	29	-0.0350596	0.0228279	0.0321801	0.0447355	0.0907844	0.0514962	0.121039	0.0454953	0.027504	0.0711403
Q9D1K7	Q9D1K7	UPF0687 protein C20orf27 homolog		sp|Q9D1K7|CT027_MOUSE UPF0687 protein C20orf27 homolog OS=Mus musculus OX=10090 PE=1 SV=3	5	0.367366	0.0263489	-0.0675051	0.0286457	0.196179	-0.0490806	-0.125956	-0.0842632	0.0274973	-0.0666719
P11983;P11983-2	P11983;P11983-2	T-complex protein 1 subunit alpha	Tcp1	sp|P11983|TCPA_MOUSE T-complex protein 1 subunit alpha OS=Mus musculus OX=10090 GN=Tcp1 PE=1 SV=3;sp|P11983-2|TCPA_MOUSE Isoform 2 of T-complex protein 1 subunit alpha OS=Mus musculus OX=10090 GN=Tcp1	56	-0.0132239	0.0372429	0.0174964	0.0497867	-0.0227904	0.0366592	-0.00103357	0.0148217	0.0273696	0.00689404
Q8R3C0	Q8R3C0	Mini-chromosome maintenance complex-binding protein	Mcmbp	sp|Q8R3C0|MCMBP_MOUSE Mini-chromosome maintenance complex-binding protein OS=Mus musculus OX=10090 GN=Mcmbp PE=1 SV=1	18	0.0249385	0.0294933	0.0377455	-0.045449	0.0409199	-0.019931	-0.0675963	-0.0600106	0.0272159	-0.0399708
Q01853	Q01853	Transitional endoplasmic reticulum ATPase	Vcp	sp|Q01853|TERA_MOUSE Transitional endoplasmic reticulum ATPase OS=Mus musculus OX=10090 GN=Vcp PE=1 SV=4	89	0.036354	0.0179376	-0.00253156	0.037101	0.0766202	0.0443735	0.00444496	0.0324555	0.0271458	0.0384145
P62488	P62488	DNA-directed RNA polymerase II subunit RPB7	Polr2g	sp|P62488|RPB7_MOUSE DNA-directed RNA polymerase II subunit RPB7 OS=Mus musculus OX=10090 GN=Polr2g PE=1 SV=1	4	0.0658878	-0.0118314	0.26368	-0.332038	-0.205545	-0.00112871	0.07136	-0.13961	0.0270282	-0.0703692
Q9CQU0	Q9CQU0	Thioredoxin domain-containing protein 12	Txndc12	sp|Q9CQU0|TXD12_MOUSE Thioredoxin domain-containing protein 12 OS=Mus musculus OX=10090 GN=Txndc12 PE=1 SV=1	5	0.187601	0.261825	-0.133625	-0.185752	0.0580368	0.408234	-0.140174	-0.419628	0.0269879	-0.0410684
P23116	P23116	Eukaryotic translation initiation factor 3 subunit A	Eif3a	sp|P23116|EIF3A_MOUSE Eukaryotic translation initiation factor 3 subunit A OS=Mus musculus OX=10090 GN=Eif3a PE=1 SV=5	69	0.0379217	-0.0090973	0.0158047	0.0666316	0.0680899	0.010601	0.0697121	0.129163	0.0268632	0.068901
Q8R0F6;Q8R0F6-2	Q8R0F6;Q8R0F6-2	Integrin-linked kinase-associated serine/threonine phosphatase 2C	Ilkap	sp|Q8R0F6|ILKAP_MOUSE Integrin-linked kinase-associated serine/threonine phosphatase 2C OS=Mus musculus OX=10090 GN=Ilkap PE=1 SV=1;sp|Q8R0F6-2|ILKAP_MOUSE Isoform 2 of Integrin-linked kinase-associated serine/threonine phosphatase 2C OS=Mus musculus OX=10	6	0.0765322	-0.022808	-0.132721	0.0961364	0.0315826	0.00894628	-0.164567	0.131295	0.0268621	0.0202644
Q8R5H1-5;Q8R5H1;Q8R5H1-2;Q8R5H1-3;Q8R5H1-4	Q8R5H1-5;Q8R5H1;Q8R5H1-2	Ubiquitin carboxyl-terminal hydrolase 15	Usp15	sp|Q8R5H1-5|UBP15_MOUSE Isoform 5 of Ubiquitin carboxyl-terminal hydrolase 15 OS=Mus musculus OX=10090 GN=Usp15;sp|Q8R5H1|UBP15_MOUSE Ubiquitin carboxyl-terminal hydrolase 15 OS=Mus musculus OX=10090 GN=Usp15 PE=1 SV=1;sp|Q8R5H1-2|UBP15_MOUSE Isoform 2 of	31	0.00698405	0.0407488	0.0513982	0.012824	-0.00284531	0.0667059	0.0843169	-0.0571556	0.0267864	0.0319303
Q61599	Q61599	Rho GDP-dissociation inhibitor 2	Arhgdib	sp|Q61599|GDIR2_MOUSE Rho GDP-dissociation inhibitor 2 OS=Mus musculus OX=10090 GN=Arhgdib PE=1 SV=3	27	0.014427	0.039137	0.0654155	0.00342224	-0.0134119	-0.0803474	-0.0105206	-0.000750032	0.026782	-0.0119663
Q04207;Q04207-2	Q04207;Q04207-2	Transcription factor p65	Rela	sp|Q04207|TF65_MOUSE Transcription factor p65 OS=Mus musculus OX=10090 GN=Rela PE=1 SV=1;sp|Q04207-2|TF65_MOUSE Isoform p65 delta of Transcription factor p65 OS=Mus musculus OX=10090 GN=Rela	20	0.0104767	-0.00290919	0.0945907	0.0430779	-0.00566284	-0.0680403	0.0355185	0.0202877	0.0267773	0.00731242
P26645	P26645	Myristoylated alanine-rich C-kinase substrate	Marcks	sp|P26645|MARCS_MOUSE Myristoylated alanine-rich C-kinase substrate OS=Mus musculus OX=10090 GN=Marcks PE=1 SV=2	33	0.0301127	0.0541054	0.0177355	0.0234196	0.0681543	0.0291544	0.0872464	0.064403	0.0267661	0.0662787
P99024	P99024	Tubulin beta-5 chain	Tubb5	sp|P99024|TBB5_MOUSE Tubulin beta-5 chain OS=Mus musculus OX=10090 GN=Tubb5 PE=1 SV=1	17	0.0658903	0.0255216	0.0170222	0.0279541	0.0298224	0.0111608	-0.0314155	0.024916	0.0267379	0.0180384
Q8C8U0;Q8C8U0-3;Q8C8U0-2	Q8C8U0;Q8C8U0-3;Q8C8U0-2	Liprin-beta-1	Ppfibp1	sp|Q8C8U0|LIPB1_MOUSE Liprin-beta-1 OS=Mus musculus OX=10090 GN=Ppfibp1 PE=1 SV=3;sp|Q8C8U0-3|LIPB1_MOUSE Isoform 3 of Liprin-beta-1 OS=Mus musculus OX=10090 GN=Ppfibp1;sp|Q8C8U0-2|LIPB1_MOUSE Isoform 2 of Liprin-beta-1 OS=Mus musculus OX=10090 GN=Ppfibp1	11	0.00271198	-0.0867761	0.0895627	0.0504639	0.0893206	-0.0961425	0.102042	0.00719074	0.0265879	0.0482557
Q9D7G0	Q9D7G0	Ribose-phosphate pyrophosphokinase 1	Prps1	sp|Q9D7G0|PRPS1_MOUSE Ribose-phosphate pyrophosphokinase 1 OS=Mus musculus OX=10090 GN=Prps1 PE=1 SV=4	13	-0.120735	0.0360314	0.077378	0.0171008	-0.209186	-0.0698747	0.0341784	0.0456721	0.0265661	-0.0178481
Q3UMY5;Q3UMY5-4;Q3UMY5-2;Q3UMY5-3	Q3UMY5;Q3UMY5-4;Q3UMY5-2;Q3UMY5-3	Echinoderm microtubule-associated protein-like 4	Eml4	sp|Q3UMY5|EMAL4_MOUSE Echinoderm microtubule-associated protein-like 4 OS=Mus musculus OX=10090 GN=Eml4 PE=1 SV=1;sp|Q3UMY5-4|EMAL4_MOUSE Isoform 4 of Echinoderm microtubule-associated protein-like 4 OS=Mus musculus OX=10090 GN=Eml4;sp|Q3UMY5-2|EMAL4_MOUSE	5	0.029057	0.0789503	-0.0147636	0.0235018	0.118135	0.0943408	-0.0351257	0.306275	0.0262794	0.106238
P35831	P35831	Tyrosine-protein phosphatase non-receptor type 12	Ptpn12	sp|P35831|PTN12_MOUSE Tyrosine-protein phosphatase non-receptor type 12 OS=Mus musculus OX=10090 GN=Ptpn12 PE=1 SV=3	15	-0.00634277	-0.0225472	0.119663	0.0586329	-0.0326363	-0.0973413	0.12631	0.0677915	0.0261451	0.0175776
Q9QZ06	Q9QZ06	Toll-interacting protein	Tollip	sp|Q9QZ06|TOLIP_MOUSE Toll-interacting protein OS=Mus musculus OX=10090 GN=Tollip PE=1 SV=1	6	-0.0372146	0.111164	-0.103199	0.0894495	-0.293145	-0.0773682	-0.0870543	0.0786427	0.0261174	-0.0822112
Q9Z1Z2	Q9Z1Z2	Serine-threonine kinase receptor-associated protein	Strap	sp|Q9Z1Z2|STRAP_MOUSE Serine-threonine kinase receptor-associated protein OS=Mus musculus OX=10090 GN=Strap PE=1 SV=2	23	0.0250404	0.027186	-0.000481968	0.0435641	0.0133043	0.0271812	-0.0460351	-0.0552568	0.0261132	-0.0163654
Q62048;Q62048-2	Q62048;Q62048-2	Astrocytic phosphoprotein PEA-15	Pea15	sp|Q62048|PEA15_MOUSE Astrocytic phosphoprotein PEA-15 OS=Mus musculus OX=10090 GN=Pea15 PE=1 SV=1;sp|Q62048-2|PEA15_MOUSE Isoform 2 of Astrocytic phosphoprotein PEA-15 OS=Mus musculus OX=10090 GN=Pea15	9	-0.0216655	0.0462133	0.0223486	0.0296815	-0.00493808	0.0796954	-0.0939901	0.0297232	0.0260151	0.0123926
Q08093	Q08093	Calponin-2	Cnn2	sp|Q08093|CNN2_MOUSE Calponin-2 OS=Mus musculus OX=10090 GN=Cnn2 PE=1 SV=1	13	-0.0268133	-0.00279191	0.0711111	0.054303	-0.0674647	-0.0175818	0.0276521	0.0681493	0.0257555	0.00503516
Q8BGT7	Q8BGT7	Survival of motor neuron-related-splicing factor 30	Smndc1	sp|Q8BGT7|SPF30_MOUSE Survival of motor neuron-related-splicing factor 30 OS=Mus musculus OX=10090 GN=Smndc1 PE=1 SV=1	4	0.0354344	-0.159824	0.194607	0.0160432	0.111437	-0.0839978	0.241304	-0.0273328	0.0257388	0.0420521
Q8R5C5	Q8R5C5	Beta-centractin	Actr1b	sp|Q8R5C5|ACTY_MOUSE Beta-centractin OS=Mus musculus OX=10090 GN=Actr1b PE=1 SV=1	14	0.0356567	0.0417545	0.0156766	-0.0265949	0.0876561	0.0109055	0.0997649	-0.0431429	0.0256667	0.0492808
P70333	P70333	Heterogeneous nuclear ribonucleoprotein H2	Hnrnph2	sp|P70333|HNRH2_MOUSE Heterogeneous nuclear ribonucleoprotein H2 OS=Mus musculus OX=10090 GN=Hnrnph2 PE=1 SV=1	4	0.139039	-0.00610939	0.0572366	-0.107776	0.0199843	0.335325	0.0298796	0.128058	0.0255636	0.0789688
P52633	P52633	Signal transducer and transcription activator 6	Stat6	sp|P52633|STAT6_MOUSE Signal transducer and transcription activator 6 OS=Mus musculus OX=10090 GN=Stat6 PE=1 SV=2	15	-0.0152929	0.00832017	0.042495	0.0997736	-0.0571902	-0.107917	-0.00528031	-0.059045	0.0254076	-0.0581176
Q99NB8;Q8C5U9	Q99NB8	Ubiquilin-4	Ubqln4	sp|Q99NB8|UBQL4_MOUSE Ubiquilin-4 OS=Mus musculus OX=10090 GN=Ubqln4 PE=1 SV=1	4	0.0212123	0.00737916	0.129868	0.0295629	0.170245	0.115765	0.0706909	0.0814611	0.0253876	0.098613
Q3UQ44	Q3UQ44	Ras GTPase-activating-like protein IQGAP2	Iqgap2	sp|Q3UQ44|IQGA2_MOUSE Ras GTPase-activating-like protein IQGAP2 OS=Mus musculus OX=10090 GN=Iqgap2 PE=1 SV=2	28	-0.0236613	0.0383413	0.0352932	0.0154392	0.0713507	0.175491	0.144429	0.171071	0.0253662	0.15775
P10107;A2BH40-4;A2BH40-2;A2BH40-3;A2BH40	P10107	Annexin A1	Anxa1	sp|P10107|ANXA1_MOUSE Annexin A1 OS=Mus musculus OX=10090 GN=Anxa1 PE=1 SV=2	33	0.028169	0.0225107	-0.0829829	0.0457502	0.0161349	-0.00271613	-0.0536707	0.00385312	0.0253399	0.000568496
Q8BX09	Q8BX09	Retinoblastoma-binding protein 5	Rbbp5	sp|Q8BX09|RBBP5_MOUSE Retinoblastoma-binding protein 5 OS=Mus musculus OX=10090 GN=Rbbp5 PE=1 SV=2	3	-0.0073701	0.0672166	-0.126462	0.0579599	0.059037	0.083293	-0.0867686	0.0498436	0.0252949	0.0544403
Q61127;Q61127-2	Q61127;Q61127-2	NGFI-A-binding protein 2	Nab2	sp|Q61127|NAB2_MOUSE NGFI-A-binding protein 2 OS=Mus musculus OX=10090 GN=Nab2 PE=1 SV=2;sp|Q61127-2|NAB2_MOUSE Isoform 2 of NGFI-A-binding protein 2 OS=Mus musculus OX=10090 GN=Nab2	5	-0.00617178	0.0565236	0.0744215	-0.0130781	0.00136636	0.0228891	-0.00890715	-0.145495	0.0251759	-0.00377039
P52482	P52482	Ubiquitin-conjugating enzyme E2 E1	Ube2e1	sp|P52482|UB2E1_MOUSE Ubiquitin-conjugating enzyme E2 E1 OS=Mus musculus OX=10090 GN=Ube2e1 PE=1 SV=1	4	0.0480868	-0.123017	0.00224328	0.0816604	-0.0270326	-0.229731	-0.0123579	-0.0883862	0.025165	-0.0577094
Q9D902	Q9D902	General transcription factor IIE subunit 2	Gtf2e2	sp|Q9D902|T2EB_MOUSE General transcription factor IIE subunit 2 OS=Mus musculus OX=10090 GN=Gtf2e2 PE=1 SV=2	3	0.0231648	-0.0265004	0.0271591	0.202434	0.130794	-0.181196	-0.143972	0.00425358	0.0251619	-0.0698592
P61924	P61924	Coatomer subunit zeta-1	Copz1	sp|P61924|COPZ1_MOUSE Coatomer subunit zeta-1 OS=Mus musculus OX=10090 GN=Copz1 PE=1 SV=1	4	-0.00745989	0.057697	-0.0506813	0.109738	0.464196	0.211248	0.104814	-0.0842299	0.0251186	0.158031
Q9ET54-3;Q9ET54-4;Q9ET54-6;Q9ET54-2	Q9ET54-3;Q9ET54-4;Q9ET54-6;Q9ET54-2	Palladin	Palld	sp|Q9ET54-3|PALLD_MOUSE Isoform 3 of Palladin OS=Mus musculus OX=10090 GN=Palld;sp|Q9ET54-4|PALLD_MOUSE Isoform 4 of Palladin OS=Mus musculus OX=10090 GN=Palld;sp|Q9ET54-6|PALLD_MOUSE Isoform 6 of Palladin OS=Mus musculus OX=10090 GN=Palld;sp|Q9ET54-2|PALL	41	-0.00781427	0.00864437	0.044536	0.0413411	0.0440257	0.00631365	0.0524735	0.0491718	0.0249927	0.0465988
Q61655;Q9QY15;Q9QY15-2	Q61655	ATP-dependent RNA helicase DDX19A	Ddx19a	sp|Q61655|DD19A_MOUSE ATP-dependent RNA helicase DDX19A OS=Mus musculus OX=10090 GN=Ddx19a PE=1 SV=2	29	0.0532107	-0.0744463	0.0249628	0.0245706	0.0132921	-0.0389936	-0.0431258	-0.0369098	0.0247667	-0.0379517
Q924A2-2;Q924A2	Q924A2-2;Q924A2	Protein capicua homolog	Cic	sp|Q924A2-2|CIC_MOUSE Isoform 2 of Protein capicua homolog OS=Mus musculus OX=10090 GN=Cic;sp|Q924A2|CIC_MOUSE Protein capicua homolog OS=Mus musculus OX=10090 GN=Cic PE=1 SV=2	3	0.129789	-0.0702504	-0.166771	0.119744	-0.0832122	0.0250143	0.124909	-0.0723259	0.0247468	-0.0236558
Q80UJ7	Q80UJ7	Rab3 GTPase-activating protein catalytic subunit	Rab3gap1	sp|Q80UJ7|RB3GP_MOUSE Rab3 GTPase-activating protein catalytic subunit OS=Mus musculus OX=10090 GN=Rab3gap1 PE=1 SV=4	10	0.0138342	-0.0828397	0.195886	0.0355711	0.0214649	0.104283	0.147108	-0.174518	0.0247026	0.0628738
P29351-2;P29351;P29351-3	P29351-2;P29351;P29351-3	Tyrosine-protein phosphatase non-receptor type 6	Ptpn6	sp|P29351-2|PTN6_MOUSE Isoform 2 of Tyrosine-protein phosphatase non-receptor type 6 OS=Mus musculus OX=10090 GN=Ptpn6;sp|P29351|PTN6_MOUSE Tyrosine-protein phosphatase non-receptor type 6 OS=Mus musculus OX=10090 GN=Ptpn6 PE=1 SV=2;sp|P29351-3|PTN6_MOUSE	49	-0.0209508	0.0332699	0.0161065	0.0511887	-0.0691046	-0.0517687	-0.00280344	-0.00255897	0.0246882	-0.0272861
Q9WV03;Q9WTJ8	Q9WV03	Protein FAM50A	Fam50a	sp|Q9WV03|FA50A_MOUSE Protein FAM50A OS=Mus musculus OX=10090 GN=Fam50a PE=1 SV=1	7	-0.0791879	0.010459	0.0777837	0.0387413	-0.11884	-0.160358	-0.0128257	0.0815275	0.0246001	-0.065833
Q9D8Y0;Q9D4J1	Q9D8Y0	EF-hand domain-containing protein D2	Efhd2	sp|Q9D8Y0|EFHD2_MOUSE EF-hand domain-containing protein D2 OS=Mus musculus OX=10090 GN=Efhd2 PE=1 SV=1	24	-0.018584	0.0209852	0.0281341	0.0348875	0.0125551	-0.0248288	0.084498	0.0806055	0.0245596	0.0465803
Q80YQ8;Q91YQ7	Q80YQ8	Protein RMD5 homolog A	Rmnd5a	sp|Q80YQ8|RMD5A_MOUSE E3 ubiquitin-protein ligase RMND5A OS=Mus musculus OX=10090 GN=Rmnd5a PE=1 SV=2	3	-0.02674	-0.183332	0.0758397	0.18909	0.118215	-0.0417628	0.0482702	0.0239252	0.0245498	0.0360977
Q91V12-2;Q91V12-4;Q91V12;Q91V12-3	Q91V12-2;Q91V12-4;Q91V12;Q91V12-3	Cytosolic acyl coenzyme A thioester hydrolase	Acot7	sp|Q91V12-2|BACH_MOUSE Isoform A of Cytosolic acyl coenzyme A thioester hydrolase OS=Mus musculus OX=10090 GN=Acot7;sp|Q91V12-4|BACH_MOUSE Isoform D of Cytosolic acyl coenzyme A thioester hydrolase OS=Mus musculus OX=10090 GN=Acot7;sp|Q91V12|BACH_MOUSE Cyt	30	-0.00370605	0.0277307	0.0211361	0.0475835	-0.0376079	-0.0200163	-0.00750625	-0.0400531	0.0244334	-0.0288121
Q9R0P5	Q9R0P5	Destrin	Dstn	sp|Q9R0P5|DEST_MOUSE Destrin OS=Mus musculus OX=10090 GN=Dstn PE=1 SV=3	12	0.0783412	0.0124428	-0.0489804	0.0364115	0.0048283	-0.0351956	0.00912208	0.0733435	0.0244272	0.00697519
P59999	P59999	Actin-related protein 2/3 complex subunit 4	Arpc4	sp|P59999|ARPC4_MOUSE Actin-related protein 2/3 complex subunit 4 OS=Mus musculus OX=10090 GN=Arpc4 PE=1 SV=3	22	0.0189692	-9.69683e-06	0.0297169	0.0755945	-0.0271716	0.093126	0.0446911	0.0970437	0.024343	0.0689085
Q80U72;Q80U72-4;Q80U72-2;Q80U72-3;Q80VQ1-3	Q80U72;Q80U72-4;Q80U72-2;Q80U72-3	Protein scribble homolog	Scrib	sp|Q80U72|SCRIB_MOUSE Protein scribble homolog OS=Mus musculus OX=10090 GN=Scrib PE=1 SV=2;sp|Q80U72-4|SCRIB_MOUSE Isoform 4 of Protein scribble homolog OS=Mus musculus OX=10090 GN=Scrib;sp|Q80U72-2|SCRIB_MOUSE Isoform 2 of Protein scribble homolog OS=Mus	5	-0.0321699	0.0801897	0.0864643	-0.031534	0.0177822	-0.126418	-0.0742349	0.0314169	0.0243279	-0.0282263
P97372	P97372	Proteasome activator complex subunit 2	Psme2	sp|P97372|PSME2_MOUSE Proteasome activator complex subunit 2 OS=Mus musculus OX=10090 GN=Psme2 PE=1 SV=4	22	-0.0153121	0.00420912	0.0443972	0.0568273	-0.013941	0.0186583	0.0439009	0.0116808	0.0243031	0.0151695
O88342	O88342	WD repeat-containing protein 1	Wdr1	sp|O88342|WDR1_MOUSE WD repeat-containing protein 1 OS=Mus musculus OX=10090 GN=Wdr1 PE=1 SV=3	72	-0.0227238	0.00684076	0.0473852	0.0416335	0.0259488	0.0331162	0.0873347	0.071143	0.0242371	0.0521296
Q9CVB6	Q9CVB6	Actin-related protein 2/3 complex subunit 2	Arpc2	sp|Q9CVB6|ARPC2_MOUSE Actin-related protein 2/3 complex subunit 2 OS=Mus musculus OX=10090 GN=Arpc2 PE=1 SV=3	36	0.0550716	-0.0369284	0.0235559	0.0243617	0.0860197	-0.00718653	0.0104008	0.057151	0.0239588	0.0337759
P62748;P84075;Q91X97	P62748;P84075	Hippocalcin-like protein 1;Neuron-specific calcium-binding protein hippocalcin	Hpcal1;Hpca	sp|P62748|HPCL1_MOUSE Hippocalcin-like protein 1 OS=Mus musculus OX=10090 GN=Hpcal1 PE=1 SV=2;sp|P84075|HPCA_MOUSE Neuron-specific calcium-binding protein hippocalcin OS=Mus musculus OX=10090 GN=Hpca PE=1 SV=2	20	0.0229215	-0.0125379	0.0248433	0.0319498	0.0354908	0.0470043	0.0648763	0.0377613	0.0238824	0.0423828
P24452	P24452	Macrophage-capping protein	Capg	sp|P24452|CAPG_MOUSE Macrophage-capping protein OS=Mus musculus OX=10090 GN=Capg PE=1 SV=2	27	0.0165482	0.0372749	0.0310144	-0.0119116	-0.0712541	-0.0671787	0.0312062	-0.0487549	0.0237813	-0.0579668
Q8R3G1	Q8R3G1	Nuclear inhibitor of protein phosphatase 1	Ppp1r8	sp|Q8R3G1|PP1R8_MOUSE Nuclear inhibitor of protein phosphatase 1 OS=Mus musculus OX=10090 GN=Ppp1r8 PE=1 SV=1	10	-0.00668335	0.103942	-0.00850753	0.054198	-0.0477298	0.112739	0.0264226	0.000749215	0.0237573	0.0135859
Q9JI90;Q9JI90-2	Q9JI90	E3 ubiquitin-protein ligase RNF14	Rnf14	sp|Q9JI90|RNF14_MOUSE E3 ubiquitin-protein ligase RNF14 OS=Mus musculus OX=10090 GN=Rnf14 PE=1 SV=2	3	-0.0584134	0.1058	-0.150554	0.147058	-0.145966	0.0155389	0.0244643	-0.0406925	0.0236934	-0.0125768
Q9EQG9;Q9EQG9-2;Q9EQG9-3	Q9EQG9;Q9EQG9-2;Q9EQG9-3	Collagen type IV alpha-3-binding protein	Col4a3bp	sp|Q9EQG9|C43BP_MOUSE Collagen type IV alpha-3-binding protein OS=Mus musculus OX=10090 GN=Col4a3bp PE=1 SV=1;sp|Q9EQG9-2|C43BP_MOUSE Isoform 2 of Collagen type IV alpha-3-binding protein OS=Mus musculus OX=10090 GN=Col4a3bp;sp|Q9EQG9-3|C43BP_MOUSE Isoform	26	-0.0384006	-0.00402846	0.0620201	0.0511915	0.105497	0.0016259	0.0831808	0.117527	0.0235815	0.0943389
Q91YR1	Q91YR1	Twinfilin-1	Twf1	sp|Q91YR1|TWF1_MOUSE Twinfilin-1 OS=Mus musculus OX=10090 GN=Twf1 PE=1 SV=2	29	0.0215788	0.0308513	0.0253842	0.0188165	-0.00124833	-0.0115061	0.104162	0.0805033	0.0234815	0.0396275
Q8VDP3;Q8VDP3-3;Q8VDP3-2	Q8VDP3;Q8VDP3-3;Q8VDP3-2	Protein-methionine sulfoxide oxidase MICAL1	Mical1	sp|Q8VDP3|MICA1_MOUSE [F-actin]-monooxygenase MICAL1 OS=Mus musculus OX=10090 GN=Mical1 PE=1 SV=1;sp|Q8VDP3-3|MICA1_MOUSE Isoform 3 of [F-actin]-monooxygenase MICAL1 OS=Mus musculus OX=10090 GN=Mical1;sp|Q8VDP3-2|MICA1_MOUSE Isoform 2 of [F-actin]-monooxyg	35	0.0554922	-0.00615418	-0.0246639	0.0531097	0.0113471	-0.0743733	-0.0444655	-0.0161596	0.0234778	-0.0303125
Q8VEL2	Q8VEL2	Myotubularin-related protein 14	Mtmr14	sp|Q8VEL2|MTMRE_MOUSE Myotubularin-related protein 14 OS=Mus musculus OX=10090 GN=Mtmr14 PE=1 SV=2	8	-0.0308335	-0.110431	0.0777096	0.245549	-0.136394	-0.114206	0.0489723	0.0363526	0.023438	-0.0389266
Q9JKF1;REV__Q64697	Q9JKF1	Ras GTPase-activating-like protein IQGAP1	Iqgap1	sp|Q9JKF1|IQGA1_MOUSE Ras GTPase-activating-like protein IQGAP1 OS=Mus musculus OX=10090 GN=Iqgap1 PE=1 SV=2	134	-0.0675595	0.0109471	0.0475196	0.0358466	0.00710106	0.0706942	0.154798	0.137211	0.0233968	0.103953
Q9CX56	Q9CX56	26S proteasome non-ATPase regulatory subunit 8	Psmd8	sp|Q9CX56|PSMD8_MOUSE 26S proteasome non-ATPase regulatory subunit 8 OS=Mus musculus OX=10090 GN=Psmd8 PE=1 SV=2	12	0.0156606	0.102688	0.0311041	-0.0274019	0.00106936	-0.0171623	-0.0404673	-0.114232	0.0233823	-0.0288148
P52431	P52431	DNA polymerase delta catalytic subunit	Pold1	sp|P52431|DPOD1_MOUSE DNA polymerase delta catalytic subunit OS=Mus musculus OX=10090 GN=Pold1 PE=1 SV=2	25	-0.000578263	0.0717527	-0.043595	0.0473205	0.00454127	0.05273	-0.0475677	-0.0894882	0.0233711	-0.0215132
Q9QXE7	Q9QXE7	F-box-like/WD repeat-containing protein TBL1X	Tbl1x	sp|Q9QXE7|TBL1X_MOUSE F-box-like/WD repeat-containing protein TBL1X OS=Mus musculus OX=10090 GN=Tbl1x PE=1 SV=2	12	0.0797709	0.027969	0.0186932	-0.0458557	0.0559454	0.122791	0.0500279	0.231239	0.0233311	0.0893684
P19973	P19973	Lymphocyte-specific protein 1	Lsp1	sp|P19973|LSP1_MOUSE Lymphocyte-specific protein 1 OS=Mus musculus OX=10090 GN=Lsp1 PE=1 SV=2	29	-0.0313542	0.0263804	0.0200453	0.0372019	0.196495	0.238456	0.24189	0.318649	0.0232129	0.240173
Q8CIV8	Q8CIV8	Tubulin-specific chaperone E	Tbce	sp|Q8CIV8|TBCE_MOUSE Tubulin-specific chaperone E OS=Mus musculus OX=10090 GN=Tbce PE=1 SV=1	14	0.0560021	-0.0552694	-0.00963162	0.118355	0.126854	-0.0611745	-0.0853462	0.107388	0.0231852	0.023107
Q8BIW1	Q8BIW1	Protein prune homolog	Prune	sp|Q8BIW1|PRUN1_MOUSE Exopolyphosphatase PRUNE1 OS=Mus musculus OX=10090 GN=Prune1 PE=1 SV=1	6	0.176778	-0.0438813	-0.00107196	0.0472259	0.0248218	-0.204609	0.0670304	-0.0237886	0.023077	0.000516599
Q3UZA1;Q3UZA1-2	Q3UZA1;Q3UZA1-2	CapZ-interacting protein	Rcsd1	sp|Q3UZA1|CPZIP_MOUSE CapZ-interacting protein OS=Mus musculus OX=10090 GN=Rcsd1 PE=1 SV=1;sp|Q3UZA1-2|CPZIP_MOUSE Isoform 2 of CapZ-interacting protein OS=Mus musculus OX=10090 GN=Rcsd1	5	0.11219	0.00704252	-0.129835	0.038925	-0.100987	-0.0626619	-0.319258	-0.161141	0.0229837	-0.131064
Q9WTN0	Q9WTN0	Geranylgeranyl pyrophosphate synthase	Ggps1	sp|Q9WTN0|GGPPS_MOUSE Geranylgeranyl pyrophosphate synthase OS=Mus musculus OX=10090 GN=Ggps1 PE=1 SV=1	6	-0.182193	-0.0157537	0.196064	0.0613313	-0.0491667	0.00693102	0.179164	0.0348421	0.0227888	0.0208866
Q9CQ65	Q9CQ65	S-methyl-5-thioadenosine phosphorylase	Mtap	sp|Q9CQ65|MTAP_MOUSE S-methyl-5-thioadenosine phosphorylase OS=Mus musculus OX=10090 GN=Mtap PE=1 SV=1	15	-0.0319272	0.0298294	0.0485315	0.0157064	-0.0047585	-0.0366704	0.0178707	-0.0215506	0.0227679	-0.0131545
Q8BL97-3;Q8BL97-4;Q8BL97-2;Q8BL97	Q8BL97-3;Q8BL97-4;Q8BL97-2;Q8BL97	Serine/arginine-rich splicing factor 7	Srsf7	sp|Q8BL97-3|SRSF7_MOUSE Isoform 3 of Serine/arginine-rich splicing factor 7 OS=Mus musculus OX=10090 GN=Srsf7;sp|Q8BL97-4|SRSF7_MOUSE Isoform 4 of Serine/arginine-rich splicing factor 7 OS=Mus musculus OX=10090 GN=Srsf7;sp|Q8BL97-2|SRSF7_MOUSE Isoform 2 of	4	0.071535	0.0414565	0.0040661	-0.0413329	0.258638	0.283516	0.102888	0.153875	0.0227613	0.206257
Q9D0R2;Q8BLY2	Q9D0R2	Threonine--tRNA ligase, cytoplasmic	Tars	sp|Q9D0R2|SYTC_MOUSE Threonine--tRNA ligase, cytoplasmic OS=Mus musculus OX=10090 GN=Tars PE=1 SV=2	53	0.00655022	0.0191436	0.0263703	0.0355676	-0.0346368	0.0249101	0.0373196	0.0337897	0.0227569	0.0293499
P62317	P62317	Small nuclear ribonucleoprotein Sm D2	Snrpd2	sp|P62317|SMD2_MOUSE Small nuclear ribonucleoprotein Sm D2 OS=Mus musculus OX=10090 GN=Snrpd2 PE=1 SV=1	10	0.017362	0.0433358	0.02804	-0.0434227	-0.0312654	0.082271	-0.00861943	-0.0646888	0.022701	-0.0199424
Q3UPH1	Q3UPH1	Protein PRRC1	Prrc1	sp|Q3UPH1|PRRC1_MOUSE Protein PRRC1 OS=Mus musculus OX=10090 GN=Prrc1 PE=1 SV=1	3	-0.0863988	0.00921139	0.0717737	0.0360381	-0.0808926	0.0359831	0.119149	0.125364	0.0226248	0.0775658
Q6ZQK5-2;Q6ZQK5	Q6ZQK5-2;Q6ZQK5	Arf-GAP with coiled-coil, ANK repeat and PH domain-containing protein 2	Acap2	sp|Q6ZQK5-2|ACAP2_MOUSE Isoform 2 of Arf-GAP with coiled-coil, ANK repeat and PH domain-containing protein 2 OS=Mus musculus OX=10090 GN=Acap2;sp|Q6ZQK5|ACAP2_MOUSE Arf-GAP with coiled-coil, ANK repeat and PH domain-containing protein 2 OS=Mus musculus OX=	15	-0.0244423	0.128291	0.0550704	-0.00994962	-0.0422878	0.0862671	0.223914	0.214891	0.0225604	0.150579
P84096	P84096	Rho-related GTP-binding protein RhoG	Rhog	sp|P84096|RHOG_MOUSE Rho-related GTP-binding protein RhoG OS=Mus musculus OX=10090 GN=Rhog PE=1 SV=1	8	0.0713896	0.0422184	-0.0404422	0.00275578	0.0972155	0.074158	0.094706	0.132201	0.0224871	0.0959607
P84078;P61205	P84078;P61205	ADP-ribosylation factor 1;ADP-ribosylation factor 3	Arf1;Arf3	sp|P84078|ARF1_MOUSE ADP-ribosylation factor 1 OS=Mus musculus OX=10090 GN=Arf1 PE=1 SV=2;sp|P61205|ARF3_MOUSE ADP-ribosylation factor 3 OS=Mus musculus OX=10090 GN=Arf3 PE=2 SV=2	18	-0.0382636	0.0364083	0.0568382	0.0082045	-0.0335664	-0.034782	0.0683073	0.00535547	0.0223064	-0.0141055
O08807	O08807	Peroxiredoxin-4	Prdx4	sp|O08807|PRDX4_MOUSE Peroxiredoxin-4 OS=Mus musculus OX=10090 GN=Prdx4 PE=1 SV=1	16	0.11911	0.122151	-0.119909	-0.0746478	0.0186596	0.225751	-0.0522617	-0.151816	0.0222313	-0.016801
O35904;O35904-2	O35904	Phosphatidylinositol 4,5-bisphosphate 3-kinase catalytic subunit delta isoform	Pik3cd	sp|O35904|PK3CD_MOUSE Phosphatidylinositol 4,5-bisphosphate 3-kinase catalytic subunit delta isoform OS=Mus musculus OX=10090 GN=Pik3cd PE=1 SV=2	7	0.0346801	-0.0349943	0.182486	0.00942938	0.0298178	0.0185974	0.15474	0.151083	0.0220547	0.0904506
Q3UPL0;Q3UPL0-2;Q3UPL0-3	Q3UPL0;Q3UPL0-2	Protein transport protein Sec31A	Sec31a	sp|Q3UPL0|SC31A_MOUSE Protein transport protein Sec31A OS=Mus musculus OX=10090 GN=Sec31a PE=1 SV=2;sp|Q3UPL0-2|SC31A_MOUSE Isoform 2 of Protein transport protein Sec31A OS=Mus musculus OX=10090 GN=Sec31a	38	-0.00571817	0.0517802	0.0498272	-0.0198613	-0.006289	0.0435371	0.00613362	-0.0250807	0.0220545	-7.76914e-05
Q8C3Y4	Q8C3Y4	Kinetochore-associated protein 1	Kntc1	sp|Q8C3Y4|KNTC1_MOUSE Kinetochore-associated protein 1 OS=Mus musculus OX=10090 GN=Kntc1 PE=1 SV=2	22	0.0733945	-0.0293953	-0.0346227	0.0794008	0.0642698	-0.0166494	-0.0670171	0.174644	0.0219996	0.0238102
P97315	P97315	Cysteine and glycine-rich protein 1	Csrp1	sp|P97315|CSRP1_MOUSE Cysteine and glycine-rich protein 1 OS=Mus musculus OX=10090 GN=Csrp1 PE=1 SV=3	13	-0.00769945	0.00174085	0.0434078	0.0421763	0.0322694	0.0416403	0.117368	0.131005	0.0219586	0.0795044
Q8CAY6	Q8CAY6	Acetyl-CoA acetyltransferase, cytosolic	Acat2	sp|Q8CAY6|THIC_MOUSE Acetyl-CoA acetyltransferase, cytosolic OS=Mus musculus OX=10090 GN=Acat2 PE=1 SV=2	22	0.0442173	0.0494189	-0.0454266	-0.000396898	0.0256735	0.0262496	-0.0269868	0.0636655	0.0219102	0.0259616
Q4VAA2-2;Q4VAA2	Q4VAA2-2;Q4VAA2	Protein CDV3	Cdv3	sp|Q4VAA2-2|CDV3_MOUSE Isoform 2 of Protein CDV3 OS=Mus musculus OX=10090 GN=Cdv3;sp|Q4VAA2|CDV3_MOUSE Protein CDV3 OS=Mus musculus OX=10090 GN=Cdv3 PE=1 SV=2	12	-0.186173	0.0211016	0.0226816	0.0549415	-0.148009	0.00588176	-0.0157868	-0.0245568	0.0218916	-0.0201718
Q3U0V2	Q3U0V2	Tumor necrosis factor receptor type 1-associated DEATH domain protein	Tradd	sp|Q3U0V2|TRADD_MOUSE Tumor necrosis factor receptor type 1-associated DEATH domain protein OS=Mus musculus OX=10090 GN=Tradd PE=1 SV=1	12	0.0362333	0.0523791	-0.00780788	0.00753401	-0.0826368	-0.0377002	0.0448314	-0.00980784	0.0218837	-0.023754
Q3TJD7;Q3TJD7-3;Q3TJD7-2	Q3TJD7	PDZ and LIM domain protein 7	Pdlim7	sp|Q3TJD7|PDLI7_MOUSE PDZ and LIM domain protein 7 OS=Mus musculus OX=10090 GN=Pdlim7 PE=1 SV=1	8	-0.0266211	0.0289286	0.0238816	0.0198507	0.130122	0.0703344	0.200711	0.359447	0.0218662	0.165417
Q91V92	Q91V92	ATP-citrate synthase	Acly	sp|Q91V92|ACLY_MOUSE ATP-citrate synthase OS=Mus musculus OX=10090 GN=Acly PE=1 SV=1	90	0.00228938	0.0245183	0.0252232	0.0190944	-0.0504333	-0.0394106	0.0015397	-0.0109379	0.0218064	-0.0251743
Q9D4H8;Q9D4H8-2	Q9D4H8;Q9D4H8-2	Cullin-2	Cul2	sp|Q9D4H8|CUL2_MOUSE Cullin-2 OS=Mus musculus OX=10090 GN=Cul2 PE=1 SV=2;sp|Q9D4H8-2|CUL2_MOUSE Isoform 2 of Cullin-2 OS=Mus musculus OX=10090 GN=Cul2	35	0.0335195	0.0725603	0.0100901	-0.0114596	-0.0406381	0.0364744	-0.014377	0.0152984	0.0218048	0.000460702
Q8BZT9	Q8BZT9	Laccase domain-containing protein 1	Lacc1	sp|Q8BZT9|LACC1_MOUSE Laccase domain-containing protein 1 OS=Mus musculus OX=10090 GN=Lacc1 PE=1 SV=1	8	-0.0808628	-0.373686	0.12445	0.194455	0.0309078	-0.00546468	0.0295655	-0.012003	0.0217934	0.0120504
Q9DC51	Q9DC51	Guanine nucleotide-binding protein G(k) subunit alpha	Gnai3	sp|Q9DC51|GNAI3_MOUSE Guanine nucleotide-binding protein G(k) subunit alpha OS=Mus musculus OX=10090 GN=Gnai3 PE=1 SV=3	6	0.00465877	0.110443	0.0388176	-0.0526578	0.0580612	0.0158272	0.257341	0.056894	0.0217382	0.0574776
Q8BU04	Q8BU04	Putative E3 ubiquitin-protein ligase UBR7	Ubr7	sp|Q8BU04|UBR7_MOUSE Putative E3 ubiquitin-protein ligase UBR7 OS=Mus musculus OX=10090 GN=Ubr7 PE=1 SV=1	16	0.0156716	0.066762	-0.0110667	0.027697	-0.0103024	0.0102127	0.011061	-0.0366259	0.0216843	-4.48622e-05
Q9JMA1	Q9JMA1	Ubiquitin carboxyl-terminal hydrolase 14	Usp14	sp|Q9JMA1|UBP14_MOUSE Ubiquitin carboxyl-terminal hydrolase 14 OS=Mus musculus OX=10090 GN=Usp14 PE=1 SV=3	28	-0.0188513	0.027993	0.0982568	0.0152638	-0.0265837	0.037453	0.0409932	0.00796442	0.0216284	0.0227087
Q99JW4;Q91XD2	Q99JW4	LIM and senescent cell antigen-like-containing domain protein 1	Lims1	sp|Q99JW4|LIMS1_MOUSE LIM and senescent cell antigen-like-containing domain protein 1 OS=Mus musculus OX=10090 GN=Lims1 PE=1 SV=3	4	-0.00513821	0.0483382	-0.114707	0.216367	0.325416	0.164142	0.244942	0.566051	0.0216	0.285179
P15532	P15532	Nucleoside diphosphate kinase A	Nme1	sp|P15532|NDKA_MOUSE Nucleoside diphosphate kinase A OS=Mus musculus OX=10090 GN=Nme1 PE=1 SV=1	10	-0.0284255	0.00167633	0.0414825	0.0472708	-0.0349941	-0.109148	-0.0450832	-0.0506095	0.0215794	-0.0478464
Q921F4;Q921F4-4;Q921F4-5	Q921F4	Heterogeneous nuclear ribonucleoprotein L-like	Hnrnpll	sp|Q921F4|HNRLL_MOUSE Heterogeneous nuclear ribonucleoprotein L-like OS=Mus musculus OX=10090 GN=Hnrnpll PE=1 SV=3	24	0.0166078	0.0460179	0.0261298	-0.0123168	0.0171389	0.0291881	-0.0304449	-0.0608966	0.0213688	-0.006653
Q5SV85;Q5SV85-2	Q5SV85;Q5SV85-2	Synergin gamma	Synrg	sp|Q5SV85|SYNRG_MOUSE Synergin gamma OS=Mus musculus OX=10090 GN=Synrg PE=1 SV=1;sp|Q5SV85-2|SYNRG_MOUSE Isoform 2 of Synergin gamma OS=Mus musculus OX=10090 GN=Synrg	11	0.0114578	0.0311038	-0.00277165	0.315319	0.0379645	0.0131787	0.085754	0.279703	0.0212808	0.0618593
Q99K70;Q7TT45;Q99K70-2	Q99K70	Ras-related GTP-binding protein C	Rragc	sp|Q99K70|RRAGC_MOUSE Ras-related GTP-binding protein C OS=Mus musculus OX=10090 GN=Rragc PE=1 SV=1	16	0.0151346	-0.0255597	0.0580327	0.0273816	0.022093	0.0199576	0.0314588	-0.00365402	0.0212581	0.0210253
Q924M7	Q924M7	Mannose-6-phosphate isomerase	Mpi	sp|Q924M7|MPI_MOUSE Mannose-6-phosphate isomerase OS=Mus musculus OX=10090 GN=Mpi PE=1 SV=1	10	0.0144107	-0.0365291	0.0278538	0.168098	0.0929677	-0.116244	-0.0256363	0.118372	0.0211322	0.0336657
Q9DBG5	Q9DBG5	Perilipin-3	Plin3	sp|Q9DBG5|PLIN3_MOUSE Perilipin-3 OS=Mus musculus OX=10090 GN=Plin3 PE=1 SV=1	23	-0.0187379	0.0297296	0.0125047	0.0329433	-0.0530659	-0.0186282	-0.0662196	0.0138039	0.0211171	-0.035847
P70398	P70398	Probable ubiquitin carboxyl-terminal hydrolase FAF-X	Usp9x	sp|P70398|USP9X_MOUSE Probable ubiquitin carboxyl-terminal hydrolase FAF-X OS=Mus musculus OX=10090 GN=Usp9x PE=1 SV=2	61	-0.0303469	-0.00434916	0.0471419	0.0465812	-0.012664	-0.00958294	0.0112162	0.0279451	0.021116	0.000816649
Q8VHL1	Q8VHL1	Histone-lysine N-methyltransferase SETD7	Setd7	sp|Q8VHL1|SETD7_MOUSE Histone-lysine N-methyltransferase SETD7 OS=Mus musculus OX=10090 GN=Setd7 PE=1 SV=2	4	-0.180338	0.0270083	0.0648607	0.0151731	-0.0346829	-0.189458	-0.00223043	0.0107243	0.0210907	-0.0184567
Q62093	Q62093	Serine/arginine-rich splicing factor 2	Srsf2	sp|Q62093|SRSF2_MOUSE Serine/arginine-rich splicing factor 2 OS=Mus musculus OX=10090 GN=Srsf2 PE=1 SV=4	11	0.0351443	0.00226672	0.0401263	0.00671468	0.0355838	0.064493	0.117101	0.0168806	0.0209295	0.0500384
Q9JHK4;Q9JHK4-2	Q9JHK4;Q9JHK4-2	Geranylgeranyl transferase type-2 subunit alpha	Rabggta	sp|Q9JHK4|PGTA_MOUSE Geranylgeranyl transferase type-2 subunit alpha OS=Mus musculus OX=10090 GN=Rabggta PE=1 SV=1;sp|Q9JHK4-2|PGTA_MOUSE Isoform 2 of Geranylgeranyl transferase type-2 subunit alpha OS=Mus musculus OX=10090 GN=Rabggta	6	0.0390997	-0.0102208	0.0844433	0.00233969	0.0815942	0.0587341	0.0336517	0.0428339	0.0207197	0.050784
O08582	O08582	GTP-binding protein 1	Gtpbp1	sp|O08582|GTPB1_MOUSE GTP-binding protein 1 OS=Mus musculus OX=10090 GN=Gtpbp1 PE=1 SV=2	16	0.043943	0.0784248	-0.00293301	-0.0617749	0.0451077	0.0488911	-0.0290477	0.0253029	0.020505	0.0352053
Q9CQT1	Q9CQT1	Methylthioribose-1-phosphate isomerase	Mri1	sp|Q9CQT1|MTNA_MOUSE Methylthioribose-1-phosphate isomerase OS=Mus musculus OX=10090 GN=Mri1 PE=1 SV=1	18	-0.0114055	0.0742772	0.0459869	-0.00504397	-0.0289339	-0.00638047	-0.0124974	-0.0502772	0.0204715	-0.0207156
Q8BT60	Q8BT60	Copine-3	Cpne3	sp|Q8BT60|CPNE3_MOUSE Copine-3 OS=Mus musculus OX=10090 GN=Cpne3 PE=1 SV=2	20	-0.0282518	0.0234961	0.017345	0.103179	-0.0173374	-0.0771995	0.0419367	0.102041	0.0204206	0.0122997
Q6PAR5-2;Q6PAR5-6;Q6PAR5;Q6PAR5-4;Q6PAR5-5;Q6PAR5-3	Q6PAR5-2;Q6PAR5-6;Q6PAR5;Q6PAR5-4;Q6PAR5-5	GTPase-activating protein and VPS9 domain-containing protein 1	Gapvd1	sp|Q6PAR5-2|GAPD1_MOUSE Isoform 2 of GTPase-activating protein and VPS9 domain-containing protein 1 OS=Mus musculus OX=10090 GN=Gapvd1;sp|Q6PAR5-6|GAPD1_MOUSE Isoform 6 of GTPase-activating protein and VPS9 domain-containing protein 1 OS=Mus musculus OX=10	19	0.0283418	0.0124917	-0.000970663	0.131815	-0.0312344	-0.0608764	0.0277344	0.137499	0.0204168	-0.00175
Q8BYW1-2;Q8BYW1-3;Q8BYW1;Q7TT50	Q8BYW1-2;Q8BYW1-3;Q8BYW1	Rho GTPase-activating protein 25	Arhgap25	sp|Q8BYW1-2|RHG25_MOUSE Isoform 2 of Rho GTPase-activating protein 25 OS=Mus musculus OX=10090 GN=Arhgap25;sp|Q8BYW1-3|RHG25_MOUSE Isoform 3 of Rho GTPase-activating protein 25 OS=Mus musculus OX=10090 GN=Arhgap25;sp|Q8BYW1|RHG25_MOUSE Rho GTPase-activatin	4	0.0305492	0.0102294	0.111316	-0.03432	0.0977212	0.0747901	0.218744	0.417258	0.0203893	0.158233
P97494	P97494	Glutamate--cysteine ligase catalytic subunit	Gclc	sp|P97494|GSH1_MOUSE Glutamate--cysteine ligase catalytic subunit OS=Mus musculus OX=10090 GN=Gclc PE=1 SV=4	7	0.0160623	0.0245297	0.0768509	-0.0160694	0.0266596	-0.0832681	-0.028484	-0.0888753	0.020296	-0.0558761
P70335;P70335-2	P70335;P70335-2	Rho-associated protein kinase 1	Rock1	sp|P70335|ROCK1_MOUSE Rho-associated protein kinase 1 OS=Mus musculus OX=10090 GN=Rock1 PE=1 SV=1;sp|P70335-2|ROCK1_MOUSE Isoform 2 of Rho-associated protein kinase 1 OS=Mus musculus OX=10090 GN=Rock1	18	0.0475593	-0.0795588	0.103406	-0.00698033	0.0193304	-0.0974258	-0.0251579	0.213896	0.0202895	-0.00291376
Q78JW9	Q78JW9	Ubiquitin domain-containing protein UBFD1	Ubfd1	sp|Q78JW9|UBFD1_MOUSE Ubiquitin domain-containing protein UBFD1 OS=Mus musculus OX=10090 GN=Ubfd1 PE=1 SV=2	6	-0.107419	0.0831205	-0.0428888	0.331559	0.0718922	0.0231665	-0.015739	0.0502444	0.0201159	0.0367054
Q6A068	Q6A068	Cell division cycle 5-like protein	Cdc5l	sp|Q6A068|CDC5L_MOUSE Cell division cycle 5-like protein OS=Mus musculus OX=10090 GN=Cdc5l PE=1 SV=2	4	-0.0488407	0.176847	-0.00383838	0.0439435	0.00716556	0.180815	0.157376	0.0186677	0.0200526	0.0880216
P10711;P10711-2;Q9QVN7	P10711;P10711-2	Transcription elongation factor A protein 1	Tcea1	sp|P10711|TCEA1_MOUSE Transcription elongation factor A protein 1 OS=Mus musculus OX=10090 GN=Tcea1 PE=1 SV=2;sp|P10711-2|TCEA1_MOUSE Isoform 1 of Transcription elongation factor A protein 1 OS=Mus musculus OX=10090 GN=Tcea1	18	0.0983871	-0.0939152	-0.0162964	0.0559866	0.0685712	-0.0122929	0.00989452	0.051134	0.0198451	0.0305143
P16858;Q64467	P16858	Glyceraldehyde-3-phosphate dehydrogenase	Gapdh	sp|P16858|G3P_MOUSE Glyceraldehyde-3-phosphate dehydrogenase OS=Mus musculus OX=10090 GN=Gapdh PE=1 SV=2	96	0.0369103	0.0134992	0.0261425	0.00739563	0.00433175	-0.0302551	-0.0148884	0.00131469	0.0198209	-0.00678684
Q8CIN4	Q8CIN4	Serine/threonine-protein kinase PAK 2;PAK-2p27;PAK-2p34	Pak2	sp|Q8CIN4|PAK2_MOUSE Serine/threonine-protein kinase PAK 2 OS=Mus musculus OX=10090 GN=Pak2 PE=1 SV=1	41	0.0706758	-0.0183977	0.0170853	0.0224544	0.0673043	-0.00885155	0.000977312	0.01672	0.0197699	0.00884865
Q9WUP7	Q9WUP7	Ubiquitin carboxyl-terminal hydrolase isozyme L5	Uchl5	sp|Q9WUP7|UCHL5_MOUSE Ubiquitin carboxyl-terminal hydrolase isozyme L5 OS=Mus musculus OX=10090 GN=Uchl5 PE=1 SV=2	19	0.0425358	0.0390031	0.000503907	-0.00859683	-0.0144444	-0.0114401	-0.0102823	0.00208542	0.0197535	-0.0108612
Q8BG05-2;Q8BG05	Q8BG05-2;Q8BG05	Heterogeneous nuclear ribonucleoprotein A3	Hnrnpa3	sp|Q8BG05-2|ROA3_MOUSE Isoform 2 of Heterogeneous nuclear ribonucleoprotein A3 OS=Mus musculus OX=10090 GN=Hnrnpa3;sp|Q8BG05|ROA3_MOUSE Heterogeneous nuclear ribonucleoprotein A3 OS=Mus musculus OX=10090 GN=Hnrnpa3 PE=1 SV=1	12	0.0532491	0.127141	-0.0139169	-0.0740007	0.182937	0.361457	0.0874234	0.0876947	0.0196661	0.135316
Q9Z1B5	Q9Z1B5	Mitotic spindle assembly checkpoint protein MAD2A	Mad2l1	sp|Q9Z1B5|MD2L1_MOUSE Mitotic spindle assembly checkpoint protein MAD2A OS=Mus musculus OX=10090 GN=Mad2l1 PE=1 SV=2	13	0.0369396	0.0468181	-0.00526288	0.00222393	-0.0424431	-0.00906033	-0.000338555	-0.0938777	0.0195818	-0.0257517
P97825	P97825	Hematological and neurological expressed 1 protein;Hematological and neurological expressed 1 protein, N-terminally processed	Hn1	sp|P97825|JUPI1_MOUSE Jupiter microtubule associated homolog 1 OS=Mus musculus OX=10090 GN=Jpt1 PE=1 SV=3	14	-0.0650957	0.0115724	0.0401577	0.0275473	-0.0571508	0.0859151	0.0260017	-0.039085	0.0195598	-0.00654164
P23591	P23591	GDP-L-fucose synthase	Tsta3	sp|P23591|FCL_MOUSE GDP-L-fucose synthase OS=Mus musculus OX=10090 GN=Tsta3 PE=1 SV=3	21	0.0215072	0.0174916	-0.0426384	0.0433366	-0.00652335	0.0127687	-0.0155062	-0.0417015	0.0194994	-0.0110148
Q69ZR2	Q69ZR2	E3 ubiquitin-protein ligase HECTD1	Hectd1	sp|Q69ZR2|HECD1_MOUSE E3 ubiquitin-protein ligase HECTD1 OS=Mus musculus OX=10090 GN=Hectd1 PE=1 SV=2	20	-0.0520926	0.00963583	0.0293332	0.0524182	-0.00805845	-0.0134368	-0.102711	0.116825	0.0194845	-0.0107476
P11157;Q6PEE3	P11157	Ribonucleoside-diphosphate reductase subunit M2	Rrm2	sp|P11157|RIR2_MOUSE Ribonucleoside-diphosphate reductase subunit M2 OS=Mus musculus OX=10090 GN=Rrm2 PE=1 SV=1	23	0.0297916	0.00906665	-0.0312721	0.0339481	-0.00528148	-0.0581232	0.0712312	0.135961	0.0194291	0.0329749
Q9Z1Q9	Q9Z1Q9	Valine--tRNA ligase	Vars	sp|Q9Z1Q9|SYVC_MOUSE Valine--tRNA ligase OS=Mus musculus OX=10090 GN=Vars PE=1 SV=1	68	0.0341491	0.0325897	0.00589592	0.00620625	0.00232816	0.0146962	0.0102116	0.0197854	0.019398	0.0124539
Q91Z53	Q91Z53	Glyoxylate reductase/hydroxypyruvate reductase	Grhpr	sp|Q91Z53|GRHPR_MOUSE Glyoxylate reductase/hydroxypyruvate reductase OS=Mus musculus OX=10090 GN=Grhpr PE=1 SV=1	5	-0.0380658	0.0714652	0.0655067	-0.026775	-0.00732604	0.0975366	-0.187613	-0.0668831	0.0193659	-0.0371046
Q8BH58	Q8BH58	TIP41-like protein	Tiprl	sp|Q8BH58|TIPRL_MOUSE TIP41-like protein OS=Mus musculus OX=10090 GN=Tiprl PE=1 SV=1	7	0.0190835	0.0195218	0.0510267	0.0046097	-0.0848916	0.00254681	-0.0709793	0.00955442	0.0193027	-0.0342162
P61079;P62838;Q6ZWY6	P61079;P62838	Ubiquitin-conjugating enzyme E2 D3;Ubiquitin-conjugating enzyme E2 D2	Ube2d3;Ube2d2	sp|P61079|UB2D3_MOUSE Ubiquitin-conjugating enzyme E2 D3 OS=Mus musculus OX=10090 GN=Ube2d3 PE=1 SV=1;sp|P62838|UB2D2_MOUSE Ubiquitin-conjugating enzyme E2 D2 OS=Mus musculus OX=10090 GN=Ube2d2 PE=1 SV=1	3	0.0191122	0.0194442	0.0279941	-0.0520625	-0.0278002	0.00730577	-0.103945	-0.0208043	0.0192782	-0.0243023
P47968	P47968	Ribose-5-phosphate isomerase	Rpia	sp|P47968|RPIA_MOUSE Ribose-5-phosphate isomerase OS=Mus musculus OX=10090 GN=Rpia PE=1 SV=2	11	-0.00254792	0.06141	0.0118092	0.026739	0.0254447	0.0458661	-0.0127276	-0.122375	0.0192741	0.00635854
Q9D0B6;Q9D0B6-2	Q9D0B6;Q9D0B6-2	Protein PBDC1	Pbdc1	sp|Q9D0B6|PBDC1_MOUSE Protein PBDC1 OS=Mus musculus OX=10090 GN=Pbdc1 PE=1 SV=1;sp|Q9D0B6-2|PBDC1_MOUSE Isoform 2 of Protein PBDC1 OS=Mus musculus OX=10090 GN=Pbdc1	10	0.134433	0.0689312	-0.0306011	-0.0571663	0.0485417	0.0459277	-0.0220434	-0.083865	0.0191651	0.0119421
P36916;P36916-2	P36916;P36916-2	Guanine nucleotide-binding protein-like 1	Gnl1	sp|P36916|GNL1_MOUSE Guanine nucleotide-binding protein-like 1 OS=Mus musculus OX=10090 GN=Gnl1 PE=1 SV=4;sp|P36916-2|GNL1_MOUSE Isoform 2 of Guanine nucleotide-binding protein-like 1 OS=Mus musculus OX=10090 GN=Gnl1	14	0.113963	-0.0355034	-0.0816404	0.0737007	-0.0293742	-0.073216	-0.0236655	-0.0640451	0.0190986	-0.0467096
Q9DCD0	Q9DCD0	6-phosphogluconate dehydrogenase, decarboxylating	Pgd	sp|Q9DCD0|6PGD_MOUSE 6-phosphogluconate dehydrogenase, decarboxylating OS=Mus musculus OX=10090 GN=Pgd PE=1 SV=3	32	-0.00319427	0.062117	0.0413396	-0.0345264	-0.042327	-0.0123248	-0.0162891	-0.0442859	0.0190727	-0.0293081
P61202;P61202-2	P61202;P61202-2	COP9 signalosome complex subunit 2	Cops2	sp|P61202|CSN2_MOUSE COP9 signalosome complex subunit 2 OS=Mus musculus OX=10090 GN=Cops2 PE=1 SV=1;sp|P61202-2|CSN2_MOUSE Isoform 2 of COP9 signalosome complex subunit 2 OS=Mus musculus OX=10090 GN=Cops2	23	0.0538731	0.0214113	-0.0540924	0.0166492	0.00597132	0.0196844	-0.00350012	0.0168245	0.0190303	0.0113979
P53810	P53810	Phosphatidylinositol transfer protein alpha isoform	Pitpna	sp|P53810|PIPNA_MOUSE Phosphatidylinositol transfer protein alpha isoform OS=Mus musculus OX=10090 GN=Pitpna PE=1 SV=2	30	0.00289714	-0.0506258	0.0414872	0.0351097	-0.054731	-0.0475107	0.0206717	-0.0112238	0.0190034	-0.0293673
P62141	P62141	Serine/threonine-protein phosphatase PP1-beta catalytic subunit	Ppp1cb	sp|P62141|PP1B_MOUSE Serine/threonine-protein phosphatase PP1-beta catalytic subunit OS=Mus musculus OX=10090 GN=Ppp1cb PE=1 SV=3	3	-0.0988721	0.0330156	0.208844	0.00493257	0.051834	0.0254224	0.0847446	0.15177	0.0189741	0.0682893
P62821	P62821	Ras-related protein Rab-1A	Rab1A	sp|P62821|RAB1A_MOUSE Ras-related protein Rab-1A OS=Mus musculus OX=10090 GN=Rab1A PE=1 SV=3	8	0.00449878	0.0559199	-0.0163302	0.0332443	0.32704	0.194259	0.310043	0.367131	0.0188715	0.318542
Q99P31	Q99P31	Hsp70-binding protein 1	Hspbp1	sp|Q99P31|HPBP1_MOUSE Hsp70-binding protein 1 OS=Mus musculus OX=10090 GN=Hspbp1 PE=1 SV=1	23	0.0548645	-0.00618013	0.0439137	-0.0255887	-0.0126311	-0.022254	-0.0971048	0.0147883	0.0188668	-0.0174425
Q3UEB3;Q3UEB3-2;Q3UEB3-3	Q3UEB3;Q3UEB3-2;Q3UEB3-3	Poly(U)-binding-splicing factor PUF60	Puf60	sp|Q3UEB3|PUF60_MOUSE Poly(U)-binding-splicing factor PUF60 OS=Mus musculus OX=10090 GN=Puf60 PE=1 SV=2;sp|Q3UEB3-2|PUF60_MOUSE Isoform 2 of Poly(U)-binding-splicing factor PUF60 OS=Mus musculus OX=10090 GN=Puf60;sp|Q3UEB3-3|PUF60_MOUSE Isoform 3 of Poly(U	18	0.00578089	0.025004	0.0419011	0.0124598	0.00707476	0.0561448	0.069064	0.0649351	0.0187319	0.06054
Q9Z0P5;Q9Z0P5-2	Q9Z0P5;Q9Z0P5-2	Twinfilin-2	Twf2	sp|Q9Z0P5|TWF2_MOUSE Twinfilin-2 OS=Mus musculus OX=10090 GN=Twf2 PE=1 SV=1;sp|Q9Z0P5-2|TWF2_MOUSE Isoform 2 of Twinfilin-2 OS=Mus musculus OX=10090 GN=Twf2	24	0.0124444	-0.00534921	0.0249794	0.0457644	-0.000398527	0.00754539	-0.0136248	0.055133	0.0187119	0.00357343
Q9JK23	Q9JK23	Proteasome assembly chaperone 1	Psmg1	sp|Q9JK23|PSMG1_MOUSE Proteasome assembly chaperone 1 OS=Mus musculus OX=10090 GN=Psmg1 PE=1 SV=1	8	0.0960065	-0.0764244	0.0277283	0.00962489	0.0335482	0.00368109	-0.0720576	-0.0856043	0.0186766	-0.0341883
Q99LC8	Q99LC8	Translation initiation factor eIF-2B subunit alpha	Eif2b1	sp|Q99LC8|EI2BA_MOUSE Translation initiation factor eIF-2B subunit alpha OS=Mus musculus OX=10090 GN=Eif2b1 PE=1 SV=1	12	0.0344904	0.00611389	0.031211	-0.0430585	-0.00517472	0.0328955	-0.0919503	-0.188294	0.0186624	-0.0485625
Q8R3V5;Q8R3V5-1;Q8R3V5-3	Q8R3V5;Q8R3V5-1;Q8R3V5-3	Endophilin-B2	Sh3glb2	sp|Q8R3V5|SHLB2_MOUSE Endophilin-B2 OS=Mus musculus OX=10090 GN=Sh3glb2 PE=1 SV=2;sp|Q8R3V5-1|SHLB2_MOUSE Isoform 1 of Endophilin-B2 OS=Mus musculus OX=10090 GN=Sh3glb2;sp|Q8R3V5-3|SHLB2_MOUSE Isoform 3 of Endophilin-B2 OS=Mus musculus OX=10090 GN=Sh3glb2	5	-0.0938291	0.0304393	0.183959	0.00683299	-0.192602	0.131846	0.158167	0.0441402	0.0186361	0.0879932
Q5XJY5	Q5XJY5	Coatomer subunit delta	Arcn1	sp|Q5XJY5|COPD_MOUSE Coatomer subunit delta OS=Mus musculus OX=10090 GN=Arcn1 PE=1 SV=2	26	0.0333894	0.017775	0.0194918	-0.0167738	0.211345	0.122246	0.0886069	0.0688648	0.0186334	0.105426
Q68FD5	Q68FD5	Clathrin heavy chain 1	Cltc	sp|Q68FD5|CLH1_MOUSE Clathrin heavy chain 1 OS=Mus musculus OX=10090 GN=Cltc PE=1 SV=3	104	0.017493	0.0197131	0.0211501	0.00854776	0.161741	0.147429	0.152708	0.180158	0.018603	0.157225
P46638;P62492;Q9WTL2	P46638;P62492	Ras-related protein Rab-11B;Ras-related protein Rab-11A	Rab11b;Rab11a	sp|P46638|RB11B_MOUSE Ras-related protein Rab-11B OS=Mus musculus OX=10090 GN=Rab11b PE=1 SV=3;sp|P62492|RB11A_MOUSE Ras-related protein Rab-11A OS=Mus musculus OX=10090 GN=Rab11a PE=1 SV=3	11	0.0108451	-0.031676	0.0467583	0.0262738	0.0780748	0.0306879	0.0794974	0.0142428	0.0185594	0.0543814
Q6ZQA0;Q6ZQA0-2	Q6ZQA0;Q6ZQA0-2	Neurobeachin-like protein 2	Nbeal2	sp|Q6ZQA0|NBEL2_MOUSE Neurobeachin-like protein 2 OS=Mus musculus OX=10090 GN=Nbeal2 PE=1 SV=2;sp|Q6ZQA0-2|NBEL2_MOUSE Isoform 2 of Neurobeachin-like protein 2 OS=Mus musculus OX=10090 GN=Nbeal2	17	-0.15834	0.0553331	-0.0182814	0.11082	-0.0398236	0.0936188	0.0890668	0.120153	0.0185259	0.0913428
Q9QXB9	Q9QXB9	Developmentally-regulated GTP-binding protein 2	Drg2	sp|Q9QXB9|DRG2_MOUSE Developmentally-regulated GTP-binding protein 2 OS=Mus musculus OX=10090 GN=Drg2 PE=1 SV=1	18	0.0337158	-0.00517844	0.00317674	0.127771	0.00354553	-0.0668154	-8.77235e-05	0.131775	0.0184463	0.0017289
P58389	P58389	Serine/threonine-protein phosphatase 2A activator	Ppp2r4	sp|P58389|PTPA_MOUSE Serine/threonine-protein phosphatase 2A activator OS=Mus musculus OX=10090 GN=Ptpa PE=1 SV=1	15	-0.0297793	0.00422284	0.0325226	0.0779594	-0.0598355	-0.0392787	0.0177921	-0.0256611	0.0183727	-0.0324699
Q921F2	Q921F2	TAR DNA-binding protein 43	Tardbp	sp|Q921F2|TADBP_MOUSE TAR DNA-binding protein 43 OS=Mus musculus OX=10090 GN=Tardbp PE=1 SV=1	4	-0.0233713	0.060006	0.111761	-0.151681	0.0523201	0.219468	0.031582	-0.0263993	0.0183173	0.041951
P26043;Q2KN98	P26043	Radixin	Rdx	sp|P26043|RADI_MOUSE Radixin OS=Mus musculus OX=10090 GN=Rdx PE=1 SV=3	15	0.0703147	-0.0340475	0.136013	-0.0381514	0.156468	0.158809	0.452423	0.125032	0.0181336	0.157638
Q9Z160	Q9Z160	Conserved oligomeric Golgi complex subunit 1	Cog1	sp|Q9Z160|COG1_MOUSE Conserved oligomeric Golgi complex subunit 1 OS=Mus musculus OX=10090 GN=Cog1 PE=1 SV=3	10	0.0815993	-0.116968	-0.00811982	0.0443797	0.0535784	-0.0719249	-0.0903573	0.0814702	0.01813	-0.00917321
P63328-2;P63328	P63328-2;P63328	Serine/threonine-protein phosphatase 2B catalytic subunit alpha isoform	Ppp3ca	sp|P63328-2|PP2BA_MOUSE Isoform 2 of Serine/threonine-protein phosphatase 2B catalytic subunit alpha isoform OS=Mus musculus OX=10090 GN=Ppp3ca;sp|P63328|PP2BA_MOUSE Serine/threonine-protein phosphatase 2B catalytic subunit alpha isoform OS=Mus musculus OX	16	-0.0242715	0.0376676	0.112295	-0.0014464	-0.0161111	0.0166845	0.115205	0.0276144	0.0181106	0.0221494
Q60715-2;Q60715	Q60715-2;Q60715	Prolyl 4-hydroxylase subunit alpha-1	P4ha1	sp|Q60715-2|P4HA1_MOUSE Isoform 2 of Prolyl 4-hydroxylase subunit alpha-1 OS=Mus musculus OX=10090 GN=P4ha1;sp|Q60715|P4HA1_MOUSE Prolyl 4-hydroxylase subunit alpha-1 OS=Mus musculus OX=10090 GN=P4ha1 PE=1 SV=2	5	0.094711	0.2734	-0.20422	-0.0585012	0.368517	0.566071	0.173806	-0.0393506	0.0181049	0.271161
Q8R001;Q8R001-2	Q8R001;Q8R001-2	Microtubule-associated protein RP/EB family member 2	Mapre2	sp|Q8R001|MARE2_MOUSE Microtubule-associated protein RP/EB family member 2 OS=Mus musculus OX=10090 GN=Mapre2 PE=1 SV=1;sp|Q8R001-2|MARE2_MOUSE Isoform 2 of Microtubule-associated protein RP/EB family member 2 OS=Mus musculus OX=10090 GN=Mapre2	8	-0.0898879	0.145043	0.00163511	0.0345498	-0.156342	-0.036495	-0.067499	-0.00180867	0.0180924	-0.051997
P05132;P05132-2	P05132;P05132-2	cAMP-dependent protein kinase catalytic subunit alpha	Prkaca	sp|P05132|KAPCA_MOUSE cAMP-dependent protein kinase catalytic subunit alpha OS=Mus musculus OX=10090 GN=Prkaca PE=1 SV=3;sp|P05132-2|KAPCA_MOUSE Isoform 2 of cAMP-dependent protein kinase catalytic subunit alpha OS=Mus musculus OX=10090 GN=Prkaca	13	-0.030462	0.00255933	0.0336068	0.0605886	-0.0427042	0.020697	0.00198292	0.00778181	0.018083	0.00488237
O35465;O35465-2	O35465;O35465-2	Peptidyl-prolyl cis-trans isomerase FKBP8	Fkbp8	sp|O35465|FKBP8_MOUSE Peptidyl-prolyl cis-trans isomerase FKBP8 OS=Mus musculus OX=10090 GN=Fkbp8 PE=1 SV=2;sp|O35465-2|FKBP8_MOUSE Isoform 2 of Peptidyl-prolyl cis-trans isomerase FKBP8 OS=Mus musculus OX=10090 GN=Fkbp8	4	-0.00860976	0.00624054	0.388709	0.0297977	-0.0992068	-0.000529649	0.030738	0.210823	0.0180191	0.0151042
Q8BMA6	Q8BMA6	Signal recognition particle subunit SRP68	Srp68	sp|Q8BMA6|SRP68_MOUSE Signal recognition particle subunit SRP68 OS=Mus musculus OX=10090 GN=Srp68 PE=1 SV=2	29	0.0273007	-0.0130712	0.0146263	0.0213811	0.0373219	-0.0175601	0.103267	0.0556834	0.0180037	0.0465026
Q9CRC8	Q9CRC8	Leucine-rich repeat-containing protein 40	Lrrc40	sp|Q9CRC8|LRC40_MOUSE Leucine-rich repeat-containing protein 40 OS=Mus musculus OX=10090 GN=Lrrc40 PE=1 SV=2	23	0.0432867	-0.0713987	-0.00731223	0.0576695	-0.0285273	-0.0911934	-0.0264747	0.0150603	0.0179872	-0.027501
Q8K157	Q8K157	Aldose 1-epimerase	Galm	sp|Q8K157|GALM_MOUSE Aldose 1-epimerase OS=Mus musculus OX=10090 GN=Galm PE=1 SV=1	5	0.0441655	0.195001	-0.00848479	-0.152245	-0.0650951	-0.0225521	-0.0935109	-0.163815	0.0178403	-0.079303
Q61081;REV__O35245;REV__O35245-3	Q61081	Hsp90 co-chaperone Cdc37;Hsp90 co-chaperone Cdc37, N-terminally processed	Cdc37	sp|Q61081|CDC37_MOUSE Hsp90 co-chaperone Cdc37 OS=Mus musculus OX=10090 GN=Cdc37 PE=1 SV=1	27	0.0152095	0.0201669	-0.0666253	0.0486774	0.0160496	-0.0579558	-0.0480806	0.0375412	0.0176882	-0.0160155
Q3UJD6-2;Q3UJD6	Q3UJD6-2;Q3UJD6	Ubiquitin carboxyl-terminal hydrolase 19	Usp19	sp|Q3UJD6-2|UBP19_MOUSE Isoform 2 of Ubiquitin carboxyl-terminal hydrolase 19 OS=Mus musculus OX=10090 GN=Usp19;sp|Q3UJD6|UBP19_MOUSE Ubiquitin carboxyl-terminal hydrolase 19 OS=Mus musculus OX=10090 GN=Usp19 PE=1 SV=1	8	0.0204179	0.0145885	0.129224	-0.213813	-0.0195865	0.0624639	0.203407	-0.0537596	0.0175032	0.0214387
Q6P1B1	Q6P1B1	Xaa-Pro aminopeptidase 1	Xpnpep1	sp|Q6P1B1|XPP1_MOUSE Xaa-Pro aminopeptidase 1 OS=Mus musculus OX=10090 GN=Xpnpep1 PE=1 SV=1	43	-0.0206159	0.0362244	0.0187013	0.0162844	-0.0108095	0.0212865	-0.0519673	0.027632	0.0174928	0.0052385
Q6ZPZ3-2;Q6ZPZ3	Q6ZPZ3-2;Q6ZPZ3	Zinc finger CCCH domain-containing protein 4	Zc3h4	sp|Q6ZPZ3-2|ZC3H4_MOUSE Isoform 2 of Zinc finger CCCH domain-containing protein 4 OS=Mus musculus OX=10090 GN=Zc3h4;sp|Q6ZPZ3|ZC3H4_MOUSE Zinc finger CCCH domain-containing protein 4 OS=Mus musculus OX=10090 GN=Zc3h4 PE=1 SV=2	4	0.0752499	-0.00345509	0.038339	-0.150091	0.170031	-0.0637304	0.127679	-0.1806	0.017442	0.0319743
A2AWA9;A2AWA9-2;A2AWA9-3	A2AWA9;A2AWA9-2	Rab GTPase-activating protein 1	Rabgap1	sp|A2AWA9|RBGP1_MOUSE Rab GTPase-activating protein 1 OS=Mus musculus OX=10090 GN=Rabgap1 PE=1 SV=1;sp|A2AWA9-2|RBGP1_MOUSE Isoform 2 of Rab GTPase-activating protein 1 OS=Mus musculus OX=10090 GN=Rabgap1	10	0.161785	-0.00246642	-0.0550411	0.0372908	0.0573149	-0.0304048	0.153426	-0.159937	0.0174122	0.0134551
Q99JX4	Q99JX4	Eukaryotic translation initiation factor 3 subunit M	Eif3m	sp|Q99JX4|EIF3M_MOUSE Eukaryotic translation initiation factor 3 subunit M OS=Mus musculus OX=10090 GN=Eif3m PE=1 SV=1	15	0.0021805	0.0592391	0.0326326	-0.00760729	0.0598402	0.08561	0.100164	0.151741	0.0174066	0.0928868
P51150	P51150	Ras-related protein Rab-7a	Rab7a	sp|P51150|RAB7A_MOUSE Ras-related protein Rab-7a OS=Mus musculus OX=10090 GN=Rab7a PE=1 SV=2	14	-0.0238731	0.0586488	-0.0374171	0.0661418	0.311229	0.147086	0.054006	0.153868	0.0173878	0.150477
P47811;P47811-4;P47811-2	P47811;P47811-4;P47811-2	Mitogen-activated protein kinase 14	Mapk14	sp|P47811|MK14_MOUSE Mitogen-activated protein kinase 14 OS=Mus musculus OX=10090 GN=Mapk14 PE=1 SV=3;sp|P47811-4|MK14_MOUSE Isoform 4 of Mitogen-activated protein kinase 14 OS=Mus musculus OX=10090 GN=Mapk14;sp|P47811-2|MK14_MOUSE Isoform 2 of Mitogen-act	15	0.0185811	-0.0329946	0.0161184	0.0874578	0.026325	-0.0321244	0.0626501	0.0210276	0.0173497	0.0236763
Q8N9S3-2;Q8N9S3;Q8N9S3-3	Q8N9S3-2;Q8N9S3;Q8N9S3-3	Activator of 90 kDa heat shock protein ATPase homolog 2	Ahsa2	sp|Q8N9S3-2|AHSA2_MOUSE Isoform 2 of Activator of 90 kDa heat shock protein ATPase homolog 2 OS=Mus musculus OX=10090 GN=Ahsa2;sp|Q8N9S3|AHSA2_MOUSE Activator of 90 kDa heat shock protein ATPase homolog 2 OS=Mus musculus OX=10090 GN=Ahsa2 PE=1 SV=2;sp|Q8N9	3	0.110558	-0.0758992	0.208316	-0.0998895	0.138638	-0.0114765	0.0179069	0.13351	0.0173295	0.0757087
P43346	P43346	Deoxycytidine kinase	Dck	sp|P43346|DCK_MOUSE Deoxycytidine kinase OS=Mus musculus OX=10090 GN=Dck PE=1 SV=1	10	-0.0377149	0.0921404	-0.0991311	0.0723135	0.0326113	0.0286875	-0.136896	0.0146167	0.0172993	0.0216521
O35864	O35864	COP9 signalosome complex subunit 5	Cops5	sp|O35864|CSN5_MOUSE COP9 signalosome complex subunit 5 OS=Mus musculus OX=10090 GN=Cops5 PE=1 SV=3	15	0.0196693	0.0303742	0.014865	0.00661799	0.0199793	0.028122	-0.0253749	0.00300695	0.0172672	0.0114931
P59708	P59708	Splicing factor 3B subunit 6	Sf3b6	sp|P59708|SF3B6_MOUSE Splicing factor 3B subunit 6 OS=Mus musculus OX=10090 GN=Sf3b6 PE=1 SV=1	3	-0.0783732	0.0516467	0.0089287	0.0255537	-0.0213792	0.197357	-0.0123099	0.091262	0.0172412	0.039476
P62315	P62315	Small nuclear ribonucleoprotein Sm D1	Snrpd1	sp|P62315|SMD1_MOUSE Small nuclear ribonucleoprotein Sm D1 OS=Mus musculus OX=10090 GN=Snrpd1 PE=1 SV=1	6	-0.0897709	0.0684148	0.310015	-0.0341576	-0.0601885	0.131219	0.213153	-0.115016	0.0171286	0.0355153
P07607	P07607	Thymidylate synthase	Tyms	sp|P07607|TYSY_MOUSE Thymidylate synthase OS=Mus musculus OX=10090 GN=Tyms PE=1 SV=1	14	0.169686	-0.0515088	-0.0356015	0.0697612	-0.140901	-0.0608	-0.163121	0.132896	0.0170798	-0.100851
Q61686	Q61686	Chromobox protein homolog 5	Cbx5	sp|Q61686|CBX5_MOUSE Chromobox protein homolog 5 OS=Mus musculus OX=10090 GN=Cbx5 PE=1 SV=1	4	0.125442	0.164396	-0.146523	-0.0913261	0.117132	0.261842	-0.234159	0.113873	0.0170582	0.115503
P62334	P62334	26S protease regulatory subunit 10B	Psmc6	sp|P62334|PRS10_MOUSE 26S proteasome regulatory subunit 10B OS=Mus musculus OX=10090 GN=Psmc6 PE=1 SV=1	28	0.0295466	0.0736746	0.00452284	-0.0170244	0.0131267	0.0633376	-0.00584491	-0.0872226	0.0170347	0.00364092
Q61074	Q61074	Protein phosphatase 1G	Ppm1g	sp|Q61074|PPM1G_MOUSE Protein phosphatase 1G OS=Mus musculus OX=10090 GN=Ppm1g PE=1 SV=3	32	0.0316656	0.00239004	-0.0561512	0.0444257	-0.0079342	-0.0243272	-0.134718	-0.0295171	0.0170278	-0.0269222
Q8VC85	Q8VC85	U6 snRNA-associated Sm-like protein LSm1	Lsm1	sp|Q8VC85|LSM1_MOUSE U6 snRNA-associated Sm-like protein LSm1 OS=Mus musculus OX=10090 GN=Lsm1 PE=1 SV=1	5	0.0993008	0.191019	-0.0653295	-0.124934	0.0588408	-0.0554609	-0.138784	-0.11557	0.0169857	-0.0855153
Q9D8C4	Q9D8C4	Interferon-induced 35 kDa protein homolog	Ifi35	sp|Q9D8C4|IN35_MOUSE Interferon-induced 35 kDa protein homolog OS=Mus musculus OX=10090 GN=Ifi35 PE=1 SV=3	6	0.0708425	0.164447	-0.0368761	-0.0662443	0.0746875	0.0113313	-0.0152071	-0.00795399	0.0169832	0.00168865
P28076	P28076	Proteasome subunit beta type-9	Psmb9	sp|P28076|PSB9_MOUSE Proteasome subunit beta type-9 OS=Mus musculus OX=10090 GN=Psmb9 PE=1 SV=1	5	-0.0348996	0.0442332	0.0596221	-0.0103127	-0.051457	0.0224135	0.0813265	-0.0314869	0.0169602	-0.00453671
P28867;Q02111;REV__Q6ZPL9	P28867	Protein kinase C delta type;Protein kinase C delta type regulatory subunit;Protein kinase C delta type catalytic subunit	Prkcd	sp|P28867|KPCD_MOUSE Protein kinase C delta type OS=Mus musculus OX=10090 GN=Prkcd PE=1 SV=3	19	-0.0280237	0.0615424	0.129285	-0.0326982	-0.0303158	0.0524643	-0.0298597	-0.0248931	0.0167594	-0.0273764
Q3TBD2;Q3TBD2-2;Q3TBD2-3;Q3TBD2-4	Q3TBD2;Q3TBD2-2;Q3TBD2-3;Q3TBD2-4	Minor histocompatibility protein HA-1	Hmha1	sp|Q3TBD2|HMHA1_MOUSE Rho GTPase-activating protein 45 OS=Mus musculus OX=10090 GN=Arhgap45 PE=1 SV=2;sp|Q3TBD2-2|HMHA1_MOUSE Isoform 2 of Rho GTPase-activating protein 45 OS=Mus musculus OX=10090 GN=Arhgap45;sp|Q3TBD2-3|HMHA1_MOUSE Isoform 3 of Rho GTPase	18	0.0385938	-0.030373	-0.00514428	0.0665933	0.0333068	0.0238679	0.130716	0.0646883	0.0167248	0.0489976
Q8CDG3;Q8CDG3-2	Q8CDG3;Q8CDG3-2	Deubiquitinating protein VCIP135	Vcpip1	sp|Q8CDG3|VCIP1_MOUSE Deubiquitinating protein VCIP135 OS=Mus musculus OX=10090 GN=Vcpip1 PE=1 SV=1;sp|Q8CDG3-2|VCIP1_MOUSE Isoform 2 of Deubiquitinating protein VCIP135 OS=Mus musculus OX=10090 GN=Vcpip1	38	0.0924743	0.0145734	0.0186666	0.00774171	0.0775323	0.00251773	0.0379276	-0.0281333	0.01662	0.0202227
Q64331	Q64331	Unconventional myosin-VI	Myo6	sp|Q64331|MYO6_MOUSE Unconventional myosin-VI OS=Mus musculus OX=10090 GN=Myo6 PE=1 SV=1	9	0.0896439	-0.0546895	-0.0246999	0.0578156	0.201232	0.103133	0.117774	0.181157	0.0165579	0.149466
Q3TKY6	Q3TKY6	Peptidyl-prolyl cis-trans isomerase CWC27 homolog	Cwc27	sp|Q3TKY6|CWC27_MOUSE Spliceosome-associated protein CWC27 homolog OS=Mus musculus OX=10090 GN=Cwc27 PE=1 SV=1	8	0.132061	-0.327369	-0.0391171	0.0719275	0.277343	-0.210365	-0.0475996	0.04398	0.0164052	-0.00180978
Q0P678;Q0P678-2	Q0P678	Zinc finger CCCH domain-containing protein 18	Zc3h18	sp|Q0P678|ZCH18_MOUSE Zinc finger CCCH domain-containing protein 18 OS=Mus musculus OX=10090 GN=Zc3h18 PE=1 SV=1	14	0.0119671	0.0601181	0.0207896	-0.0239196	0.111545	0.151411	0.0984077	-0.0154708	0.0163783	0.104976
Q9DBR0	Q9DBR0	A-kinase anchor protein 8	Akap8	sp|Q9DBR0|AKAP8_MOUSE A-kinase anchor protein 8 OS=Mus musculus OX=10090 GN=Akap8 PE=1 SV=1	19	0.110078	0.0573552	-0.0246116	-0.0714452	0.0553136	0.142354	-0.086629	0.153328	0.0163718	0.098834
Q6P9R2	Q6P9R2	Serine/threonine-protein kinase OSR1	Oxsr1	sp|Q6P9R2|OXSR1_MOUSE Serine/threonine-protein kinase OSR1 OS=Mus musculus OX=10090 GN=Oxsr1 PE=1 SV=1	13	-0.00319451	-0.00315517	0.0358772	0.0948191	0.0102659	-0.042561	-0.022906	0.0434758	0.016361	-0.00632001
Q9JIX0	Q9JIX0	Transcription and mRNA export factor ENY2	Eny2	sp|Q9JIX0|ENY2_MOUSE Transcription and mRNA export factor ENY2 OS=Mus musculus OX=10090 GN=Eny2 PE=1 SV=1	4	0.305923	0.143724	-0.132225	-0.111072	-0.192567	0.0112763	-0.285424	-0.183609	0.0163259	-0.188088
Q9JHU9	Q9JHU9	Inositol-3-phosphate synthase 1	Isyna1	sp|Q9JHU9|INO1_MOUSE Inositol-3-phosphate synthase 1 OS=Mus musculus OX=10090 GN=Isyna1 PE=1 SV=1	27	-0.0298637	0.0107365	0.0218174	0.0388185	-0.0386156	-0.070648	0.0966671	0.0193545	0.016277	-0.00963055
Q9EQ61	Q9EQ61	Pescadillo homolog	Pes1	sp|Q9EQ61|PESC_MOUSE Pescadillo homolog OS=Mus musculus OX=10090 GN=Pes1 PE=1 SV=1	15	-0.00442802	0.0369317	0.046523	-0.0412804	0.251829	0.201413	-0.0706226	-0.0266634	0.0162518	0.0873746
P60766;Q9ER71-2;Q8R527;Q9ER71	P60766	Cell division control protein 42 homolog	Cdc42	sp|P60766|CDC42_MOUSE Cell division control protein 42 homolog OS=Mus musculus OX=10090 GN=Cdc42 PE=1 SV=2	18	0.045946	-0.0277767	-0.0105094	0.0428068	0.0129521	-0.00237795	0.0464808	0.0776495	0.0161487	0.0297165
Q8BHG2;Q8BHG2-3;Q8BHG2-2	Q8BHG2;Q8BHG2-3;Q8BHG2-2	UPF0587 protein C1orf123 homolog		sp|Q8BHG2|CZIB_MOUSE CXXC motif containing zinc binding protein OS=Mus musculus OX=10090 GN=Czib PE=1 SV=1;sp|Q8BHG2-3|CZIB_MOUSE Isoform 3 of CXXC motif containing zinc binding protein OS=Mus musculus OX=10090 GN=Czib;sp|Q8BHG2-2|CZIB_MOUSE Isoform 2 of C	3	0.00095693	0.0455554	-0.0548122	0.0311595	-0.104181	-0.0143157	-0.160272	-0.0611489	0.0160582	-0.0826651
Q8BJY1;REV__A2AQP0;G3UYX5	Q8BJY1	26S proteasome non-ATPase regulatory subunit 5	Psmd5	sp|Q8BJY1|PSMD5_MOUSE 26S proteasome non-ATPase regulatory subunit 5 OS=Mus musculus OX=10090 GN=Psmd5 PE=1 SV=4	21	-0.00282086	-0.0236913	0.0436642	0.0348862	0.000246826	-0.0591012	0.0440577	-0.004964	0.0160327	-0.00235859
Q9EQF6	Q9EQF6	Dihydropyrimidinase-related protein 5	Dpysl5	sp|Q9EQF6|DPYL5_MOUSE Dihydropyrimidinase-related protein 5 OS=Mus musculus OX=10090 GN=Dpysl5 PE=1 SV=1	6	-0.100394	0.13234	0.144634	-0.225884	0.0733117	0.0949341	0.209341	0.0507202	0.015973	0.0841229
Q9D1G2;Q9D1G2-2;Q9D1G2-3	Q9D1G2;Q9D1G2-2	Phosphomevalonate kinase	Pmvk	sp|Q9D1G2|PMVK_MOUSE Phosphomevalonate kinase OS=Mus musculus OX=10090 GN=Pmvk PE=1 SV=3;sp|Q9D1G2-2|PMVK_MOUSE Isoform 2 of Phosphomevalonate kinase OS=Mus musculus OX=10090 GN=Pmvk	6	-0.0813344	0.0487687	0.0075453	0.0243696	-0.0909926	-0.0737015	0.0519922	0.00206548	0.0159574	-0.035818
P97371	P97371	Proteasome activator complex subunit 1	Psme1	sp|P97371|PSME1_MOUSE Proteasome activator complex subunit 1 OS=Mus musculus OX=10090 GN=Psme1 PE=1 SV=2	22	-0.00604219	0.00543956	0.0263755	0.0310466	-0.0423365	-0.0176252	0.0159709	0.0356765	0.0159075	-0.000827128
Q8N7N5;Q8N7N5-2	Q8N7N5;Q8N7N5-2	DDB1- and CUL4-associated factor 8	Dcaf8	sp|Q8N7N5|DCAF8_MOUSE DDB1- and CUL4-associated factor 8 OS=Mus musculus OX=10090 GN=Dcaf8 PE=1 SV=1;sp|Q8N7N5-2|DCAF8_MOUSE Isoform 2 of DDB1- and CUL4-associated factor 8 OS=Mus musculus OX=10090 GN=Dcaf8	9	-0.020014	-0.0520782	0.0517202	0.0783609	-0.134733	0.0166817	0.0233763	0.0322101	0.0158531	0.020029
Q60710	Q60710	Deoxynucleoside triphosphate triphosphohydrolase SAMHD1	Samhd1	sp|Q60710|SAMH1_MOUSE Deoxynucleoside triphosphate triphosphohydrolase SAMHD1 OS=Mus musculus OX=10090 GN=Samhd1 PE=1 SV=3	45	0.0411514	0.0186179	0.013059	-0.00119846	-0.0110146	-0.0212429	0.0212102	-0.0512739	0.0158385	-0.0161288
Q9ES52-2;Q9ES52;Q9ES52-3;Q9ES52-4;Q9ES52-5;Q9ES52-6	Q9ES52-2;Q9ES52;Q9ES52-3;Q9ES52-4;Q9ES52-5;Q9ES52-6	Phosphatidylinositol 3,4,5-trisphosphate 5-phosphatase 1	Inpp5d	sp|Q9ES52-2|SHIP1_MOUSE Isoform 2 of Phosphatidylinositol 3,4,5-trisphosphate 5-phosphatase 1 OS=Mus musculus OX=10090 GN=Inpp5d;sp|Q9ES52|SHIP1_MOUSE Phosphatidylinositol 3,4,5-trisphosphate 5-phosphatase 1 OS=Mus musculus OX=10090 GN=Inpp5d PE=1 SV=2;sp|	66	-0.035126	0.0348113	0.0234196	0.00822204	0.0225024	0.101949	0.049017	0.0773952	0.0158208	0.0632061
Q6R891;Q6R891-2	Q6R891;Q6R891-2	Neurabin-2	Ppp1r9b	sp|Q6R891|NEB2_MOUSE Neurabin-2 OS=Mus musculus OX=10090 GN=Ppp1r9b PE=1 SV=1;sp|Q6R891-2|NEB2_MOUSE Isoform 2 of Neurabin-2 OS=Mus musculus OX=10090 GN=Ppp1r9b	8	-0.17293	-0.0192694	0.0508619	0.0514461	-0.0536868	0.278102	0.164642	0.08426	0.0157963	0.124451
Q3UHD6-2;Q3UHD6	Q3UHD6-2;Q3UHD6	Sorting nexin-27	Snx27	sp|Q3UHD6-2|SNX27_MOUSE Isoform 2 of Sorting nexin-27 OS=Mus musculus OX=10090 GN=Snx27;sp|Q3UHD6|SNX27_MOUSE Sorting nexin-27 OS=Mus musculus OX=10090 GN=Snx27 PE=1 SV=2	12	0.0401748	0.0660319	-0.100875	-0.00867292	0.111626	0.0876356	0.0615581	-0.00707484	0.015751	0.0745968
Q920B9	Q920B9	FACT complex subunit SPT16	Supt16h	sp|Q920B9|SP16H_MOUSE FACT complex subunit SPT16 OS=Mus musculus OX=10090 GN=Supt16h PE=1 SV=2	31	0.0567636	-0.0267925	0.0337786	-0.00238274	0.205305	0.129693	0.106406	0.0971732	0.0156979	0.118049
Q9DBT5;O08739	Q9DBT5	AMP deaminase 2	Ampd2	sp|Q9DBT5|AMPD2_MOUSE AMP deaminase 2 OS=Mus musculus OX=10090 GN=Ampd2 PE=1 SV=1	21	-0.142226	0.001882	0.0294589	0.11843	-0.0281164	-0.0536238	-0.00889602	0.0276295	0.0156704	-0.0185062
Q61205	Q61205	Platelet-activating factor acetylhydrolase IB subunit gamma	Pafah1b3	sp|Q61205|PA1B3_MOUSE Platelet-activating factor acetylhydrolase IB subunit gamma OS=Mus musculus OX=10090 GN=Pafah1b3 PE=1 SV=1	14	0.00814494	-0.0520294	0.0344289	0.0231589	0.00348396	0.00497331	0.0188515	0.00181924	0.0156519	0.00422864
Q3TCJ1	Q3TCJ1	BRISC complex subunit Abro1	Fam175b	sp|Q3TCJ1|ABRX2_MOUSE BRISC complex subunit Abraxas 2 OS=Mus musculus OX=10090 GN=Abraxas2 PE=1 SV=1	9	-0.136967	0.01183	0.0194493	0.0822627	-0.0617464	0.00957364	0.0589565	0.0908541	0.0156397	0.0342651
Q9QZ08	Q9QZ08	N-acetyl-D-glucosamine kinase	Nagk	sp|Q9QZ08|NAGK_MOUSE N-acetyl-D-glucosamine kinase OS=Mus musculus OX=10090 GN=Nagk PE=1 SV=3	12	-0.0865324	0.0401931	0.0159447	0.015286	-0.0511626	0.110516	-0.0945053	-0.0374745	0.0156153	-0.0443185
P84089	P84089	Enhancer of rudimentary homolog	Erh	sp|P84089|ERH_MOUSE Enhancer of rudimentary homolog OS=Mus musculus OX=10090 GN=Erh PE=1 SV=1	6	-0.00689742	0.0560052	0.0108033	0.0201408	0.0411831	0.181021	0.00529779	0.125344	0.015472	0.0832637
P59108;Q1RLL3;Q9Z140;Q8BLR2;Q8JZW4	P59108	Copine-2	Cpne2	sp|P59108|CPNE2_MOUSE Copine-2 OS=Mus musculus OX=10090 GN=Cpne2 PE=1 SV=1	25	0.0463438	0.0304018	0.000280109	-0.0164483	0.0983012	0.0980095	0.0189541	0.0276012	0.0153409	0.0628053
Q8VE97	Q8VE97	Serine/arginine-rich splicing factor 4	Srsf4	sp|Q8VE97|SRSF4_MOUSE Serine/arginine-rich splicing factor 4 OS=Mus musculus OX=10090 GN=Srsf4 PE=2 SV=1	3	0.0282204	0.062866	-0.11021	0.00236833	0.225982	0.220084	-0.00126621	-0.0307523	0.0152944	0.109409
Q9Z2X2	Q9Z2X2	26S proteasome non-ATPase regulatory subunit 10	Psmd10	sp|Q9Z2X2|PSD10_MOUSE 26S proteasome non-ATPase regulatory subunit 10 OS=Mus musculus OX=10090 GN=Psmd10 PE=1 SV=3	8	0.00533662	0.108725	-0.0562794	0.0250546	-0.0247209	0.0627248	0.0623085	0.0335987	0.0151956	0.0479536
Q923D2	Q923D2	Flavin reductase (NADPH)	Blvrb	sp|Q923D2|BLVRB_MOUSE Flavin reductase (NADPH) OS=Mus musculus OX=10090 GN=Blvrb PE=1 SV=3	7	0.00435204	0.0727687	-0.0130958	0.0256596	-0.270284	-0.0229216	-0.0480915	-0.148562	0.0150058	-0.0983265
P47757-2;P47757-4;F8VQB6-2	P47757-2;P47757-4	F-actin-capping protein subunit beta	Capzb	sp|P47757-2|CAPZB_MOUSE Isoform 2 of F-actin-capping protein subunit beta OS=Mus musculus OX=10090 GN=Capzb;sp|P47757-4|CAPZB_MOUSE Isoform 3 of F-actin-capping protein subunit beta OS=Mus musculus OX=10090 GN=Capzb	27	0.00643229	0.0128004	0.0495227	0.0171335	0.0371181	0.0316609	0.0435393	0.00737473	0.0149669	0.0343895
Q3B7Z2;Q3B7Z2-2	Q3B7Z2;Q3B7Z2-2	Oxysterol-binding protein 1	Osbp	sp|Q3B7Z2|OSBP1_MOUSE Oxysterol-binding protein 1 OS=Mus musculus OX=10090 GN=Osbp PE=1 SV=3;sp|Q3B7Z2-2|OSBP1_MOUSE Isoform 2 of Oxysterol-binding protein 1 OS=Mus musculus OX=10090 GN=Osbp	36	0.00872275	0.0211285	0.0312266	-0.00918238	-0.0818888	-0.0332942	-0.139215	-0.0882857	0.0149256	-0.0850872
Q8BIQ5;Q8BIQ5-2	Q8BIQ5;Q8BIQ5-2	Cleavage stimulation factor subunit 2	Cstf2	sp|Q8BIQ5|CSTF2_MOUSE Cleavage stimulation factor subunit 2 OS=Mus musculus OX=10090 GN=Cstf2 PE=1 SV=2;sp|Q8BIQ5-2|CSTF2_MOUSE Isoform 2 of Cleavage stimulation factor subunit 2 OS=Mus musculus OX=10090 GN=Cstf2	15	-0.107751	0.00140626	0.0284389	0.0719165	-0.203018	0.123814	0.0941831	0.0972278	0.0149226	0.0957055
Q61656	Q61656	Probable ATP-dependent RNA helicase DDX5	Ddx5	sp|Q61656|DDX5_MOUSE Probable ATP-dependent RNA helicase DDX5 OS=Mus musculus OX=10090 GN=Ddx5 PE=1 SV=2	11	0.0337111	-0.00399891	0.279495	-0.0307154	0.0525167	0.208351	0.0782813	0.0139278	0.0148561	0.065399
P63085;Q6P5G0;Q61532	P63085	Mitogen-activated protein kinase 1	Mapk1	sp|P63085|MK01_MOUSE Mitogen-activated protein kinase 1 OS=Mus musculus OX=10090 GN=Mapk1 PE=1 SV=3	22	-0.0031388	0.0330561	0.0318733	-0.00239836	-0.0710312	0.0148217	0.0623728	-0.041079	0.0147375	-0.0131286
Q8CB96;Q8CB96-2;Q8CB96-3	Q8CB96;Q8CB96-2	Ras association domain-containing protein 4	Rassf4	sp|Q8CB96|RASF4_MOUSE Ras association domain-containing protein 4 OS=Mus musculus OX=10090 GN=Rassf4 PE=1 SV=1;sp|Q8CB96-2|RASF4_MOUSE Isoform 2 of Ras association domain-containing protein 4 OS=Mus musculus OX=10090 GN=Rassf4	6	-0.00531594	-0.0621557	0.0347434	0.060997	-0.115277	-0.110769	-0.103865	-0.175827	0.0147137	-0.113023
Q8BGB7;Q8BGB7-2	Q8BGB7;Q8BGB7-2	Enolase-phosphatase E1	Enoph1	sp|Q8BGB7|ENOPH_MOUSE Enolase-phosphatase E1 OS=Mus musculus OX=10090 GN=Enoph1 PE=1 SV=1;sp|Q8BGB7-2|ENOPH_MOUSE Isoform 2 of Enolase-phosphatase E1 OS=Mus musculus OX=10090 GN=Enoph1	8	-0.0149917	0.0313582	-0.00211059	0.0837951	-0.0906783	-0.0434886	-0.0606739	-0.0338162	0.0146238	-0.0520813
Q61598;Q61598-2	Q61598;Q61598-2	Rab GDP dissociation inhibitor beta	Gdi2	sp|Q61598|GDIB_MOUSE Rab GDP dissociation inhibitor beta OS=Mus musculus OX=10090 GN=Gdi2 PE=1 SV=1;sp|Q61598-2|GDIB_MOUSE Isoform 2 of Rab GDP dissociation inhibitor beta OS=Mus musculus OX=10090 GN=Gdi2	85	-0.0128116	0.00967097	0.0193624	0.038978	0.000990014	-0.00524863	-0.0127415	0.0157801	0.0145167	-0.00212931
Q8BMP6	Q8BMP6	Golgi resident protein GCP60	Acbd3	sp|Q8BMP6|GCP60_MOUSE Golgi resident protein GCP60 OS=Mus musculus OX=10090 GN=Acbd3 PE=1 SV=3	11	0.0499243	-0.129455	0.0954163	-0.0208912	0.100999	0.00543249	0.0222955	-0.00476876	0.0145166	0.013864
P22682;Q3TTA7-2;Q3TTA7	P22682	E3 ubiquitin-protein ligase CBL	Cbl	sp|P22682|CBL_MOUSE E3 ubiquitin-protein ligase CBL OS=Mus musculus OX=10090 GN=Cbl PE=1 SV=3	29	0.0281194	-0.00553695	0.0209848	0.00798852	0.00116277	-0.00932259	-0.017534	0.0732709	0.0144867	-0.00407991
Q3UA37	Q3UA37	Glutamine-rich protein 1	Qrich1	sp|Q3UA37|QRIC1_MOUSE Glutamine-rich protein 1 OS=Mus musculus OX=10090 GN=Qrich1 PE=1 SV=1	6	-0.104339	0.0305347	-0.00157026	0.0498805	-0.0461375	0.0713028	0.278955	0.0874907	0.0144822	0.0793968
Q80U87	Q80U87	Ubiquitin carboxyl-terminal hydrolase 8	Usp8	sp|Q80U87|UBP8_MOUSE Ubiquitin carboxyl-terminal hydrolase 8 OS=Mus musculus OX=10090 GN=Usp8 PE=1 SV=2	16	0.115157	0.062954	-0.0340225	-0.0813848	0.022062	0.0211271	-0.0880242	-0.0371678	0.0144658	-0.00802036
Q9DCH4	Q9DCH4	Eukaryotic translation initiation factor 3 subunit F	Eif3f	sp|Q9DCH4|EIF3F_MOUSE Eukaryotic translation initiation factor 3 subunit F OS=Mus musculus OX=10090 GN=Eif3f PE=1 SV=2	16	-0.0117878	0.0405885	0.0861295	-0.0349355	0.0371932	0.0512495	0.0949517	0.0441868	0.0144003	0.0477181
P61759	P61759	Prefoldin subunit 3	Vbp1	sp|P61759|PFD3_MOUSE Prefoldin subunit 3 OS=Mus musculus OX=10090 GN=Vbp1 PE=1 SV=2	6	-0.0235099	-0.0026065	0.11847	0.0311656	0.00279455	0.0881521	0.179042	0.0933152	0.0142796	0.0907336
Q6PDI5-2;Q6PDI5	Q6PDI5-2;Q6PDI5	Proteasome-associated protein ECM29 homolog	Ecm29	sp|Q6PDI5-2|ECM29_MOUSE Isoform 2 of Proteasome adapter and scaffold protein ECM29 OS=Mus musculus OX=10090 GN=Ecpas;sp|Q6PDI5|ECM29_MOUSE Proteasome adapter and scaffold protein ECM29 OS=Mus musculus OX=10090 GN=Ecpas PE=1 SV=3	21	0.053359	-0.052006	-0.0249593	0.0870649	0.0568024	-0.0222019	0.00904653	0.0449369	0.0141998	0.0269917
Q8BKC5;Q8BKC5-2;Q8BIV3	Q8BKC5;Q8BKC5-2	Importin-5	Ipo5	sp|Q8BKC5|IPO5_MOUSE Importin-5 OS=Mus musculus OX=10090 GN=Ipo5 PE=1 SV=3;sp|Q8BKC5-2|IPO5_MOUSE Isoform 2 of Importin-5 OS=Mus musculus OX=10090 GN=Ipo5	63	0.0169035	0.0114218	0.00719585	0.0284316	0.0084232	0.00326499	-0.00473964	0.00458692	0.0141626	0.00392596
P32921-2;P32921	P32921-2;P32921	Tryptophan--tRNA ligase, cytoplasmic;T1-TrpRS;T2-TrpRS	Wars	sp|P32921-2|SYWC_MOUSE Isoform 2 of Tryptophan--tRNA ligase, cytoplasmic OS=Mus musculus OX=10090 GN=Wars;sp|P32921|SYWC_MOUSE Tryptophan--tRNA ligase, cytoplasmic OS=Mus musculus OX=10090 GN=Wars PE=1 SV=2	27	0.0135346	0.0146876	-0.0294105	0.0560025	0.00908683	-0.0592366	-0.0229979	0.017423	0.0141111	-0.00695552
P63254	P63254	Cysteine-rich protein 1	Crip1	sp|P63254|CRIP1_MOUSE Cysteine-rich protein 1 OS=Mus musculus OX=10090 GN=Crip1 PE=1 SV=2	25	0.048702	-0.000964796	-0.00650162	0.0291277	-0.102664	-0.0611897	-0.0496909	-0.0753078	0.0140814	-0.0682488
Q9QXA5	Q9QXA5	U6 snRNA-associated Sm-like protein LSm4	Lsm4	sp|Q9QXA5|LSM4_MOUSE U6 snRNA-associated Sm-like protein LSm4 OS=Mus musculus OX=10090 GN=Lsm4 PE=1 SV=1	9	0.0025059	0.0151304	0.0129597	0.0183384	-0.0277088	-0.0340685	-0.0445237	0.0247012	0.0140451	-0.0308886
Q7TSI3	Q7TSI3	Serine/threonine-protein phosphatase 6 regulatory subunit 1	Ppp6r1	sp|Q7TSI3|PP6R1_MOUSE Serine/threonine-protein phosphatase 6 regulatory subunit 1 OS=Mus musculus OX=10090 GN=Ppp6r1 PE=1 SV=1	22	-0.011803	0.0076858	0.0201821	0.0588902	-0.0195915	-0.0263115	-0.0706576	0.0134548	0.013934	-0.0229515
Q60855	Q60855	Receptor-interacting serine/threonine-protein kinase 1	Ripk1	sp|Q60855|RIPK1_MOUSE Receptor-interacting serine/threonine-protein kinase 1 OS=Mus musculus OX=10090 GN=Ripk1 PE=1 SV=1	15	-0.0268392	0.0546222	0.0848664	-0.100785	0.0187858	0.0401804	0.0904544	-0.0398226	0.0138915	0.0294831
Q9CQ48	Q9CQ48	NudC domain-containing protein 2	Nudcd2	sp|Q9CQ48|NUDC2_MOUSE NudC domain-containing protein 2 OS=Mus musculus OX=10090 GN=Nudcd2 PE=1 SV=1	5	0.0277937	0.0547504	-0.105038	-9.0709e-05	-0.0613547	-0.00463457	-0.0631614	0.187451	0.0138515	-0.0329947
Q9Z2X1;Q9Z2X1-2	Q9Z2X1;Q9Z2X1-2	Heterogeneous nuclear ribonucleoprotein F;Heterogeneous nuclear ribonucleoprotein F, N-terminally processed	Hnrnpf	sp|Q9Z2X1|HNRPF_MOUSE Heterogeneous nuclear ribonucleoprotein F OS=Mus musculus OX=10090 GN=Hnrnpf PE=1 SV=3;sp|Q9Z2X1-2|HNRPF_MOUSE Isoform 2 of Heterogeneous nuclear ribonucleoprotein F OS=Mus musculus OX=10090 GN=Hnrnpf	36	0.0511232	0.0204585	-0.013597	0.00714938	0.0819684	0.192332	0.0184421	0.0510412	0.0138039	0.0665048
Q9DAR7	Q9DAR7	m7GpppX diphosphatase	Dcps	sp|Q9DAR7|DCPS_MOUSE m7GpppX diphosphatase OS=Mus musculus OX=10090 GN=Dcps PE=1 SV=1	17	0.0436289	0.014309	-0.00551254	0.0131657	-0.0443954	-0.0999432	-0.0679957	-0.0355497	0.0137374	-0.0561956
Q8CIE6	Q8CIE6	Coatomer subunit alpha;Xenin;Proxenin	Copa	sp|Q8CIE6|COPA_MOUSE Coatomer subunit alpha OS=Mus musculus OX=10090 GN=Copa PE=1 SV=2	63	-0.0083005	0.0285762	0.0391434	-0.00153967	0.107466	0.14512	0.0832494	0.116249	0.0135183	0.111858
P51125-3;P51125-2;P51125;P51125-6;P51125-7;P51125-5;P51125-4	P51125-3;P51125-2;P51125;P51125-6;P51125-7;P51125-5;P51125-4	Calpastatin	Cast	sp|P51125-3|ICAL_MOUSE Isoform 3 of Calpastatin OS=Mus musculus OX=10090 GN=Cast;sp|P51125-2|ICAL_MOUSE Isoform 2 of Calpastatin OS=Mus musculus OX=10090 GN=Cast;sp|P51125|ICAL_MOUSE Calpastatin OS=Mus musculus OX=10090 GN=Cast PE=1 SV=2;sp|P51125-6|ICAL_M	22	0.0165032	0.0104833	0.0581178	-0.00739583	0.0364922	0.0339214	0.0432906	0.0445754	0.0134933	0.0398914
Q9Z1E4;Q8VCB3	Q9Z1E4	Glycogen [starch] synthase, muscle	Gys1	sp|Q9Z1E4|GYS1_MOUSE Glycogen [starch] synthase, muscle OS=Mus musculus OX=10090 GN=Gys1 PE=1 SV=2	10	0.0904247	0.021347	-0.0747077	0.00562346	0.224285	0.127718	-0.0165003	-0.115155	0.0134852	0.0556091
Q3UE37	Q3UE37	Ubiquitin-conjugating enzyme E2 Z	Ube2z	sp|Q3UE37|UBE2Z_MOUSE Ubiquitin-conjugating enzyme E2 Z OS=Mus musculus OX=10090 GN=Ube2z PE=1 SV=2	10	0.0118604	-0.0160586	0.0787288	0.0150825	0.0433793	-0.113524	-0.108602	0.0228855	0.0134714	-0.0428582
Q91VH2	Q91VH2	Sorting nexin-9	Snx9	sp|Q91VH2|SNX9_MOUSE Sorting nexin-9 OS=Mus musculus OX=10090 GN=Snx9 PE=1 SV=1	23	-0.0384459	0.023486	0.075318	0.00327377	0.0618125	0.0287097	0.157949	0.0745173	0.0133799	0.0681649
Q91WK2	Q91WK2	Eukaryotic translation initiation factor 3 subunit H	Eif3h	sp|Q91WK2|EIF3H_MOUSE Eukaryotic translation initiation factor 3 subunit H OS=Mus musculus OX=10090 GN=Eif3h PE=1 SV=1	12	0.0239796	0.0593405	-0.017595	0.00250116	0.0541393	-0.0169837	-0.0235103	0.0511528	0.0132404	0.0170846
P23492	P23492	Purine nucleoside phosphorylase	Pnp	sp|P23492|PNPH_MOUSE Purine nucleoside phosphorylase OS=Mus musculus OX=10090 GN=Pnp PE=1 SV=2	33	-0.000257862	0.0265889	0.0279906	-0.0205951	-0.0232717	-0.0432665	0.0195865	-0.041203	0.0131655	-0.0322373
A2A5R2	A2A5R2	Brefeldin A-inhibited guanine nucleotide-exchange protein 2	Arfgef2	sp|A2A5R2|BIG2_MOUSE Brefeldin A-inhibited guanine nucleotide-exchange protein 2 OS=Mus musculus OX=10090 GN=Arfgef2 PE=1 SV=1	6	-0.0951601	-0.200306	0.287257	0.121346	-0.303732	-0.0884679	-0.149834	0.228191	0.0130931	-0.119151
P50396	P50396	Rab GDP dissociation inhibitor alpha	Gdi1	sp|P50396|GDIA_MOUSE Rab GDP dissociation inhibitor alpha OS=Mus musculus OX=10090 GN=Gdi1 PE=1 SV=3	10	0.050823	0.180312	-0.0246481	-0.0290569	-0.0519959	0.047476	0.0348392	-0.0239572	0.0130875	0.005441
Q91XU3	Q91XU3	Phosphatidylinositol 5-phosphate 4-kinase type-2 gamma	Pip4k2c	sp|Q91XU3|PI42C_MOUSE Phosphatidylinositol 5-phosphate 4-kinase type-2 gamma OS=Mus musculus OX=10090 GN=Pip4k2c PE=1 SV=1	10	0.0750453	-0.0620463	-0.0070998	0.0332465	0.0848411	0.0703451	0.124539	0.236869	0.0130733	0.10469
P35123	P35123	Ubiquitin carboxyl-terminal hydrolase 4	Usp4	sp|P35123|UBP4_MOUSE Ubiquitin carboxyl-terminal hydrolase 4 OS=Mus musculus OX=10090 GN=Usp4 PE=1 SV=3	42	-0.0153626	0.0137187	0.0642527	0.0123331	-0.0152226	-0.00738833	0.018199	-0.0179069	0.0130259	-0.0113055
Q9QZ88;Q9QZ88-2	Q9QZ88;Q9QZ88-2	Vacuolar protein sorting-associated protein 29	Vps29	sp|Q9QZ88|VPS29_MOUSE Vacuolar protein sorting-associated protein 29 OS=Mus musculus OX=10090 GN=Vps29 PE=1 SV=1;sp|Q9QZ88-2|VPS29_MOUSE Isoform 2 of Vacuolar protein sorting-associated protein 29 OS=Mus musculus OX=10090 GN=Vps29	17	0.0295929	-0.00357241	-0.0483025	0.0459661	-0.0266098	-0.0781354	0.00487553	-0.110998	0.0130102	-0.0523726
P37913	P37913	DNA ligase 1	Lig1	sp|P37913|DNLI1_MOUSE DNA ligase 1 OS=Mus musculus OX=10090 GN=Lig1 PE=1 SV=2	32	0.0658494	0.0506094	-0.0624783	-0.0247541	0.0537289	0.0834453	-0.0661252	-0.00228956	0.0129276	0.0257197
O89110	O89110	Caspase-8;Caspase-8 subunit p18;Caspase-8 subunit p10	Casp8	sp|O89110|CASP8_MOUSE Caspase-8 OS=Mus musculus OX=10090 GN=Casp8 PE=1 SV=1	21	-0.0327916	0.0503219	0.00546473	0.020189	-0.10568	-0.0222628	-0.00114923	-0.028944	0.0128268	-0.0256034
P62960;Q9Z2C8-2;Q9Z2C8	P62960	Nuclease-sensitive element-binding protein 1	Ybx1	sp|P62960|YBOX1_MOUSE Nuclease-sensitive element-binding protein 1 OS=Mus musculus OX=10090 GN=Ybx1 PE=1 SV=3	7	0.156358	0.0427021	-0.0441309	-0.0170563	0.338898	0.297829	0.305068	0.422481	0.0128229	0.321983
O88685	O88685	26S protease regulatory subunit 6A	Psmc3	sp|O88685|PRS6A_MOUSE 26S proteasome regulatory subunit 6A OS=Mus musculus OX=10090 GN=Psmc3 PE=1 SV=2	28	0.0027464	0.00724053	0.0267399	0.0183747	0.00817334	0.0259595	-0.0337681	-0.0215296	0.0128076	-0.00667811
P52623	P52623	Uridine-cytidine kinase 1	Uck1	sp|P52623|UCK1_MOUSE Uridine-cytidine kinase 1 OS=Mus musculus OX=10090 GN=Uck1 PE=1 SV=2	3	0.145059	-0.127074	-0.119448	0.246701	0.139199	-0.0117226	-0.163232	0.0290916	0.0128055	0.00868446
Q9CWK8	Q9CWK8	Sorting nexin-2	Snx2	sp|Q9CWK8|SNX2_MOUSE Sorting nexin-2 OS=Mus musculus OX=10090 GN=Snx2 PE=1 SV=2	43	-0.0251986	-0.0180764	0.0434682	0.045851	-0.00834791	-0.0486569	0.00969958	-0.0255268	0.0126959	-0.0169374
Q8K2L8	Q8K2L8	Trafficking protein particle complex subunit 12	Trappc12	sp|Q8K2L8|TPC12_MOUSE Trafficking protein particle complex subunit 12 OS=Mus musculus OX=10090 GN=Trappc12 PE=1 SV=2	3	-0.274595	0.122884	-0.0975241	0.430966	-0.173195	-0.05082	-0.0896497	0.202044	0.0126799	-0.0702348
Q61753	Q61753	D-3-phosphoglycerate dehydrogenase	Phgdh	sp|Q61753|SERA_MOUSE D-3-phosphoglycerate dehydrogenase OS=Mus musculus OX=10090 GN=Phgdh PE=1 SV=3	18	-0.0157181	0.0295057	-0.00414778	0.0688574	-0.0658874	0.022525	-0.109591	-0.0156515	0.0126789	-0.0407694
Q6ZPJ3	Q6ZPJ3	E2/E3 hybrid ubiquitin-protein ligase UBE2O	Ube2o	sp|Q6ZPJ3|UBE2O_MOUSE (E3-independent) E2 ubiquitin-conjugating enzyme UBE2O OS=Mus musculus OX=10090 GN=Ube2o PE=1 SV=3	12	-0.0656975	0.0892068	-0.0486019	0.0738759	-0.0154197	0.0469899	-0.112751	0.102304	0.012637	0.0157851
P12367	P12367	cAMP-dependent protein kinase type II-alpha regulatory subunit	Prkar2a	sp|P12367|KAP2_MOUSE cAMP-dependent protein kinase type II-alpha regulatory subunit OS=Mus musculus OX=10090 GN=Prkar2a PE=1 SV=2	15	0.0931192	0.0309438	-0.00573472	-0.00597434	0.234273	0.148715	0.0313645	0.080874	0.0126045	0.114795
Q9CR00	Q9CR00	26S proteasome non-ATPase regulatory subunit 9	Psmd9	sp|Q9CR00|PSMD9_MOUSE 26S proteasome non-ATPase regulatory subunit 9 OS=Mus musculus OX=10090 GN=Psmd9 PE=1 SV=1	16	-0.0228132	-0.036501	0.0477314	0.0737891	0.0617286	0.0121778	0.0514477	0.0778881	0.0124591	0.0565881
Q9JKX6	Q9JKX6	ADP-sugar pyrophosphatase	Nudt5	sp|Q9JKX6|NUDT5_MOUSE ADP-sugar pyrophosphatase OS=Mus musculus OX=10090 GN=Nudt5 PE=1 SV=1	14	0.00526857	0.00197649	0.0914211	0.0196299	-0.0568299	-0.0895162	0.0691753	0.00702477	0.0124493	-0.0249025
Q9CXW3	Q9CXW3	Calcyclin-binding protein	Cacybp	sp|Q9CXW3|CYBP_MOUSE Calcyclin-binding protein OS=Mus musculus OX=10090 GN=Cacybp PE=1 SV=1	20	-0.0723133	0.0230327	0.00185984	0.05589	0.00535993	0.0193796	0.0459925	0.0265897	0.0124463	0.0229847
Q9ES00	Q9ES00	Ubiquitin conjugation factor E4 B	Ube4b	sp|Q9ES00|UBE4B_MOUSE Ubiquitin conjugation factor E4 B OS=Mus musculus OX=10090 GN=Ube4b PE=1 SV=3	23	0.0414367	0.033534	-0.00879503	-0.0700298	0.0108404	-0.00273825	-0.160316	-0.150607	0.0123695	-0.0766724
Q8C863;Q8C863-2;Q8BZZ3	Q8C863;Q8C863-2	E3 ubiquitin-protein ligase Itchy	Itch	sp|Q8C863|ITCH_MOUSE E3 ubiquitin-protein ligase Itchy OS=Mus musculus OX=10090 GN=Itch PE=1 SV=2;sp|Q8C863-2|ITCH_MOUSE Isoform 2 of E3 ubiquitin-protein ligase Itchy OS=Mus musculus OX=10090 GN=Itch	17	0.015023	0.0097104	-0.0067675	0.0654002	-0.0378589	-0.0595718	-0.00792915	0.0666645	0.0123667	-0.022894
Q8BP47	Q8BP47	Asparagine--tRNA ligase, cytoplasmic	Nars	sp|Q8BP47|SYNC_MOUSE Asparagine--tRNA ligase, cytoplasmic OS=Mus musculus OX=10090 GN=Nars PE=1 SV=2	43	0.0142481	0.0523773	-0.0153973	0.0104512	0.0170892	0.0515525	-0.00491072	-0.0156971	0.0123497	0.00608923
Q8BWY3	Q8BWY3	Eukaryotic peptide chain release factor subunit 1	Etf1	sp|Q8BWY3|ERF1_MOUSE Eukaryotic peptide chain release factor subunit 1 OS=Mus musculus OX=10090 GN=Etf1 PE=1 SV=4	24	-0.0231676	0.00766978	0.0595942	0.0170214	0.00224912	0.0308679	0.0146066	0.0824444	0.0123456	0.0227372
Q9DBC7;P12849	Q9DBC7	cAMP-dependent protein kinase type I-alpha regulatory subunit;cAMP-dependent protein kinase type I-alpha regulatory subunit, N-terminally processed	Prkar1a	sp|Q9DBC7|KAP0_MOUSE cAMP-dependent protein kinase type I-alpha regulatory subunit OS=Mus musculus OX=10090 GN=Prkar1a PE=1 SV=3	16	0.0671036	-0.0382866	0.0254485	-0.000817377	0.0171331	0.0190052	0.0448671	-0.0203159	0.0123155	0.0180692
P33611	P33611	DNA polymerase alpha subunit B	Pola2	sp|P33611|DPOA2_MOUSE DNA polymerase alpha subunit B OS=Mus musculus OX=10090 GN=Pola2 PE=1 SV=2	8	0.00352036	0.0402139	0.0210493	0.000116442	0.0233595	0.0170471	-0.00792928	-0.00269676	0.0122848	0.00717519
Q3TCH7	Q3TCH7	Cullin-4A	Cul4a	sp|Q3TCH7|CUL4A_MOUSE Cullin-4A OS=Mus musculus OX=10090 GN=Cul4a PE=1 SV=1	6	-0.069057	0.0935491	-0.290394	0.167626	-0.0892707	0.160673	-0.239877	0.231938	0.0122461	0.035701
Q8C052	Q8C052	Microtubule-associated protein 1S;MAP1S heavy chain;MAP1S light chain	Map1s	sp|Q8C052|MAP1S_MOUSE Microtubule-associated protein 1S OS=Mus musculus OX=10090 GN=Map1s PE=1 SV=2	18	0.0213618	0.0028835	-0.0513291	0.0288265	0.042351	0.0750204	-0.0848171	0.0395987	0.0121227	0.0409749
Q8BFY9-2;Q8BFY9	Q8BFY9-2;Q8BFY9	Transportin-1	Tnpo1	sp|Q8BFY9-2|TNPO1_MOUSE Isoform 2 of Transportin-1 OS=Mus musculus OX=10090 GN=Tnpo1;sp|Q8BFY9|TNPO1_MOUSE Transportin-1 OS=Mus musculus OX=10090 GN=Tnpo1 PE=1 SV=2	40	0.0307125	-0.0154225	0.0167367	0.00732205	0.0208263	0.00621167	-0.0282974	-0.00256736	0.0120294	0.00182216
Q9Z2L7;Q9Z2L7-2	Q9Z2L7;Q9Z2L7-2	Cytokine receptor-like factor 3	Crlf3	sp|Q9Z2L7|CRLF3_MOUSE Cytokine receptor-like factor 3 OS=Mus musculus OX=10090 GN=Crlf3 PE=1 SV=1;sp|Q9Z2L7-2|CRLF3_MOUSE Isoform 2 of Cytokine receptor-like factor 3 OS=Mus musculus OX=10090 GN=Crlf3	10	0.0219451	0.0207497	-0.0871487	0.00316803	0.032324	-0.0110222	-0.139007	-0.106056	0.0119589	-0.058539
Q569Z6	Q569Z6	Thyroid hormone receptor-associated protein 3	Thrap3	sp|Q569Z6|TR150_MOUSE Thyroid hormone receptor-associated protein 3 OS=Mus musculus OX=10090 GN=Thrap3 PE=1 SV=1	18	-0.120121	0.0127899	0.0110906	0.0295073	0.0528766	0.17892	0.188538	0.214544	0.0119403	0.183729
Q9QYB1;Q8BXK9;Q8BHB9	Q9QYB1	Chloride intracellular channel protein 4	Clic4	sp|Q9QYB1|CLIC4_MOUSE Chloride intracellular channel protein 4 OS=Mus musculus OX=10090 GN=Clic4 PE=1 SV=3	29	-0.0542642	0.0016976	0.0667047	0.0220743	0.0031249	0.00364749	-0.0235876	0.0339185	0.0118859	0.0033862
Q8VI36;Q8VI36-2	Q8VI36;Q8VI36-2	Paxillin	Pxn	sp|Q8VI36|PAXI_MOUSE Paxillin OS=Mus musculus OX=10090 GN=Pxn PE=1 SV=1;sp|Q8VI36-2|PAXI_MOUSE Isoform Alpha of Paxillin OS=Mus musculus OX=10090 GN=Pxn	27	-0.0317973	0.0219011	0.00178739	0.0460767	0.00278699	0.0499491	-0.0128616	0.0792862	0.0118442	0.026368
Q8BVG4;Q8BVG4-2	Q8BVG4;Q8BVG4-2	Dipeptidyl peptidase 9	Dpp9	sp|Q8BVG4|DPP9_MOUSE Dipeptidyl peptidase 9 OS=Mus musculus OX=10090 GN=Dpp9 PE=1 SV=2;sp|Q8BVG4-2|DPP9_MOUSE Isoform 2 of Dipeptidyl peptidase 9 OS=Mus musculus OX=10090 GN=Dpp9	25	0.00520844	0.0279653	0.000163822	0.0184159	-0.00668063	-0.0032817	0.0116725	0.0764315	0.0118121	0.00419542
P05064	P05064	Fructose-bisphosphate aldolase A	Aldoa	sp|P05064|ALDOA_MOUSE Fructose-bisphosphate aldolase A OS=Mus musculus OX=10090 GN=Aldoa PE=1 SV=2	66	0.0126086	0.0109169	0.0245024	-0.0451336	-0.0289313	0.00889611	0.0240637	-0.0333441	0.0117628	-0.0100176
Q9D1G1;Q9DD03;Q8K386	Q9D1G1	Ras-related protein Rab-1B	Rab1b	sp|Q9D1G1|RAB1B_MOUSE Ras-related protein Rab-1B OS=Mus musculus OX=10090 GN=Rab1b PE=1 SV=1	17	-0.00922948	-0.0466395	0.0885528	0.0325883	0.377668	0.207123	0.280443	0.239973	0.0116794	0.260208
Q921Y0;Q921Y0-2	Q921Y0;Q921Y0-2	MOB kinase activator 1A	Mob1a	sp|Q921Y0|MOB1A_MOUSE MOB kinase activator 1A OS=Mus musculus OX=10090 GN=Mob1a PE=2 SV=3;sp|Q921Y0-2|MOB1A_MOUSE Isoform 2 of MOB kinase activator 1A OS=Mus musculus OX=10090 GN=Mob1a	8	0.0661894	-0.101232	0.0797752	-0.0428326	0.010161	-0.129012	0.104682	-0.0582116	0.0116784	-0.0240253
P97384	P97384	Annexin A11	Anxa11	sp|P97384|ANX11_MOUSE Annexin A11 OS=Mus musculus OX=10090 GN=Anxa11 PE=1 SV=2	19	0.0111628	0.0121185	0.0931701	-0.00734926	-0.00949894	0.0604744	-0.0722006	-0.0516632	0.0116407	-0.0305811
P55937;P55937-1	P55937;P55937-1	Golgin subfamily A member 3	Golga3	sp|P55937|GOGA3_MOUSE Golgin subfamily A member 3 OS=Mus musculus OX=10090 GN=Golga3 PE=1 SV=3;sp|P55937-1|GOGA3_MOUSE Isoform 1 of Golgin subfamily A member 3 OS=Mus musculus OX=10090 GN=Golga3	13	0.0948718	0.0345988	-0.0278182	-0.0113199	0.0354519	-0.102469	-0.129962	0.0423357	0.0116394	-0.0335088
P14824	P14824	Annexin A6	Anxa6	sp|P14824|ANXA6_MOUSE Annexin A6 OS=Mus musculus OX=10090 GN=Anxa6 PE=1 SV=3	92	0.0152334	0.0380393	0.00790283	0.000540903	0.0391472	0.0547095	0.0600564	0.0226718	0.0115681	0.0469283
Q60668-3;Q60668;Q60668-4;Q60668-2	Q60668-3;Q60668;Q60668-4;Q60668-2	Heterogeneous nuclear ribonucleoprotein D0	Hnrnpd	sp|Q60668-3|HNRPD_MOUSE Isoform 3 of Heterogeneous nuclear ribonucleoprotein D0 OS=Mus musculus OX=10090 GN=Hnrnpd;sp|Q60668|HNRPD_MOUSE Heterogeneous nuclear ribonucleoprotein D0 OS=Mus musculus OX=10090 GN=Hnrnpd PE=1 SV=2;sp|Q60668-4|HNRPD_MOUSE Isoform	14	-0.0322563	0.106173	-0.0316698	0.0547687	0.10128	0.28243	0.102768	0.159104	0.0115494	0.130936
O88456;Q9D7J7	O88456	Calpain small subunit 1	Capns1	sp|O88456|CPNS1_MOUSE Calpain small subunit 1 OS=Mus musculus OX=10090 GN=Capns1 PE=1 SV=1	18	0.0468406	-0.0284503	-0.0239922	0.059782	-0.0106163	0.0263799	-0.124958	0.045379	0.0114242	0.00788182
Q9D1J3	Q9D1J3	SAP domain-containing ribonucleoprotein	Sarnp	sp|Q9D1J3|SARNP_MOUSE SAP domain-containing ribonucleoprotein OS=Mus musculus OX=10090 GN=Sarnp PE=1 SV=3	4	0.0505953	0.153391	-0.0717728	-0.0280219	0.223462	0.433075	0.078073	0.152257	0.0112867	0.187859
Q64674	Q64674	Spermidine synthase	Srm	sp|Q64674|SPEE_MOUSE Spermidine synthase OS=Mus musculus OX=10090 GN=Srm PE=1 SV=1	16	-0.0182407	0.0216988	0.0739721	0.000827286	-0.033715	0.0650139	0.0159784	-0.0564484	0.0112631	-0.00886829
Q3UI43	Q3UI43	BRISC and BRCA1-A complex member 1	Babam1	sp|Q3UI43|BABA1_MOUSE BRISC and BRCA1-A complex member 1 OS=Mus musculus OX=10090 GN=Babam1 PE=1 SV=1	11	-4.61984e-05	0.0224991	-0.0337929	0.0871234	-0.045742	-0.00816011	-0.0903067	0.0676268	0.0112264	-0.026951
Q61696;P17879	Q61696;P17879	Heat shock 70 kDa protein 1A;Heat shock 70 kDa protein 1B	Hspa1a;Hspa1b	sp|Q61696|HS71A_MOUSE Heat shock 70 kDa protein 1A OS=Mus musculus OX=10090 GN=Hspa1a PE=1 SV=2;sp|P17879|HS71B_MOUSE Heat shock 70 kDa protein 1B OS=Mus musculus OX=10090 GN=Hspa1b PE=1 SV=3	15	-0.140925	0.0302416	0.00915248	0.0132774	-0.0246568	0.0938157	0.139838	-0.0689927	0.011215	0.0345795
P61027	P61027	Ras-related protein Rab-10	Rab10	sp|P61027|RAB10_MOUSE Ras-related protein Rab-10 OS=Mus musculus OX=10090 GN=Rab10 PE=1 SV=1	12	0.0289679	-0.00622074	0.00500034	0.0173865	0.197246	0.0270338	0.0584163	0.0525563	0.0111934	0.0554863
O88587-2;O88587	O88587-2;O88587	Catechol O-methyltransferase	Comt	sp|O88587-2|COMT_MOUSE Isoform Soluble of Catechol O-methyltransferase OS=Mus musculus OX=10090 GN=Comt;sp|O88587|COMT_MOUSE Catechol O-methyltransferase OS=Mus musculus OX=10090 GN=Comt PE=1 SV=2	13	-0.0118054	0.0848198	0.0340628	-0.0290499	-0.0994778	-0.0463244	-0.0700728	-0.0462861	0.0111287	-0.0581986
Q61210;Q61210-2;Q61210-4;Q61210-3	Q61210;Q61210-2;Q61210-4;Q61210-3	Rho guanine nucleotide exchange factor 1	Arhgef1	sp|Q61210|ARHG1_MOUSE Rho guanine nucleotide exchange factor 1 OS=Mus musculus OX=10090 GN=Arhgef1 PE=1 SV=2;sp|Q61210-2|ARHG1_MOUSE Isoform 2 of Rho guanine nucleotide exchange factor 1 OS=Mus musculus OX=10090 GN=Arhgef1;sp|Q61210-4|ARHG1_MOUSE Isoform 4	11	-0.0811872	0.0578864	-0.0356375	0.116601	-0.047004	0.0497595	0.0366478	0.0840257	0.0111245	0.0432036
Q3UDE2	Q3UDE2	Tubulin--tyrosine ligase-like protein 12	Ttll12	sp|Q3UDE2|TTL12_MOUSE Tubulin--tyrosine ligase-like protein 12 OS=Mus musculus OX=10090 GN=Ttll12 PE=1 SV=1	30	-0.0202378	-0.0233718	0.0531096	0.0424738	-0.00418568	0.0256128	0.0699005	-0.00423598	0.011118	0.0107136
O88447	O88447	Kinesin light chain 1	Klc1	sp|O88447|KLC1_MOUSE Kinesin light chain 1 OS=Mus musculus OX=10090 GN=Klc1 PE=1 SV=3	23	-0.0704849	0.0419074	-0.0196884	0.0456805	-0.00162496	-0.0426486	-0.0526877	0.0576189	0.0111095	-0.0221368
P51949	P51949	CDK-activating kinase assembly factor MAT1	Mnat1	sp|P51949|MAT1_MOUSE CDK-activating kinase assembly factor MAT1 OS=Mus musculus OX=10090 GN=Mnat1 PE=1 SV=2	4	-0.041792	0.0188369	0.0033618	0.0719382	-0.171859	-0.174628	0.141662	-0.444863	0.0110994	-0.173243
P28656	P28656	Nucleosome assembly protein 1-like 1	Nap1l1	sp|P28656|NP1L1_MOUSE Nucleosome assembly protein 1-like 1 OS=Mus musculus OX=10090 GN=Nap1l1 PE=1 SV=2	24	0.00321347	-0.03687	0.018974	0.0201131	-0.0203594	-0.0497127	0.0250279	-0.0308645	0.0110937	-0.025612
Q80TM9;Q80TM9-3;Q80TM9-2;Q80TM9-6;Q80TM9-4;Q80TM9-5;Q80TM9-7	Q80TM9;Q80TM9-3;Q80TM9-2;Q80TM9-6	Nischarin	Nisch	sp|Q80TM9|NISCH_MOUSE Nischarin OS=Mus musculus OX=10090 GN=Nisch PE=1 SV=2;sp|Q80TM9-3|NISCH_MOUSE Isoform 3 of Nischarin OS=Mus musculus OX=10090 GN=Nisch;sp|Q80TM9-2|NISCH_MOUSE Isoform 2 of Nischarin OS=Mus musculus OX=10090 GN=Nisch;sp|Q80TM9-6|NISCH_	10	0.0828796	-0.0932307	-0.0607383	0.13092	0.00402516	-0.0711613	0.0645984	0.153413	0.0110706	0.0343118
P17751	P17751	Triosephosphate isomerase	Tpi1	sp|P17751|TPIS_MOUSE Triosephosphate isomerase OS=Mus musculus OX=10090 GN=Tpi1 PE=1 SV=4	40	0.0420113	-0.0387296	0.0455896	-0.0201487	0.0554144	-0.0320826	-0.0164683	-0.0202215	0.0109313	-0.0183449
O54774	O54774	AP-3 complex subunit delta-1	Ap3d1	sp|O54774|AP3D1_MOUSE AP-3 complex subunit delta-1 OS=Mus musculus OX=10090 GN=Ap3d1 PE=1 SV=1	39	0.00872725	0.0163328	0.013101	-0.0693843	0.0705785	0.0406163	0.0749602	0.0125308	0.0109141	0.0555974
Q9D8U8	Q9D8U8	Sorting nexin-5	Snx5	sp|Q9D8U8|SNX5_MOUSE Sorting nexin-5 OS=Mus musculus OX=10090 GN=Snx5 PE=1 SV=1	32	-0.0710339	0.0188186	0.0966754	0.00266494	-0.0490886	-0.0100202	0.0386235	0.0261656	0.0107418	0.00807272
Q9CQW1	Q9CQW1	Synaptobrevin homolog YKT6	Ykt6	sp|Q9CQW1|YKT6_MOUSE Synaptobrevin homolog YKT6 OS=Mus musculus OX=10090 GN=Ykt6 PE=1 SV=1	7	-0.0162519	-0.0224443	0.0752237	0.0377156	-0.0873293	-0.0394488	-0.041081	0.0166612	0.0107319	-0.0402649
P17742	P17742	Peptidyl-prolyl cis-trans isomerase A;Peptidyl-prolyl cis-trans isomerase A, N-terminally processed	Ppia	sp|P17742|PPIA_MOUSE Peptidyl-prolyl cis-trans isomerase A OS=Mus musculus OX=10090 GN=Ppia PE=1 SV=2	49	0.00537708	0.0160701	0.0484831	-0.0121465	-0.0446649	0.000675929	-0.00872965	-0.0486591	0.0107236	-0.0266973
Q9JKB1;P58321	Q9JKB1;P58321	Ubiquitin carboxyl-terminal hydrolase isozyme L3;Ubiquitin carboxyl-terminal hydrolase isozyme L4	Uchl3;Uchl4	sp|Q9JKB1|UCHL3_MOUSE Ubiquitin carboxyl-terminal hydrolase isozyme L3 OS=Mus musculus OX=10090 GN=Uchl3 PE=1 SV=2;sp|P58321|UCHL4_MOUSE Ubiquitin carboxyl-terminal hydrolase isozyme L4 OS=Mus musculus OX=10090 GN=Uchl4 PE=2 SV=1	20	0.0170632	0.0659008	0.00434695	-0.0161096	-0.0225879	0.0273007	0.0304612	0.0197306	0.0107051	0.0235156
P54227;P63042;REV__Q9WTN3-4;REV__Q9WTN3-2;REV__Q9WTN3-3;REV__Q9WTN3	P54227	Stathmin	Stmn1	sp|P54227|STMN1_MOUSE Stathmin OS=Mus musculus OX=10090 GN=Stmn1 PE=1 SV=2	12	0.0578802	-0.0210312	-0.0223263	0.0422578	0.0275313	0.0262482	0.0662837	-0.0159381	0.0106133	0.0268898
Q3THG9	Q3THG9	Alanyl-tRNA editing protein Aarsd1	Aarsd1	sp|Q3THG9|AASD1_MOUSE Alanyl-tRNA editing protein Aarsd1 OS=Mus musculus OX=10090 GN=Aarsd1 PE=1 SV=2	6	-0.0299967	0.0511321	0.111897	-0.113338	-0.222652	0.0691216	-0.0749862	-0.254508	0.0105677	-0.148819
P62340	P62340	TATA box-binding protein-like protein 1	Tbpl1	sp|P62340|TBPL1_MOUSE TATA box-binding protein-like protein 1 OS=Mus musculus OX=10090 GN=Tbpl1 PE=1 SV=1	3	0.10524	-0.084322	-0.336467	0.595824	0.0538571	0.0237347	-0.177913	-0.265927	0.0104588	-0.077089
Q4KML4	Q4KML4	Costars family protein ABRACL	Abracl	sp|Q4KML4|ABRAL_MOUSE Costars family protein ABRACL OS=Mus musculus OX=10090 GN=Abracl PE=1 SV=1	6	0.0211462	0.0584675	-0.000253577	-0.0349132	-0.116246	-0.0742779	-0.0320981	-0.0601616	0.0104463	-0.0672197
P53994;P59279	P53994;P59279	Ras-related protein Rab-2A;Ras-related protein Rab-2B	Rab2a;Rab2b	sp|P53994|RAB2A_MOUSE Ras-related protein Rab-2A OS=Mus musculus OX=10090 GN=Rab2a PE=1 SV=1;sp|P59279|RAB2B_MOUSE Ras-related protein Rab-2B OS=Mus musculus OX=10090 GN=Rab2b PE=1 SV=1	4	0.047133	-0.296915	-0.0262914	0.144393	0.212696	0.122399	-0.106918	-0.0585334	0.0104208	0.0319329
P63001;P60764	P63001;P60764	Ras-related C3 botulinum toxin substrate 1;Ras-related C3 botulinum toxin substrate 3	Rac1;Rac3	sp|P63001|RAC1_MOUSE Ras-related C3 botulinum toxin substrate 1 OS=Mus musculus OX=10090 GN=Rac1 PE=1 SV=1;sp|P60764|RAC3_MOUSE Ras-related C3 botulinum toxin substrate 3 OS=Mus musculus OX=10090 GN=Rac3 PE=1 SV=1	12	0.0330435	0.0960053	-0.0123463	-0.0408489	-0.0267812	0.0504735	-0.0526417	-0.0559927	0.0103486	-0.0397114
O54988-2;O54988	O54988-2;O54988	STE20-like serine/threonine-protein kinase	Slk	sp|O54988-2|SLK_MOUSE Isoform 2 of STE20-like serine/threonine-protein kinase OS=Mus musculus OX=10090 GN=Slk;sp|O54988|SLK_MOUSE STE20-like serine/threonine-protein kinase OS=Mus musculus OX=10090 GN=Slk PE=1 SV=2	57	-0.0538233	0.0540205	0.00133957	0.0191518	0.0117899	0.000629131	0.0323295	0.0315646	0.0102457	0.0216773
Q9JI10;Q9JI10-2	Q9JI10;Q9JI10-2	Serine/threonine-protein kinase 3;Serine/threonine-protein kinase 3 36kDa subunit;Serine/threonine-protein kinase 3 20kDa subunit	Stk3	sp|Q9JI10|STK3_MOUSE Serine/threonine-protein kinase 3 OS=Mus musculus OX=10090 GN=Stk3 PE=1 SV=1;sp|Q9JI10-2|STK3_MOUSE Isoform 2 of Serine/threonine-protein kinase 3 OS=Mus musculus OX=10090 GN=Stk3	6	-0.00183698	0.0222878	0.152917	-0.0779309	-0.0421836	0.0717718	0.0289802	0.105327	0.0102254	0.050376
Q60864	Q60864	Stress-induced-phosphoprotein 1	Stip1	sp|Q60864|STIP1_MOUSE Stress-induced-phosphoprotein 1 OS=Mus musculus OX=10090 GN=Stip1 PE=1 SV=1	82	0.00207143	0.0183331	-0.0150607	0.0310729	0.0152362	-0.00294435	0.0182942	0.0501743	0.0102022	0.0167652
Q922B2	Q922B2	Aspartate--tRNA ligase, cytoplasmic	Dars	sp|Q922B2|SYDC_MOUSE Aspartate--tRNA ligase, cytoplasmic OS=Mus musculus OX=10090 GN=Dars PE=1 SV=2	42	-0.0336109	0.0326458	-0.012288	0.045579	-0.0063526	0.0331114	0.0347856	0.0465996	0.0101789	0.0339485
Q9D8Y7	Q9D8Y7	Tumor necrosis factor alpha-induced protein 8-like protein 2	Tnfaip8l2	sp|Q9D8Y7|TP8L2_MOUSE Tumor necrosis factor alpha-induced protein 8-like protein 2 OS=Mus musculus OX=10090 GN=Tnfaip8l2 PE=1 SV=1	11	-0.0180644	0.0300959	-0.00307286	0.0233016	-0.0173104	0.0116098	0.0148883	0.0345656	0.0101144	0.013249
Q9Z0S1	Q9Z0S1	3(2),5-bisphosphate nucleotidase 1	Bpnt1	sp|Q9Z0S1|BPNT1_MOUSE 3(2),5-bisphosphate nucleotidase 1 OS=Mus musculus OX=10090 GN=Bpnt1 PE=1 SV=2	21	0.00543756	-0.034997	0.0147322	0.0248108	-0.0539792	-0.0919326	0.0394472	-0.0247558	0.0100849	-0.0393675
P80317	P80317	T-complex protein 1 subunit zeta	Cct6a	sp|P80317|TCPZ_MOUSE T-complex protein 1 subunit zeta OS=Mus musculus OX=10090 GN=Cct6a PE=1 SV=3	38	0.00795099	-0.0744474	0.0216185	0.0120396	0.0398355	-0.0597529	0.0251242	0.0121509	0.0099953	0.0186375
Q9D1P4	Q9D1P4	Cysteine and histidine-rich domain-containing protein 1	Chordc1	sp|Q9D1P4|CHRD1_MOUSE Cysteine and histidine-rich domain-containing protein 1 OS=Mus musculus OX=10090 GN=Chordc1 PE=1 SV=1	22	0.0267088	-0.034607	0.179205	-0.00676026	0.0240921	-0.0659989	0.105614	0.0521304	0.00997425	0.0381113
P35700	P35700	Peroxiredoxin-1	Prdx1	sp|P35700|PRDX1_MOUSE Peroxiredoxin-1 OS=Mus musculus OX=10090 GN=Prdx1 PE=1 SV=1	32	-0.0153275	-0.0136788	0.0491427	0.0335698	-0.0597781	-0.0194319	-0.00394639	-0.0402417	0.00994552	-0.0298368
Q80UY1	Q80UY1	UPF0586 protein C9orf41 homolog		sp|Q80UY1|CARME_MOUSE Carnosine N-methyltransferase OS=Mus musculus OX=10090 GN=Carnmt1 PE=1 SV=1	3	-0.0031121	-0.123405	0.0229486	0.0651829	-0.0386671	-0.134881	-0.0157381	-0.690377	0.00991825	-0.0867739
P47856-2;P47856;Q9Z2Z9	P47856-2;P47856	Glutamine--fructose-6-phosphate aminotransferase [isomerizing] 1	Gfpt1	sp|P47856-2|GFPT1_MOUSE Isoform 2 of Glutamine--fructose-6-phosphate aminotransferase [isomerizing] 1 OS=Mus musculus OX=10090 GN=Gfpt1;sp|P47856|GFPT1_MOUSE Glutamine--fructose-6-phosphate aminotransferase [isomerizing] 1 OS=Mus musculus OX=10090 GN=Gfpt1	37	0.0121963	0.00181486	0.0308955	0.00760196	-0.0518906	-0.036659	0.00878902	-0.0180914	0.00989913	-0.0273752
Q9D1A2	Q9D1A2	Cytosolic non-specific dipeptidase	Cndp2	sp|Q9D1A2|CNDP2_MOUSE Cytosolic non-specific dipeptidase OS=Mus musculus OX=10090 GN=Cndp2 PE=1 SV=1	37	0.00152755	0.0181879	-0.0692044	0.0569819	-0.0712933	-0.0977942	-0.056009	0.00403858	0.00985773	-0.0636511
Q9CQ86	Q9CQ86	Migration and invasion enhancer 1	Mien1	sp|Q9CQ86|MIEN1_MOUSE Migration and invasion enhancer 1 OS=Mus musculus OX=10090 GN=Mien1 PE=1 SV=1	5	0.0559087	-0.0362756	-0.0591095	0.0940709	-0.131795	-0.150127	-0.131858	-0.0809509	0.00981653	-0.131827
P62962	P62962	Profilin-1	Pfn1	sp|P62962|PROF1_MOUSE Profilin-1 OS=Mus musculus OX=10090 GN=Pfn1 PE=1 SV=2	76	-0.00919982	0.00815264	0.0114737	0.0124552	-0.0474198	0.0337615	-0.0420629	-0.0202164	0.00981317	-0.0311396
P59672-2;P59672;Q8BIZ1-3	P59672-2;P59672	Ankyrin repeat and SAM domain-containing protein 1A	Anks1a	sp|P59672-2|ANS1A_MOUSE Isoform 2 of Ankyrin repeat and SAM domain-containing protein 1A OS=Mus musculus OX=10090 GN=Anks1a;sp|P59672|ANS1A_MOUSE Ankyrin repeat and SAM domain-containing protein 1A OS=Mus musculus OX=10090 GN=Anks1a PE=1 SV=3	6	0.274055	-0.141935	0.0671121	-0.0482259	0.0994636	-0.237471	-0.0409777	0.0301005	0.00944309	-0.00543856
Q8CFI7	Q8CFI7	DNA-directed RNA polymerase II subunit RPB2	Polr2b	sp|Q8CFI7|RPB2_MOUSE DNA-directed RNA polymerase II subunit RPB2 OS=Mus musculus OX=10090 GN=Polr2b PE=1 SV=2	23	-0.028937	0.0183817	0.000251384	0.0986929	-0.0110419	0.057373	0.0712436	0.114795	0.00931655	0.0643083
P60335	P60335	Poly(rC)-binding protein 1	Pcbp1	sp|P60335|PCBP1_MOUSE Poly(rC)-binding protein 1 OS=Mus musculus OX=10090 GN=Pcbp1 PE=1 SV=1	33	0.0165531	-0.00825688	0.00199297	0.0277603	-0.0464169	-0.0247396	-0.0204531	-0.00605597	0.00927302	-0.0225963
Q99020	Q99020	Heterogeneous nuclear ribonucleoprotein A/B	Hnrnpab	sp|Q99020|ROAA_MOUSE Heterogeneous nuclear ribonucleoprotein A/B OS=Mus musculus OX=10090 GN=Hnrnpab PE=1 SV=1	9	0.0358143	0.0450394	-0.0173333	-0.0364358	0.123021	0.215191	0.00497389	0.0837972	0.0092405	0.103409
Q8K124	Q8K124	Pleckstrin homology domain-containing family O member 2	Plekho2	sp|Q8K124|PKHO2_MOUSE Pleckstrin homology domain-containing family O member 2 OS=Mus musculus OX=10090 GN=Plekho2 PE=1 SV=1	14	0.0169293	-0.165883	0.0169521	0.00146911	0.0702289	-0.17604	0.195359	0.103961	0.00919923	0.0870949
Q7TPR4;O88990	Q7TPR4	Alpha-actinin-1	Actn1	sp|Q7TPR4|ACTN1_MOUSE Alpha-actinin-1 OS=Mus musculus OX=10090 GN=Actn1 PE=1 SV=1	82	-0.0914763	-0.0111714	0.0295342	0.0353657	0.145911	0.176505	0.230387	0.242058	0.00918139	0.203446
Q99JY9;Q641P0;Q641P0-2	Q99JY9	Actin-related protein 3	Actr3	sp|Q99JY9|ARP3_MOUSE Actin-related protein 3 OS=Mus musculus OX=10090 GN=Actr3 PE=1 SV=3	42	-0.0210996	-0.0051844	0.0234869	0.0505469	0.010541	0.0433831	0.0337274	0.0367773	0.00915126	0.0352524
Q6PB44-2;Q6PB44	Q6PB44-2;Q6PB44	Tyrosine-protein phosphatase non-receptor type 23	Ptpn23	sp|Q6PB44-2|PTN23_MOUSE Isoform 2 of Tyrosine-protein phosphatase non-receptor type 23 OS=Mus musculus OX=10090 GN=Ptpn23;sp|Q6PB44|PTN23_MOUSE Tyrosine-protein phosphatase non-receptor type 23 OS=Mus musculus OX=10090 GN=Ptpn23 PE=1 SV=2	24	-0.039139	-0.00945643	0.0510205	0.0277151	-0.0115312	-0.00923533	-0.0570525	0.152701	0.00912933	-0.0103833
Q06138	Q06138	Calcium-binding protein 39	Cab39	sp|Q06138|CAB39_MOUSE Calcium-binding protein 39 OS=Mus musculus OX=10090 GN=Cab39 PE=1 SV=2	17	-0.0236694	0.013795	0.00439729	0.0420608	-0.0710754	-0.0137767	0.0590317	0.0307053	0.00909616	0.00846433
Q8R3D1	Q8R3D1	TBC1 domain family member 13	Tbc1d13	sp|Q8R3D1|TBC13_MOUSE TBC1 domain family member 13 OS=Mus musculus OX=10090 GN=Tbc1d13 PE=1 SV=1	7	-0.0470478	-0.152236	0.20313	0.0652108	-0.0635806	-0.272454	0.114875	-0.0336601	0.0090815	-0.0486204
Q99K85	Q99K85	Phosphoserine aminotransferase	Psat1	sp|Q99K85|SERC_MOUSE Phosphoserine aminotransferase OS=Mus musculus OX=10090 GN=Psat1 PE=1 SV=1	31	-0.0618198	0.0666845	0.0197059	-0.00161761	-0.0614415	0.0291895	0.0156097	-0.0531064	0.00904416	-0.0187484
Q6P6L0-3;Q6P6L0	Q6P6L0-3;Q6P6L0	Filamin A-interacting protein 1-like	Filip1l	sp|Q6P6L0-3|FIL1L_MOUSE Isoform 3 of Filamin A-interacting protein 1-like OS=Mus musculus OX=10090 GN=Filip1l;sp|Q6P6L0|FIL1L_MOUSE Filamin A-interacting protein 1-like OS=Mus musculus OX=10090 GN=Filip1l PE=1 SV=2	6	0.119301	0.0399701	-0.0220454	-0.281502	0.161972	-0.0269181	0.300681	0.208558	0.00896233	0.185265
P21126	P21126	Ubiquitin-like protein 4A	Ubl4a	sp|P21126|UBL4A_MOUSE Ubiquitin-like protein 4A OS=Mus musculus OX=10090 GN=Ubl4a PE=1 SV=1	6	0.0506857	0.0588873	-0.123456	-0.0328375	-0.0703303	0.120925	0.0936887	0.0280428	0.00892412	0.0608658
Q9QUH0	Q9QUH0	Glutaredoxin-1	Glrx	sp|Q9QUH0|GLRX1_MOUSE Glutaredoxin-1 OS=Mus musculus OX=10090 GN=Glrx PE=1 SV=3	8	0.0100235	0.00468286	0.0743022	0.0077169	-0.0194564	-0.038723	-0.0689311	-0.028703	0.00887022	-0.033713
Q9QZD9	Q9QZD9	Eukaryotic translation initiation factor 3 subunit I	Eif3i	sp|Q9QZD9|EIF3I_MOUSE Eukaryotic translation initiation factor 3 subunit I OS=Mus musculus OX=10090 GN=Eif3i PE=1 SV=1	17	0.0125663	0.0066743	0.00370127	0.0109769	0.0628952	0.0162624	-0.0398967	0.0678116	0.0088256	0.0395788
P69566;P69566-2	P69566;P69566-2	Ran-binding protein 9	Ranbp9	sp|P69566|RANB9_MOUSE Ran-binding protein 9 OS=Mus musculus OX=10090 GN=Ranbp9 PE=1 SV=1;sp|P69566-2|RANB9_MOUSE Isoform 2 of Ran-binding protein 9 OS=Mus musculus OX=10090 GN=Ranbp9	10	-0.028477	-0.0103278	0.0279595	0.0309608	-0.062691	-0.0827931	-0.0224619	0.023915	0.00881586	-0.0425764
Q9Z2V5	Q9Z2V5	Histone deacetylase 6	Hdac6	sp|Q9Z2V5|HDAC6_MOUSE Histone deacetylase 6 OS=Mus musculus OX=10090 GN=Hdac6 PE=1 SV=3	9	0.0198571	-0.00725592	-0.00239506	0.0307647	0.0607649	-0.0649804	-0.0600609	-0.0194771	0.008731	-0.039769
P61971	P61971	Nuclear transport factor 2	Nutf2	sp|P61971|NTF2_MOUSE Nuclear transport factor 2 OS=Mus musculus OX=10090 GN=Nutf2 PE=1 SV=1	15	0.0301288	0.0639286	-0.0566554	-0.0128413	-0.0695323	-0.0139199	-0.109018	-0.066375	0.00864375	-0.0679536
Q9DAW9	Q9DAW9	Calponin-3	Cnn3	sp|Q9DAW9|CNN3_MOUSE Calponin-3 OS=Mus musculus OX=10090 GN=Cnn3 PE=1 SV=1	4	0.00945004	0.0900895	0.0075868	0.00774224	0.0257942	-0.0448026	-0.0223132	0.190715	0.00859614	0.0017405
P57780	P57780	Alpha-actinin-4	Actn4	sp|P57780|ACTN4_MOUSE Alpha-actinin-4 OS=Mus musculus OX=10090 GN=Actn4 PE=1 SV=1	105	-0.0667167	0.0409877	-0.00615952	0.0231958	0.173974	0.183031	0.226352	0.26987	0.00851815	0.204692
Q9WVA4;Q9R1Q8	Q9WVA4	Transgelin-2	Tagln2	sp|Q9WVA4|TAGL2_MOUSE Transgelin-2 OS=Mus musculus OX=10090 GN=Tagln2 PE=1 SV=4	31	0.000726834	0.00882202	0.0939664	0.00820678	0.0453551	0.0405078	0.0850758	0.0567431	0.0085144	0.0510491
Q9JIX8-4	Q9JIX8-4	Apoptotic chromatin condensation inducer in the nucleus	Acin1	sp|Q9JIX8-4|ACINU_MOUSE Isoform 4 of Apoptotic chromatin condensation inducer in the nucleus OS=Mus musculus OX=10090 GN=Acin1	3	0.134203	0.0737879	-0.179538	-0.0568639	0.353867	-0.0881767	-0.0817156	0.641593	0.00846199	0.136075
Q99MR6-3;Q99MR6-4;Q99MR6-2;Q99MR6	Q99MR6-3;Q99MR6-4;Q99MR6-2;Q99MR6	Serrate RNA effector molecule homolog	Srrt	sp|Q99MR6-3|SRRT_MOUSE Isoform C of Serrate RNA effector molecule homolog OS=Mus musculus OX=10090 GN=Srrt;sp|Q99MR6-4|SRRT_MOUSE Isoform D of Serrate RNA effector molecule homolog OS=Mus musculus OX=10090 GN=Srrt;sp|Q99MR6-2|SRRT_MOUSE Isoform B of Serrat	29	0.0242791	0.00654975	0.0102539	-0.074324	0.104345	0.157159	0.00790508	0.0435394	0.00840184	0.0739421
Q80WQ2	Q80WQ2	Protein VAC14 homolog	Vac14	sp|Q80WQ2|VAC14_MOUSE Protein VAC14 homolog OS=Mus musculus OX=10090 GN=Vac14 PE=1 SV=1	21	0.00338663	-0.0371031	0.0203383	0.0133391	-0.0937008	-0.0115391	0.000693876	0.0395459	0.00836286	-0.00542259
Q9R1P4	Q9R1P4	Proteasome subunit alpha type-1	Psma1	sp|Q9R1P4|PSA1_MOUSE Proteasome subunit alpha type-1 OS=Mus musculus OX=10090 GN=Psma1 PE=1 SV=1	33	-0.0109716	0.0276205	-0.0289381	0.0714493	-0.0213479	0.0440527	0.00506041	0.0354539	0.00832443	0.0202572
P68254;P68254-2	P68254;P68254-2	14-3-3 protein theta	Ywhaq	sp|P68254|1433T_MOUSE 14-3-3 protein theta OS=Mus musculus OX=10090 GN=Ywhaq PE=1 SV=1;sp|P68254-2|1433T_MOUSE Isoform 2 of 14-3-3 protein theta OS=Mus musculus OX=10090 GN=Ywhaq	19	-0.0164325	0.0535775	0.014476	0.00201394	-0.00814798	0.0180634	0.0198718	0.0220026	0.00824497	0.0189676
P61089	P61089	Ubiquitin-conjugating enzyme E2 N	Ube2n	sp|P61089|UBE2N_MOUSE Ubiquitin-conjugating enzyme E2 N OS=Mus musculus OX=10090 GN=Ube2n PE=1 SV=1	11	-0.0126315	-0.0479835	0.0290985	0.0605672	-0.0392837	-0.095596	-0.0398393	-0.0455662	0.00823347	-0.0427028
Q62422	Q62422	Osteoclast-stimulating factor 1	Ostf1	sp|Q62422|OSTF1_MOUSE Osteoclast-stimulating factor 1 OS=Mus musculus OX=10090 GN=Ostf1 PE=1 SV=2	15	0.012371	0.00401179	0.0210693	-0.0436385	-0.00119095	-0.0471029	0.0219024	-0.0201638	0.00819141	-0.0106774
Q9EST5;Q9EST5-2	Q9EST5;Q9EST5-2	Acidic leucine-rich nuclear phosphoprotein 32 family member B	Anp32b	sp|Q9EST5|AN32B_MOUSE Acidic leucine-rich nuclear phosphoprotein 32 family member B OS=Mus musculus OX=10090 GN=Anp32b PE=1 SV=1;sp|Q9EST5-2|AN32B_MOUSE Isoform 2 of Acidic leucine-rich nuclear phosphoprotein 32 family member B OS=Mus musculus OX=10090 GN=	5	0.0213479	-0.0276132	-0.00498193	0.0356567	0.00939553	-0.0048014	0.12306	0.0330124	0.00818298	0.021204
Q60631;Q60631-2	Q60631;Q60631-2	Growth factor receptor-bound protein 2	Grb2	sp|Q60631|GRB2_MOUSE Growth factor receptor-bound protein 2 OS=Mus musculus OX=10090 GN=Grb2 PE=1 SV=1;sp|Q60631-2|GRB2_MOUSE Isoform 2 of Growth factor receptor-bound protein 2 OS=Mus musculus OX=10090 GN=Grb2	12	0.00928845	0.00703683	0.0758434	-0.015616	0.0265266	-0.0539822	0.0743082	-0.0105057	0.00816264	0.00801045
Q6P069-2;Q6P069	Q6P069-2;Q6P069	Sorcin	Sri	sp|Q6P069-2|SORCN_MOUSE Isoform 2 of Sorcin OS=Mus musculus OX=10090 GN=Sri;sp|Q6P069|SORCN_MOUSE Sorcin OS=Mus musculus OX=10090 GN=Sri PE=1 SV=1	22	-0.0336809	0.0387065	0.0697323	-0.022431	-0.0395667	-0.0100336	0.0371959	-0.0279668	0.00813777	-0.0190002
Q9QY06-2;Q9QY06;Q9QY06-3	Q9QY06-2;Q9QY06;Q9QY06-3	Unconventional myosin-IXb	Myo9b	sp|Q9QY06-2|MYO9B_MOUSE Isoform 2 of Unconventional myosin-IXb OS=Mus musculus OX=10090 GN=Myo9b;sp|Q9QY06|MYO9B_MOUSE Unconventional myosin-IXb OS=Mus musculus OX=10090 GN=Myo9b PE=1 SV=2;sp|Q9QY06-3|MYO9B_MOUSE Isoform 3 of Unconventional myosin-IXb OS=M	56	-0.0339861	-0.0181582	0.0710905	0.0343934	0.01818	0.0622081	0.178648	0.0608626	0.0081176	0.0615354
P63073	P63073	Eukaryotic translation initiation factor 4E	Eif4e	sp|P63073|IF4E_MOUSE Eukaryotic translation initiation factor 4E OS=Mus musculus OX=10090 GN=Eif4e PE=1 SV=1	7	0.0108548	0.0306946	-0.0585098	0.00537229	0.00388163	0.0280438	-0.0682049	-0.0150915	0.00811354	-0.00560493
P40124;Q9CYT6	P40124	Adenylyl cyclase-associated protein 1	Cap1	sp|P40124|CAP1_MOUSE Adenylyl cyclase-associated protein 1 OS=Mus musculus OX=10090 GN=Cap1 PE=1 SV=4	67	-0.00197571	-0.00824528	0.0180922	0.0377873	0.0517355	0.0254484	0.0657016	0.0880688	0.00805823	0.0587186
Q9JLI8;Q9JLI8-2	Q9JLI8	Squamous cell carcinoma antigen recognized by T-cells 3	Sart3	sp|Q9JLI8|SART3_MOUSE Squamous cell carcinoma antigen recognized by T-cells 3 OS=Mus musculus OX=10090 GN=Sart3 PE=1 SV=1	36	0.0050973	0.00211983	0.0109276	0.0425664	0.0302311	-0.0120762	0.0165774	-0.0420255	0.00801246	0.0022506
Q8CBY8-2;Q8CBY8	Q8CBY8-2;Q8CBY8	Dynactin subunit 4	Dctn4	sp|Q8CBY8-2|DCTN4_MOUSE Isoform 2 of Dynactin subunit 4 OS=Mus musculus OX=10090 GN=Dctn4;sp|Q8CBY8|DCTN4_MOUSE Dynactin subunit 4 OS=Mus musculus OX=10090 GN=Dctn4 PE=1 SV=1	7	0.089029	0.148484	-0.0813445	-0.0731622	0.0676797	0.00239943	-0.0715897	0.165904	0.0079334	0.0350396
Q99PG2;Q99PG2-2	Q99PG2;Q99PG2-2	Opioid growth factor receptor	Ogfr	sp|Q99PG2|OGFR_MOUSE Opioid growth factor receptor OS=Mus musculus OX=10090 GN=Ogfr PE=1 SV=1;sp|Q99PG2-2|OGFR_MOUSE Isoform 2 of Opioid growth factor receptor OS=Mus musculus OX=10090 GN=Ogfr	25	0.00189172	0.0137145	-0.0657729	0.0359383	-0.0447018	-0.0433726	-0.0245065	-0.0388493	0.00780312	-0.041111
Q8CI51;Q8CI51-2;Q8CI51-3	Q8CI51;Q8CI51-2	PDZ and LIM domain protein 5	Pdlim5	sp|Q8CI51|PDLI5_MOUSE PDZ and LIM domain protein 5 OS=Mus musculus OX=10090 GN=Pdlim5 PE=1 SV=4;sp|Q8CI51-2|PDLI5_MOUSE Isoform 2 of PDZ and LIM domain protein 5 OS=Mus musculus OX=10090 GN=Pdlim5	30	0.0501305	-0.00531943	0.0200038	-0.00443794	0.0550682	0.0112929	0.029674	0.056981	0.00778293	0.0423711
Q3UFY7;Q3UFY7-4;Q3UFY7-2;Q3UFY7-3	Q3UFY7;Q3UFY7-4;Q3UFY7-2	7-methylguanosine phosphate-specific 5-nucleotidase	Nt5c3b	sp|Q3UFY7|5NT3B_MOUSE 7-methylguanosine phosphate-specific 5-nucleotidase OS=Mus musculus OX=10090 GN=Nt5c3b PE=1 SV=3;sp|Q3UFY7-4|5NT3B_MOUSE Isoform 4 of 7-methylguanosine phosphate-specific 5-nucleotidase OS=Mus musculus OX=10090 GN=Nt5c3b;sp|Q3UFY7-2	12	0.0194787	-0.013884	0.144561	-0.00392585	-0.0694432	-0.0702867	0.0383064	-0.177758	0.00777644	-0.0698649
Q8K2V6;Q8K2V6-2	Q8K2V6;Q8K2V6-2	Importin-11	Ipo11	sp|Q8K2V6|IPO11_MOUSE Importin-11 OS=Mus musculus OX=10090 GN=Ipo11 PE=1 SV=1;sp|Q8K2V6-2|IPO11_MOUSE Isoform 2 of Importin-11 OS=Mus musculus OX=10090 GN=Ipo11	24	-0.0126564	-0.0534285	0.0281383	0.0946315	-0.0283284	0.00893188	0.021627	-0.0187825	0.00774094	-0.00492529
P70296;Q8VIN1-2;Q8VIN1	P70296	Phosphatidylethanolamine-binding protein 1;Hippocampal cholinergic neurostimulating peptide	Pebp1	sp|P70296|PEBP1_MOUSE Phosphatidylethanolamine-binding protein 1 OS=Mus musculus OX=10090 GN=Pebp1 PE=1 SV=3	19	-0.0165493	0.0138127	0.0300386	0.00131533	-0.113776	-0.0370951	-0.028521	-0.0995778	0.007564	-0.0683364
Q920E5	Q920E5	Farnesyl pyrophosphate synthase	Fdps	sp|Q920E5|FPPS_MOUSE Farnesyl pyrophosphate synthase OS=Mus musculus OX=10090 GN=Fdps PE=1 SV=1	27	0.0089992	0.00609483	-0.00184052	0.0348217	-0.0218565	-0.0482024	-0.0163286	-0.0325781	0.00754701	-0.0272173
P24270	P24270	Catalase	Cat	sp|P24270|CATA_MOUSE Catalase OS=Mus musculus OX=10090 GN=Cat PE=1 SV=4	10	-0.00151952	0.0545866	0.0164564	-0.161846	0.282402	0.273477	0.0382383	-0.166205	0.00746845	0.155858
Q99KQ4	Q99KQ4	Nicotinamide phosphoribosyltransferase	Nampt	sp|Q99KQ4|NAMPT_MOUSE Nicotinamide phosphoribosyltransferase OS=Mus musculus OX=10090 GN=Nampt PE=1 SV=1	43	-0.0360269	0.0426147	0.0265749	-0.0117745	-0.0308362	0.0018997	-0.0265761	-0.0274571	0.00740021	-0.0270166
Q8CIS0-2;Q8CIS0	Q8CIS0-2;Q8CIS0	Caspase recruitment domain-containing protein 11	Card11	sp|Q8CIS0-2|CAR11_MOUSE Isoform 2 of Caspase recruitment domain-containing protein 11 OS=Mus musculus OX=10090 GN=Card11;sp|Q8CIS0|CAR11_MOUSE Caspase recruitment domain-containing protein 11 OS=Mus musculus OX=10090 GN=Card11 PE=1 SV=2	46	-0.0581435	-0.0804466	0.102547	0.0729347	-0.0375744	-0.0293755	0.074833	0.065694	0.00739559	0.0181593
P70460	P70460	Vasodilator-stimulated phosphoprotein	Vasp	sp|P70460|VASP_MOUSE Vasodilator-stimulated phosphoprotein OS=Mus musculus OX=10090 GN=Vasp PE=1 SV=4	13	0.0479344	0.252334	-0.0333257	-0.0512575	0.124306	0.37775	0.183743	0.165849	0.00730434	0.174796
P28474;Q64437	P28474	Alcohol dehydrogenase class-3	Adh5	sp|P28474|ADHX_MOUSE Alcohol dehydrogenase class-3 OS=Mus musculus OX=10090 GN=Adh5 PE=1 SV=3	18	0.0078509	-0.00424724	0.0163398	0.00670036	-0.0261578	-0.00959225	-0.0301516	-0.00355762	0.00727563	-0.017875
Q78JT3	Q78JT3	3-hydroxyanthranilate 3,4-dioxygenase	Haao	sp|Q78JT3|3HAO_MOUSE 3-hydroxyanthranilate 3,4-dioxygenase OS=Mus musculus OX=10090 GN=Haao PE=1 SV=1	8	-0.00749839	-0.0122107	0.0217844	0.12126	-0.0344709	-0.0873156	-0.0797579	-0.0128034	0.007143	-0.0571144
Q9Z172-2;Q9Z172	Q9Z172-2;Q9Z172	Small ubiquitin-related modifier 3	Sumo3	sp|Q9Z172-2|SUMO3_MOUSE Isoform 2 of Small ubiquitin-related modifier 3 OS=Mus musculus OX=10090 GN=Sumo3;sp|Q9Z172|SUMO3_MOUSE Small ubiquitin-related modifier 3 OS=Mus musculus OX=10090 GN=Sumo3 PE=1 SV=1	3	6.84482e-05	0.0139119	-0.0196784	0.0898811	0.186214	0.167894	0.309458	0.304445	0.00699019	0.245329
Q8C5K5;Q8C5K5-2	Q8C5K5;Q8C5K5-2	Uncharacterized protein CXorf38 homolog		sp|Q8C5K5|CX038_MOUSE Uncharacterized protein CXorf38 homolog OS=Mus musculus OX=10090 PE=1 SV=1;sp|Q8C5K5-2|CX038_MOUSE Isoform 2 of Uncharacterized protein CXorf38 homolog OS=Mus musculus OX=10090	5	0.0203047	0.278237	-0.0893683	-0.00638878	-0.321359	0.252147	-0.0480572	-0.0559993	0.00695796	-0.0520283
Q8C3I8	Q8C3I8	Protein HGH1 homolog	Hgh1	sp|Q8C3I8|HGH1_MOUSE Protein HGH1 homolog OS=Mus musculus OX=10090 GN=Hgh1 PE=1 SV=1	6	-0.0481991	0.0620976	0.149111	-0.182371	-0.214749	0.123465	0.145063	0.207114	0.00694923	0.134264
P60843	P60843	Eukaryotic initiation factor 4A-I	Eif4a1	sp|P60843|IF4A1_MOUSE Eukaryotic initiation factor 4A-I OS=Mus musculus OX=10090 GN=Eif4a1 PE=1 SV=1	61	0.0294357	-0.000352048	-0.00175995	0.0142232	-0.0295403	-0.0461007	-0.0402824	-0.0265693	0.00693556	-0.0349114
Q8VD04	Q8VD04	GRIP1-associated protein 1	Gripap1	sp|Q8VD04|GRAP1_MOUSE GRIP1-associated protein 1 OS=Mus musculus OX=10090 GN=Gripap1 PE=1 SV=1	16	0.0881624	0.0257695	-0.0119339	-0.0178898	0.0379367	-0.0160822	-0.0821129	0.12156	0.00691779	0.0109273
Q9CZY3;Q9CZY3-2	Q9CZY3;Q9CZY3-2	Ubiquitin-conjugating enzyme E2 variant 1	Ube2v1	sp|Q9CZY3|UB2V1_MOUSE Ubiquitin-conjugating enzyme E2 variant 1 OS=Mus musculus OX=10090 GN=Ube2v1 PE=1 SV=1;sp|Q9CZY3-2|UB2V1_MOUSE Isoform 2 of Ubiquitin-conjugating enzyme E2 variant 1 OS=Mus musculus OX=10090 GN=Ube2v1	11	0.0174962	-0.0621775	0.0893535	-0.00374782	-0.00808901	-0.0725444	-0.000853771	0.0308448	0.00687417	-0.00447139
Q8K3A9	Q8K3A9	7SK snRNA methylphosphate capping enzyme	Mepce	sp|Q8K3A9|MEPCE_MOUSE 7SK snRNA methylphosphate capping enzyme OS=Mus musculus OX=10090 GN=Mepce PE=1 SV=2	9	0.0584364	-0.0447149	-0.080054	0.0654957	0.0282633	0.0817571	0.00702556	-0.0369204	0.00686079	0.0176444
P26039	P26039	Talin-1	Tln1	sp|P26039|TLN1_MOUSE Talin-1 OS=Mus musculus OX=10090 GN=Tln1 PE=1 SV=2	217	-0.0192728	-0.000292352	0.0195281	0.0139164	0.0495849	0.0264029	0.141682	0.152048	0.00681202	0.0956336
Q9WVQ5	Q9WVQ5	Methylthioribulose-1-phosphate dehydratase	Apip	sp|Q9WVQ5|MTNB_MOUSE Methylthioribulose-1-phosphate dehydratase OS=Mus musculus OX=10090 GN=Apip PE=1 SV=1	18	0.0185073	0.065006	-0.00489332	-0.0629392	0.0154098	0.0058664	0.0627321	-0.00323299	0.00680697	0.0106381
O35841	O35841	Apoptosis inhibitor 5	Api5	sp|O35841|API5_MOUSE Apoptosis inhibitor 5 OS=Mus musculus OX=10090 GN=Api5 PE=1 SV=2	8	-0.00654142	-0.00413839	0.0176043	0.0472674	0.201279	0.122178	-0.0251233	0.13699	0.00673297	0.129584
Q9ESP1	Q9ESP1	Stromal cell-derived factor 2-like protein 1	Sdf2l1	sp|Q9ESP1|SDF2L_MOUSE Stromal cell-derived factor 2-like protein 1 OS=Mus musculus OX=10090 GN=Sdf2l1 PE=1 SV=2	5	-0.070318	0.0837082	-0.106644	0.119564	0.111547	0.131797	-0.0717015	-0.0721209	0.00669512	0.0199228
O35345	O35345	Importin subunit alpha-7	Kpna6	sp|O35345|IMA7_MOUSE Importin subunit alpha-7 OS=Mus musculus OX=10090 GN=Kpna6 PE=1 SV=2	4	-0.00819939	0.00643769	0.0970004	0.00686113	-0.00956075	-0.182059	-0.1024	-0.0636778	0.00664941	-0.0830391
Q99K28;Q99K28-2	Q99K28;Q99K28-2	ADP-ribosylation factor GTPase-activating protein 2	Arfgap2	sp|Q99K28|ARFG2_MOUSE ADP-ribosylation factor GTPase-activating protein 2 OS=Mus musculus OX=10090 GN=Arfgap2 PE=1 SV=1;sp|Q99K28-2|ARFG2_MOUSE Isoform 2 of ADP-ribosylation factor GTPase-activating protein 2 OS=Mus musculus OX=10090 GN=Arfgap2	5	-0.0634301	-0.124986	0.118237	0.0767179	-0.0678187	-0.0670549	0.0565776	-0.0252469	0.0066439	-0.0461509
P62320	P62320	Small nuclear ribonucleoprotein Sm D3	Snrpd3	sp|P62320|SMD3_MOUSE Small nuclear ribonucleoprotein Sm D3 OS=Mus musculus OX=10090 GN=Snrpd3 PE=1 SV=1	7	0.00570737	0.00741509	-0.0406206	0.0166784	0.00407798	0.0808299	-0.00267795	0.0932168	0.00656123	0.0424539
Q8BML9	Q8BML9		Qars	sp|Q8BML9|SYQ_MOUSE Glutamine--tRNA ligase OS=Mus musculus OX=10090 GN=Qars PE=1 SV=1	28	-0.0144294	-0.023354	0.0293398	0.0274602	-0.020222	-0.0757518	-0.0798975	-0.00702981	0.0065154	-0.0479869
P11440	P11440	Cyclin-dependent kinase 1	Cdk1	sp|P11440|CDK1_MOUSE Cyclin-dependent kinase 1 OS=Mus musculus OX=10090 GN=Cdk1 PE=1 SV=3	26	0.000932323	0.0120671	-0.0399069	0.0254639	-0.0425568	-0.0190642	-0.0802575	-0.0648894	0.0064997	-0.0537231
P62827;Q61820	P62827	GTP-binding nuclear protein Ran	Ran	sp|P62827|RAN_MOUSE GTP-binding nuclear protein Ran OS=Mus musculus OX=10090 GN=Ran PE=1 SV=3	16	-0.025882	-0.00933335	0.022195	0.0236532	-0.0470398	-0.0285537	-0.014224	-0.0687213	0.00643081	-0.0377967
Q99KJ8	Q99KJ8	Dynactin subunit 2	Dctn2	sp|Q99KJ8|DCTN2_MOUSE Dynactin subunit 2 OS=Mus musculus OX=10090 GN=Dctn2 PE=1 SV=3	23	0.0141253	0.0301106	-0.00130605	-0.0135843	0.083825	0.0770351	0.0380139	0.121053	0.00640961	0.08043
P22366;P22366-2	P22366;P22366-2	Myeloid differentiation primary response protein MyD88	Myd88	sp|P22366|MYD88_MOUSE Myeloid differentiation primary response protein MyD88 OS=Mus musculus OX=10090 GN=Myd88 PE=1 SV=3;sp|P22366-2|MYD88_MOUSE Isoform 2 of Myeloid differentiation primary response protein MyD88 OS=Mus musculus OX=10090 GN=Myd88	3	0.0817704	-0.0691876	0.166322	-0.228515	-0.0236496	-0.0907638	0.132113	0.0277064	0.00629144	0.00202844
P62869	P62869	Transcription elongation factor B polypeptide 2	Tceb2	sp|P62869|ELOB_MOUSE Elongin-B OS=Mus musculus OX=10090 GN=Elob PE=1 SV=1	14	0.0572305	-0.0180276	8.8831e-06	0.0123975	0.102994	0.00296469	-0.00421758	0.0412247	0.0062032	0.0220947
D3Z6Q9;Q7TQF7	D3Z6Q9	Bridging integrator 2	Bin2	sp|D3Z6Q9|BIN2_MOUSE Bridging integrator 2 OS=Mus musculus OX=10090 GN=Bin2 PE=1 SV=1	20	0.0337228	0.0566177	-0.0390886	-0.0213354	-0.0136435	0.0447715	-0.00696075	0.0527915	0.0061937	0.0189054
Q64152-2;Q64152	Q64152-2;Q64152	Transcription factor BTF3	Btf3	sp|Q64152-2|BTF3_MOUSE Isoform 2 of Transcription factor BTF3 OS=Mus musculus OX=10090 GN=Btf3;sp|Q64152|BTF3_MOUSE Transcription factor BTF3 OS=Mus musculus OX=10090 GN=Btf3 PE=1 SV=3	14	0.000865941	0.0114186	-0.0226252	0.0132664	-0.0549682	-0.0843043	-0.0455213	-0.0267743	0.00614226	-0.0502447
P97770-2	P97770-2	THUMP domain-containing protein 3	Thumpd3	sp|P97770-2|THUM3_MOUSE Isoform 2 of THUMP domain-containing protein 3 OS=Mus musculus OX=10090 GN=Thumpd3	16	-0.00305358	0.0153027	-0.0611367	0.0468815	-0.0797077	-0.0313578	-0.0449259	-0.0273145	0.00612457	-0.0381418
Q9QYJ3;Q9D832	Q9QYJ3	DnaJ homolog subfamily B member 1	Dnajb1	sp|Q9QYJ3|DNJB1_MOUSE DnaJ homolog subfamily B member 1 OS=Mus musculus OX=10090 GN=Dnajb1 PE=1 SV=3	16	-0.00284025	-0.0787318	0.0150625	0.12053	-0.000889526	-0.0127156	0.180035	0.183398	0.00611114	0.0895728
P27612	P27612	Phospholipase A-2-activating protein	Plaa	sp|P27612|PLAP_MOUSE Phospholipase A-2-activating protein OS=Mus musculus OX=10090 GN=Plaa PE=1 SV=4	36	0.0658999	-0.0210151	-0.0371414	0.0332311	0.0257126	-0.0775005	0.00095107	0.00974596	0.00610801	0.00534852
Q9D1K2	Q9D1K2	V-type proton ATPase subunit F	Atp6v1f	sp|Q9D1K2|VATF_MOUSE V-type proton ATPase subunit F OS=Mus musculus OX=10090 GN=Atp6v1f PE=1 SV=2	4	0.0610677	0.11097	-0.087005	-0.049071	-0.235011	-0.0839343	-0.118577	-0.178847	0.00599839	-0.148712
P42208	P42208	Septin-2	43710	sp|P42208|SEPT2_MOUSE Septin-2 OS=Mus musculus OX=10090 GN=Sept2 PE=1 SV=2	14	0.014095	-0.0375173	0.0122678	-0.000494394	-0.0329199	0.030385	-0.0232977	0.0697061	0.00588668	0.00354364
Q9D2V7	Q9D2V7	Coronin-7	Coro7	sp|Q9D2V7|CORO7_MOUSE Coronin-7 OS=Mus musculus OX=10090 GN=Coro7 PE=1 SV=2	34	-0.0280101	-0.00930472	0.0208989	0.0349614	0.0310306	0.0029102	0.0383852	0.0920176	0.00579711	0.0347079
Q80TQ2-2;Q80TQ2;Q80TQ2-3	Q80TQ2-2;Q80TQ2	Ubiquitin carboxyl-terminal hydrolase CYLD	Cyld	sp|Q80TQ2-2|CYLD_MOUSE Isoform 1 of Ubiquitin carboxyl-terminal hydrolase CYLD OS=Mus musculus OX=10090 GN=Cyld;sp|Q80TQ2|CYLD_MOUSE Ubiquitin carboxyl-terminal hydrolase CYLD OS=Mus musculus OX=10090 GN=Cyld PE=1 SV=2	12	-0.319838	-0.0402536	0.0518037	0.092113	-0.24907	0.0108374	0.0206355	-0.0506899	0.00577507	-0.0199262
Q9CQR6	Q9CQR6	Serine/threonine-protein phosphatase 6 catalytic subunit;Serine/threonine-protein phosphatase 6 catalytic subunit, N-terminally processed	Ppp6c	sp|Q9CQR6|PPP6_MOUSE Serine/threonine-protein phosphatase 6 catalytic subunit OS=Mus musculus OX=10090 GN=Ppp6c PE=1 SV=1	9	0.0510972	-0.0250069	0.0364267	-0.0734913	0.0227512	0.0161256	-0.00135453	-0.00957595	0.00570988	0.00738555
O54984	O54984	ATPase Asna1	Asna1	sp|O54984|ASNA_MOUSE ATPase Asna1 OS=Mus musculus OX=10090 GN=Asna1 PE=1 SV=2	20	0.00501467	0.0158354	0.00638468	-0.0152372	-0.0211525	-0.00476497	0.00936795	0.00514306	0.00569968	0.000189045
P47754	P47754	F-actin-capping protein subunit alpha-2	Capza2	sp|P47754|CAZA2_MOUSE F-actin-capping protein subunit alpha-2 OS=Mus musculus OX=10090 GN=Capza2 PE=1 SV=3	26	0.0522328	-0.0230776	-0.0232627	0.0343998	0.0540412	0.0499193	-0.0149341	0.0654941	0.00566111	0.0519802
Q76MZ3	Q76MZ3	Serine/threonine-protein phosphatase 2A 65 kDa regulatory subunit A alpha isoform	Ppp2r1a	sp|Q76MZ3|2AAA_MOUSE Serine/threonine-protein phosphatase 2A 65 kDa regulatory subunit A alpha isoform OS=Mus musculus OX=10090 GN=Ppp2r1a PE=1 SV=3	46	-0.000402061	0.0116608	-0.0199304	0.0150917	0.00758673	0.0175632	-0.0623089	0.0187174	0.00562939	0.0125749
Q3UW53	Q3UW53	Protein Niban	Fam129a	sp|Q3UW53|NIBAN_MOUSE Protein Niban OS=Mus musculus OX=10090 GN=Fam129a PE=1 SV=2	70	-0.0190849	-0.0262272	0.0303291	0.0502631	0.0696158	0.0685391	0.103881	0.103901	0.00562207	0.0867484
Q9WV80;REV__A2AJB1	Q9WV80	Sorting nexin-1	Snx1	sp|Q9WV80|SNX1_MOUSE Sorting nexin-1 OS=Mus musculus OX=10090 GN=Snx1 PE=1 SV=1	23	0.0442636	0.0179417	-0.00683271	-0.0285524	0.0652354	0.0721565	0.00737837	-0.0549423	0.00555448	0.0363069
Q62426	Q62426	Cystatin-B	Cstb	sp|Q62426|CYTB_MOUSE Cystatin-B OS=Mus musculus OX=10090 GN=Cstb PE=1 SV=1	11	-0.016458	0.0275362	0.0375203	-0.0529494	-0.206526	-0.11144	-0.142946	-0.196419	0.00553908	-0.169682
Q9D7M1	Q9D7M1	Glucose-induced degradation protein 8 homolog	Gid8	sp|Q9D7M1|GID8_MOUSE Glucose-induced degradation protein 8 homolog OS=Mus musculus OX=10090 GN=Gid8 PE=1 SV=1	4	0.0601889	0.144574	-0.0492514	-0.109047	0.0596667	0.00868293	0.117262	0.0860384	0.00546878	0.0728526
Q811J3	Q811J3	Iron-responsive element-binding protein 2	Ireb2	sp|Q811J3|IREB2_MOUSE Iron-responsive element-binding protein 2 OS=Mus musculus OX=10090 GN=Ireb2 PE=1 SV=2	4	0.0138105	-0.311734	0.103351	-0.00289355	-0.112402	-0.195187	0.0211864	-0.176918	0.00545846	-0.14466
Q62383	Q62383	Transcription elongation factor SPT6	Supt6h	sp|Q62383|SPT6H_MOUSE Transcription elongation factor SPT6 OS=Mus musculus OX=10090 GN=Supt6h PE=1 SV=2	20	0.00326057	0.00761891	-0.0767125	0.0464708	-0.132699	0.115936	-0.112183	0.241102	0.00543974	0.0018765
P30416	P30416	Peptidyl-prolyl cis-trans isomerase FKBP4;Peptidyl-prolyl cis-trans isomerase FKBP4, N-terminally processed	Fkbp4	sp|P30416|FKBP4_MOUSE Peptidyl-prolyl cis-trans isomerase FKBP4 OS=Mus musculus OX=10090 GN=Fkbp4 PE=1 SV=5	50	-0.0349349	0.00835872	0.058202	0.00215463	-0.0266617	-0.00848804	0.0820617	0.0333956	0.00525668	0.0124538
Q99J77	Q99J77		Nans	sp|Q99J77|SIAS_MOUSE Sialic acid synthase OS=Mus musculus OX=10090 GN=Nans PE=1 SV=1	30	-0.0173261	0.0068935	0.00407367	0.00631351	-0.0202195	0.00067472	0.0340938	0.00573249	0.00519359	0.0032036
P26638	P26638	Serine--tRNA ligase, cytoplasmic	Sars	sp|P26638|SYSC_MOUSE Serine--tRNA ligase, cytoplasmic OS=Mus musculus OX=10090 GN=Sars PE=1 SV=3	41	-0.0529162	0.0275557	-0.017214	0.0284027	-0.0320539	-0.00489721	0.00380033	0.0300515	0.00517082	-0.000548437
Q62418-2;Q62418-3;Q62418;REV__Q9WUU9	Q62418-2;Q62418-3;Q62418	Drebrin-like protein	Dbnl	sp|Q62418-2|DBNL_MOUSE Isoform 2 of Drebrin-like protein OS=Mus musculus OX=10090 GN=Dbnl;sp|Q62418-3|DBNL_MOUSE Isoform 3 of Drebrin-like protein OS=Mus musculus OX=10090 GN=Dbnl;sp|Q62418|DBNL_MOUSE Drebrin-like protein OS=Mus musculus OX=10090 GN=Dbnl P	26	-0.0394616	-0.013791	0.0240682	0.0509535	0.0467041	0.0669191	0.0982883	0.0738944	0.00513862	0.0704068
P06151;P00342;P16125	P06151	L-lactate dehydrogenase A chain	Ldha	sp|P06151|LDHA_MOUSE L-lactate dehydrogenase A chain OS=Mus musculus OX=10090 GN=Ldha PE=1 SV=3	60	-0.0321288	-0.00239233	0.0355961	0.012628	0.00354082	-0.0096554	0.00923908	0.00632199	0.00511784	0.00493141
P53996-2;P53996-3	P53996-2;P53996-3	Cellular nucleic acid-binding protein	Cnbp	sp|P53996-2|CNBP_MOUSE Isoform 2 of Cellular nucleic acid-binding protein OS=Mus musculus OX=10090 GN=Cnbp;sp|P53996-3|CNBP_MOUSE Isoform 3 of Cellular nucleic acid-binding protein OS=Mus musculus OX=10090 GN=Cnbp	16	-0.0154153	0.0304859	-0.0140176	0.0240616	0.0277942	0.0254165	-0.0164894	-0.015876	0.00502199	0.00477021
Q6NZJ6;Q6NZJ6-2	Q6NZJ6;Q6NZJ6-2	Eukaryotic translation initiation factor 4 gamma 1	Eif4g1	sp|Q6NZJ6|IF4G1_MOUSE Eukaryotic translation initiation factor 4 gamma 1 OS=Mus musculus OX=10090 GN=Eif4g1 PE=1 SV=1;sp|Q6NZJ6-2|IF4G1_MOUSE Isoform 2 of Eukaryotic translation initiation factor 4 gamma 1 OS=Mus musculus OX=10090 GN=Eif4g1	43	0.00440076	0.00563648	-0.0167301	0.0174377	-0.0228896	-0.0167121	0.0266309	0.116414	0.00501862	0.00495938
Q9D2R0	Q9D2R0	Acetoacetyl-CoA synthetase	Aacs	sp|Q9D2R0|AACS_MOUSE Acetoacetyl-CoA synthetase OS=Mus musculus OX=10090 GN=Aacs PE=1 SV=1	48	-0.0238466	0.0078976	0.00207399	0.0276957	-0.0909711	0.010073	-0.0912101	-0.0186155	0.0049858	-0.0547933
O88543	O88543	COP9 signalosome complex subunit 3	Cops3	sp|O88543|CSN3_MOUSE COP9 signalosome complex subunit 3 OS=Mus musculus OX=10090 GN=Cops3 PE=1 SV=3	22	0.00244469	-0.0410675	0.0075109	0.0111941	-0.0243147	-0.0663356	0.0491605	0.0661218	0.00497779	0.0124229
Q9CQR2	Q9CQR2	40S ribosomal protein S21	Rps21	sp|Q9CQR2|RS21_MOUSE 40S ribosomal protein S21 OS=Mus musculus OX=10090 GN=Rps21 PE=1 SV=1	4	0.000841438	-0.0899748	0.00891112	0.0657278	0.354423	0.0462766	0.369045	0.422653	0.00487628	0.361734
P00375	P00375	Dihydrofolate reductase	Dhfr	sp|P00375|DYR_MOUSE Dihydrofolate reductase OS=Mus musculus OX=10090 GN=Dhfr PE=1 SV=3	17	-0.0202781	0.00249618	0.00693127	0.0167579	-0.0562859	-0.0582563	0.00164006	-0.0180618	0.00471372	-0.0371739
P09411;P09041	P09411	Phosphoglycerate kinase 1	Pgk1	sp|P09411|PGK1_MOUSE Phosphoglycerate kinase 1 OS=Mus musculus OX=10090 GN=Pgk1 PE=1 SV=4	61	0.0345281	-0.0528502	0.0532468	-0.025305	-0.0194997	-0.0522632	-0.0102417	-0.0170524	0.00461156	-0.0182761
P97352	P97352	Protein S100-A13	S100a13	sp|P97352|S10AD_MOUSE Protein S100-A13 OS=Mus musculus OX=10090 GN=S100a13 PE=1 SV=1	5	0.0646306	0.0167224	-0.0517002	-0.00753022	0.039641	-0.0121936	-0.097052	-0.084675	0.00459608	-0.0484343
Q9JM14	Q9JM14	5(3)-deoxyribonucleotidase, cytosolic type	Nt5c	sp|Q9JM14|NT5C_MOUSE 5(3)-deoxyribonucleotidase, cytosolic type OS=Mus musculus OX=10090 GN=Nt5c PE=1 SV=1	3	0.0454186	-0.0407596	-0.0362441	0.0825088	-0.0291569	0.118817	-0.0584216	0.0553721	0.00458725	0.0131076
Q99L27;Q9DCZ1	Q99L27	GMP reductase 2	Gmpr2	sp|Q99L27|GMPR2_MOUSE GMP reductase 2 OS=Mus musculus OX=10090 GN=Gmpr2 PE=1 SV=2	11	0.0885519	-0.0795382	-0.0127791	0.0218208	0.0211721	-0.028833	-0.0192046	-0.0533638	0.00452085	-0.0240188
Q8K0Q5	Q8K0Q5	Rho GTPase-activating protein 18	Arhgap18	sp|Q8K0Q5|RHG18_MOUSE Rho GTPase-activating protein 18 OS=Mus musculus OX=10090 GN=Arhgap18 PE=1 SV=1	30	-0.0155249	-0.00682154	0.0156734	0.0572377	-0.0131278	0.0229777	0.0235684	0.0123016	0.00442593	0.0176397
Q8C3Q9	Q8C3Q9	Caspase-9;Caspase-9 subunit p35;Caspase-9 subunit p10	Casp9	sp|Q8C3Q9|CASP9_MOUSE Caspase-9 OS=Mus musculus OX=10090 GN=Casp9 PE=1 SV=1	7	-0.0310192	0.208718	-0.00475948	0.0135521	0.0422585	0.0520974	-0.0951207	0.0502803	0.00439632	0.0462694
Q8CD92-2;Q8CD92	Q8CD92-2;Q8CD92	Tetratricopeptide repeat protein 27	Ttc27	sp|Q8CD92-2|TTC27_MOUSE Isoform 2 of Tetratricopeptide repeat protein 27 OS=Mus musculus OX=10090 GN=Ttc27;sp|Q8CD92|TTC27_MOUSE Tetratricopeptide repeat protein 27 OS=Mus musculus OX=10090 GN=Ttc27 PE=1 SV=2	17	0.00280758	0.0410141	-0.0753284	0.00589777	-0.0362947	-0.0449875	0.0182248	0.101382	0.00435268	-0.00903495
Q9WU78;Q9WU78-3;Q9WU78-2	Q9WU78;Q9WU78-3	Programmed cell death 6-interacting protein	Pdcd6ip	sp|Q9WU78|PDC6I_MOUSE Programmed cell death 6-interacting protein OS=Mus musculus OX=10090 GN=Pdcd6ip PE=1 SV=3;sp|Q9WU78-3|PDC6I_MOUSE Isoform 3 of Programmed cell death 6-interacting protein OS=Mus musculus OX=10090 GN=Pdcd6ip	61	-0.0216102	-0.00603419	0.0146781	0.0566688	-0.0697314	-0.0309595	-0.00427994	-0.00436218	0.00432198	-0.0176608
Q9EQU5-2	Q9EQU5-2	Protein SET	Set	sp|Q9EQU5-2|SET_MOUSE Isoform 2 of Protein SET OS=Mus musculus OX=10090 GN=Set	19	0.0609839	-0.0162952	0.00131316	0.00721755	0.0402523	0.0643765	-0.0545064	-0.0602458	0.00426535	-0.00712704
Q8CI04	Q8CI04	Conserved oligomeric Golgi complex subunit 3	Cog3	sp|Q8CI04|COG3_MOUSE Conserved oligomeric Golgi complex subunit 3 OS=Mus musculus OX=10090 GN=Cog3 PE=1 SV=3	7	-0.22894	-0.00636185	0.014864	0.314548	-0.0692623	0.0278362	0.0793112	0.423502	0.00425106	0.0535737
Q9CRT8	Q9CRT8	Exportin-T	Xpot	sp|Q9CRT8|XPOT_MOUSE Exportin-T OS=Mus musculus OX=10090 GN=Xpot PE=1 SV=3	21	-0.0050873	0.0196697	-0.036402	0.0135871	0.0248472	-0.0552329	-0.0757093	-0.0913994	0.00424989	-0.0654711
Q8BL66;Q8CHD8-2;Q8CHD8;Q8CHD8-3	Q8BL66	Early endosome antigen 1	Eea1	sp|Q8BL66|EEA1_MOUSE Early endosome antigen 1 OS=Mus musculus OX=10090 GN=Eea1 PE=1 SV=2	46	-0.0143529	0.0175528	-0.00907371	0.0215956	0.0256049	0.0587358	-0.00298449	-0.0157859	0.00423954	0.0113102
A2ACP1-2;A2ACP1	A2ACP1-2;A2ACP1	Tetratricopeptide repeat protein 39A	Ttc39a	sp|A2ACP1-2|TT39A_MOUSE Isoform 2 of Tetratricopeptide repeat protein 39A OS=Mus musculus OX=10090 GN=Ttc39a;sp|A2ACP1|TT39A_MOUSE Tetratricopeptide repeat protein 39A OS=Mus musculus OX=10090 GN=Ttc39a PE=2 SV=1	5	0.0163906	-0.109134	-0.00816749	0.0240689	0.00318313	-0.156141	-0.144009	0.0200268	0.00411153	-0.0704132
Q9DBJ1;O70250	Q9DBJ1	Phosphoglycerate mutase 1	Pgam1	sp|Q9DBJ1|PGAM1_MOUSE Phosphoglycerate mutase 1 OS=Mus musculus OX=10090 GN=Pgam1 PE=1 SV=3	36	0.014014	-0.00114569	0.00930374	-0.041678	0.00189715	-0.0128098	-0.0279303	-0.0041031	0.00407903	-0.00845646
P35279;P35279-2;P61294;Q8BHD0	P35279;P35279-2;P61294	Ras-related protein Rab-6A;Ras-related protein Rab-6B	Rab6a;Rab6b	sp|P35279|RAB6A_MOUSE Ras-related protein Rab-6A OS=Mus musculus OX=10090 GN=Rab6a PE=1 SV=4;sp|P35279-2|RAB6A_MOUSE Isoform 2 of Ras-related protein Rab-6A OS=Mus musculus OX=10090 GN=Rab6a;sp|P61294|RAB6B_MOUSE Ras-related protein Rab-6B OS=Mus musculus	5	0.00559261	-0.120513	0.0241686	0.00253298	0.120661	-0.0547738	-0.238642	-0.143339	0.00406279	-0.0990562
Q9JJ28	Q9JJ28	Protein flightless-1 homolog	Flii	sp|Q9JJ28|FLII_MOUSE Protein flightless-1 homolog OS=Mus musculus OX=10090 GN=Flii PE=1 SV=1	37	0.0135987	-0.0629578	0.0332326	-0.00551723	0.0204349	-0.018866	0.0309025	0.0866024	0.00404071	0.0256687
Q9D8B3	Q9D8B3	Charged multivesicular body protein 4b	Chmp4b	sp|Q9D8B3|CHM4B_MOUSE Charged multivesicular body protein 4b OS=Mus musculus OX=10090 GN=Chmp4b PE=1 SV=2	12	0.00917462	0.039994	-0.00160784	-0.0972217	-0.0572335	-0.0213633	0.0326462	-0.0521791	0.00378339	-0.0367712
Q6ZQ88	Q6ZQ88	Lysine-specific histone demethylase 1A	Kdm1a	sp|Q6ZQ88|KDM1A_MOUSE Lysine-specific histone demethylase 1A OS=Mus musculus OX=10090 GN=Kdm1a PE=1 SV=2	4	-0.157095	0.13304	-0.0791986	0.0866993	-0.2047	0.158684	-0.238382	-0.0497657	0.00375034	-0.127233
B2RXR6	B2RXR6	Serine/threonine-protein phosphatase 6 regulatory ankyrin repeat subunit B	Ankrd44	sp|B2RXR6|ANR44_MOUSE Serine/threonine-protein phosphatase 6 regulatory ankyrin repeat subunit B OS=Mus musculus OX=10090 GN=Ankrd44 PE=1 SV=1	27	-0.0544063	-0.0089716	0.0164138	0.0564468	-0.038215	-0.0634979	0.0294876	0.12077	0.0037211	-0.00436371
Q8VDK1-2;Q8VDK1	Q8VDK1-2;Q8VDK1	Nitrilase homolog 1	Nit1	sp|Q8VDK1-2|NIT1_MOUSE Isoform 2 of Deaminated glutathione amidase OS=Mus musculus OX=10090 GN=Nit1;sp|Q8VDK1|NIT1_MOUSE Deaminated glutathione amidase OS=Mus musculus OX=10090 GN=Nit1 PE=1 SV=2	7	0.00280366	0.00463317	0.0355107	-0.105047	-0.204784	0.00457181	-0.0221498	-0.10763	0.00371841	-0.0648898
Q8C5P5;Q8C5P5-2;Q8C5P5-3	Q8C5P5;Q8C5P5-2	5-nucleotidase domain-containing protein 1	Nt5dc1	sp|Q8C5P5|NT5D1_MOUSE 5-nucleotidase domain-containing protein 1 OS=Mus musculus OX=10090 GN=Nt5dc1 PE=1 SV=2;sp|Q8C5P5-2|NT5D1_MOUSE Isoform 2 of 5-nucleotidase domain-containing protein 1 OS=Mus musculus OX=10090 GN=Nt5dc1	10	-0.0224006	-0.0605016	0.0297097	0.0605558	-0.117994	-0.103067	-0.181205	-0.0606598	0.00365454	-0.110531
P26883	P26883	Peptidyl-prolyl cis-trans isomerase FKBP1A	Fkbp1a	sp|P26883|FKB1A_MOUSE Peptidyl-prolyl cis-trans isomerase FKBP1A OS=Mus musculus OX=10090 GN=Fkbp1a PE=1 SV=2	8	0.0182034	-0.0232102	-0.0111818	0.0522395	0.0590581	0.0101225	-0.0347642	-0.0549608	0.00351079	-0.0123208
Q99KK7	Q99KK7	Dipeptidyl peptidase 3	Dpp3	sp|Q99KK7|DPP3_MOUSE Dipeptidyl peptidase 3 OS=Mus musculus OX=10090 GN=Dpp3 PE=1 SV=2	45	-0.0180425	0.0336149	-0.00641907	0.0134298	-0.0348027	-0.0101781	-0.0597114	-0.0679468	0.00350538	-0.047257
P62774	P62774	Myotrophin	Mtpn	sp|P62774|MTPN_MOUSE Myotrophin OS=Mus musculus OX=10090 GN=Mtpn PE=1 SV=2	15	-0.0211946	0.0434006	0.0257595	-0.0188643	-0.0537685	-0.0266067	-0.0695827	0.0810195	0.0034476	-0.0401876
Q8BGR9;Q8BGR9-2	Q8BGR9;Q8BGR9-2	Ubiquitin-like domain-containing CTD phosphatase 1	Ublcp1	sp|Q8BGR9|UBCP1_MOUSE Ubiquitin-like domain-containing CTD phosphatase 1 OS=Mus musculus OX=10090 GN=Ublcp1 PE=1 SV=1;sp|Q8BGR9-2|UBCP1_MOUSE Isoform 2 of Ubiquitin-like domain-containing CTD phosphatase 1 OS=Mus musculus OX=10090 GN=Ublcp1	7	0.120813	-0.00575672	-0.0522876	0.0126452	0.0132096	0.015309	-0.133881	0.000169014	0.00344423	0.00668929
Q923D4	Q923D4	Splicing factor 3B subunit 5	Sf3b5	sp|Q923D4|SF3B5_MOUSE Splicing factor 3B subunit 5 OS=Mus musculus OX=10090 GN=Sf3b5 PE=1 SV=1	6	-0.0486195	0.0553284	0.0672715	-0.128028	-0.0207333	0.0957496	0.0991642	-0.00219179	0.00335443	0.0467789
Q8R5A3	Q8R5A3	Amyloid beta A4 precursor protein-binding family B member 1-interacting protein	Apbb1ip	sp|Q8R5A3|AB1IP_MOUSE Amyloid beta A4 precursor protein-binding family B member 1-interacting protein OS=Mus musculus OX=10090 GN=Apbb1ip PE=1 SV=2	12	-0.0795182	-0.0238453	0.0305172	0.0700871	0.130415	0.142631	0.381681	0.304839	0.00333594	0.223735
P10126	P10126	Elongation factor 1-alpha 1	Eef1a1	sp|P10126|EF1A1_MOUSE Elongation factor 1-alpha 1 OS=Mus musculus OX=10090 GN=Eef1a1 PE=1 SV=3	135	-0.0192048	0.0167242	0.00743214	-0.000951864	-0.0375783	-0.0284774	-0.0360326	-0.0422133	0.00324014	-0.0368055
P26040	P26040	Ezrin	Ezr	sp|P26040|EZRI_MOUSE Ezrin OS=Mus musculus OX=10090 GN=Ezr PE=1 SV=3	22	-0.0541113	0.0846894	-0.0241785	0.0306381	0.149803	0.153134	0.23847	0.147271	0.00322984	0.151469
P48036	P48036	Annexin A5	Anxa5	sp|P48036|ANXA5_MOUSE Annexin A5 OS=Mus musculus OX=10090 GN=Anxa5 PE=1 SV=1	41	-0.0293866	-0.012325	0.0229412	0.0187405	-0.0697201	-0.0627542	-0.0166329	-0.0270809	0.00320774	-0.0449175
P83741-4;P83741;P83741-2;P83741-3;P83741-5;P83741-6;Q80UE6;P83741-7	P83741-4;P83741;P83741-2;P83741-3;P83741-5;P83741-6	Serine/threonine-protein kinase WNK1	Wnk1	sp|P83741-4|WNK1_MOUSE Isoform 4 of Serine/threonine-protein kinase WNK1 OS=Mus musculus OX=10090 GN=Wnk1;sp|P83741|WNK1_MOUSE Serine/threonine-protein kinase WNK1 OS=Mus musculus OX=10090 GN=Wnk1 PE=1 SV=2;sp|P83741-2|WNK1_MOUSE Isoform 2 of Serine/threon	20	-0.00709515	0.00214002	0.102511	0.0042559	0.0419148	-0.0195934	0.0395606	0.0881486	0.00319796	0.0407377
Q9JKV1	Q9JKV1	Proteasomal ubiquitin receptor ADRM1	Adrm1	sp|Q9JKV1|ADRM1_MOUSE Proteasomal ubiquitin receptor ADRM1 OS=Mus musculus OX=10090 GN=Adrm1 PE=1 SV=2	13	0.032212	-0.0258803	0.137211	-0.104264	0.0726141	0.0385761	0.151376	-0.0683345	0.00316581	0.0555951
P42232	P42232	Signal transducer and activator of transcription 5B	Stat5b	sp|P42232|STA5B_MOUSE Signal transducer and activator of transcription 5B OS=Mus musculus OX=10090 GN=Stat5b PE=1 SV=1	18	-0.10112	0.004749	0.0391479	0.00151646	-0.214387	0.0198787	0.0849098	-0.0140163	0.00313273	0.0029312
Q9CPV4;Q9CPV4-2;Q9CPV4-3	Q9CPV4;Q9CPV4-2;Q9CPV4-3	Glyoxalase domain-containing protein 4	Glod4	sp|Q9CPV4|GLOD4_MOUSE Glyoxalase domain-containing protein 4 OS=Mus musculus OX=10090 GN=Glod4 PE=1 SV=1;sp|Q9CPV4-2|GLOD4_MOUSE Isoform 2 of Glyoxalase domain-containing protein 4 OS=Mus musculus OX=10090 GN=Glod4;sp|Q9CPV4-3|GLOD4_MOUSE Isoform 3 of Glyo	25	-0.0751862	0.0193851	0.0116849	-0.00545989	-0.092419	-0.047201	-0.0242975	-0.0331704	0.0031125	-0.0401857
P46062	P46062	Signal-induced proliferation-associated protein 1	Sipa1	sp|P46062|SIPA1_MOUSE Signal-induced proliferation-associated protein 1 OS=Mus musculus OX=10090 GN=Sipa1 PE=1 SV=2	10	0.0153772	-0.009214	0.158644	-0.0648718	0.301344	0.181958	0.347809	0.364743	0.00308159	0.324576
P80313	P80313	T-complex protein 1 subunit eta	Cct7	sp|P80313|TCPH_MOUSE T-complex protein 1 subunit eta OS=Mus musculus OX=10090 GN=Cct7 PE=1 SV=1	50	-0.011709	-0.00761611	0.0309422	0.0137542	-0.00891286	-0.0401836	0.0523208	0.0189634	0.00306904	0.00502528
Q8R574	Q8R574	Phosphoribosyl pyrophosphate synthase-associated protein 2	Prpsap2	sp|Q8R574|KPRB_MOUSE Phosphoribosyl pyrophosphate synthase-associated protein 2 OS=Mus musculus OX=10090 GN=Prpsap2 PE=1 SV=1	15	-0.0487906	0.0256652	0.0672559	-0.0195545	0.00653425	-0.0214426	0.136246	-0.0371278	0.00305536	-0.00745417
P56960	P56960	Exosome component 10	Exosc10	sp|P56960|EXOSX_MOUSE Exosome component 10 OS=Mus musculus OX=10090 GN=Exosc10 PE=1 SV=2	3	0.0492831	-0.106373	-0.0432344	0.288848	-0.103569	0.0738365	0.506256	0.120076	0.00302438	0.0969564
Q99LT0	Q99LT0	Protein dpy-30 homolog	Dpy30	sp|Q99LT0|DPY30_MOUSE Protein dpy-30 homolog OS=Mus musculus OX=10090 GN=Dpy30 PE=1 SV=1	6	-0.0206026	0.0676077	-0.108717	0.0266026	0.064488	0.130135	0.031642	0.056809	0.00299998	0.0606485
O88643	O88643	Serine/threonine-protein kinase PAK 1	Pak1	sp|O88643|PAK1_MOUSE Serine/threonine-protein kinase PAK 1 OS=Mus musculus OX=10090 GN=Pak1 PE=1 SV=1	12	0.0234756	-0.0175562	-0.0176885	0.059304	0.096024	-0.0791591	0.0307073	-0.0228788	0.00295972	0.00391423
P62259	P62259	14-3-3 protein epsilon	Ywhae	sp|P62259|1433E_MOUSE 14-3-3 protein epsilon OS=Mus musculus OX=10090 GN=Ywhae PE=1 SV=1	55	0.0511261	0.0321249	-0.0331449	-0.026225	-0.00626472	0.0162698	0.00767063	0.0261185	0.00294997	0.0119702
Q2YDW2;Q2YDW2-2	Q2YDW2;Q2YDW2-2	Protein misato homolog 1	Msto1	sp|Q2YDW2|MSTO1_MOUSE Protein misato homolog 1 OS=Mus musculus OX=10090 GN=Msto1 PE=1 SV=1;sp|Q2YDW2-2|MSTO1_MOUSE Isoform 2 of Protein misato homolog 1 OS=Mus musculus OX=10090 GN=Msto1	9	-0.0220119	0.0217182	0.0958604	-0.0158744	-0.00612367	-0.0716238	0.231018	0.0576403	0.0029219	0.0257583
P34884	P34884	Macrophage migration inhibitory factor	Mif	sp|P34884|MIF_MOUSE Macrophage migration inhibitory factor OS=Mus musculus OX=10090 GN=Mif PE=1 SV=2	13	0.00779604	-0.00200428	0.0894055	-0.0268381	-0.0217789	-0.0200914	-0.00335468	-0.0399699	0.00289588	-0.0209352
Q61035;Q99KK9	Q61035	Histidine--tRNA ligase, cytoplasmic	Hars	sp|Q61035|SYHC_MOUSE Histidine--tRNA ligase, cytoplasmic OS=Mus musculus OX=10090 GN=Hars PE=1 SV=2	32	-0.00516851	0.0108566	-0.0419569	0.0144434	-0.00902466	-0.0062419	-0.0646156	-0.0127607	0.00284406	-0.0108927
Q9JM76	Q9JM76	Actin-related protein 2/3 complex subunit 3	Arpc3	sp|Q9JM76|ARPC3_MOUSE Actin-related protein 2/3 complex subunit 3 OS=Mus musculus OX=10090 GN=Arpc3 PE=1 SV=3	14	-0.0529135	0.0126394	0.0894214	-0.00704982	-0.0927568	0.0381725	0.0604065	0.0151628	0.00279477	0.0266677
Q9D1H7;Q9D1H7-2	Q9D1H7;Q9D1H7-2	Golgi to ER traffic protein 4 homolog	Get4	sp|Q9D1H7|GET4_MOUSE Golgi to ER traffic protein 4 homolog OS=Mus musculus OX=10090 GN=Get4 PE=1 SV=2;sp|Q9D1H7-2|GET4_MOUSE Isoform 2 of Golgi to ER traffic protein 4 homolog OS=Mus musculus OX=10090 GN=Get4	11	-0.0322698	-0.100663	0.0378013	0.125165	0.0419154	-0.0214564	0.0322666	0.0716884	0.00276574	0.037091
O70310	O70310	Glycylpeptide N-tetradecanoyltransferase 1	Nmt1	sp|O70310|NMT1_MOUSE Glycylpeptide N-tetradecanoyltransferase 1 OS=Mus musculus OX=10090 GN=Nmt1 PE=1 SV=1	10	-0.00786406	0.0133793	-0.0166301	0.0269241	0.0439558	0.0274108	-0.223302	-0.123751	0.00275761	-0.0481702
Q6ZPY7;Q6ZPY7-2	Q6ZPY7;Q6ZPY7-2	Lysine-specific demethylase 3B	Kdm3b	sp|Q6ZPY7|KDM3B_MOUSE Lysine-specific demethylase 3B OS=Mus musculus OX=10090 GN=Kdm3b PE=1 SV=2;sp|Q6ZPY7-2|KDM3B_MOUSE Isoform 2 of Lysine-specific demethylase 3B OS=Mus musculus OX=10090 GN=Kdm3b	27	0.0626063	0.0322311	-0.0592584	-0.0267614	0.0226954	-0.0119643	0.00107493	-0.0827096	0.00273487	-0.00544469
Q8K0C9	Q8K0C9	GDP-mannose 4,6 dehydratase	Gmds	sp|Q8K0C9|GMDS_MOUSE GDP-mannose 4,6 dehydratase OS=Mus musculus OX=10090 GN=Gmds PE=1 SV=1	24	0.0355829	0.0163395	-0.0110492	-0.0296833	0.000513809	-0.00173054	-0.0563432	-0.033932	0.00264512	-0.0178313
Q3V1L4	Q3V1L4	Cytosolic purine 5-nucleotidase	Nt5c2	sp|Q3V1L4|5NTC_MOUSE Cytosolic purine 5-nucleotidase OS=Mus musculus OX=10090 GN=Nt5c2 PE=1 SV=2	16	-0.00235067	0.007461	0.0544341	-0.0414438	-0.0104904	-0.0105711	0.00126318	-0.0604995	0.00255517	-0.0105307
Q9WUA3;Q9WUA3-2	Q9WUA3;Q9WUA3-2	ATP-dependent 6-phosphofructokinase, platelet type	Pfkp	sp|Q9WUA3|PFKAP_MOUSE ATP-dependent 6-phosphofructokinase, platelet type OS=Mus musculus OX=10090 GN=Pfkp PE=1 SV=1;sp|Q9WUA3-2|PFKAP_MOUSE Isoform 2 of ATP-dependent 6-phosphofructokinase, platelet type OS=Mus musculus OX=10090 GN=Pfkp	63	-0.0422908	0.0079694	-0.00264666	0.00761657	-0.0201208	0.0265607	-0.00393469	-0.0140291	0.00248496	-0.00898189
O08553;Q62188	O08553	Dihydropyrimidinase-related protein 2	Dpysl2	sp|O08553|DPYL2_MOUSE Dihydropyrimidinase-related protein 2 OS=Mus musculus OX=10090 GN=Dpysl2 PE=1 SV=2	49	0.0190325	-0.0225944	0.000162644	0.00468892	0.0205159	-0.0279483	0.023475	0.0406957	0.00242578	0.0219954
Q8VEK3;Q8VEK3-2	Q8VEK3;Q8VEK3-2	Heterogeneous nuclear ribonucleoprotein U	Hnrnpu	sp|Q8VEK3|HNRPU_MOUSE Heterogeneous nuclear ribonucleoprotein U OS=Mus musculus OX=10090 GN=Hnrnpu PE=1 SV=1;sp|Q8VEK3-2|HNRPU_MOUSE Isoform 2 of Heterogeneous nuclear ribonucleoprotein U OS=Mus musculus OX=10090 GN=Hnrnpu	27	0.0546452	-0.00480028	-0.0290246	0.0095505	0.209548	0.222279	0.0387254	0.0706084	0.00237511	0.140078
Q99LL5	Q99LL5	Periodic tryptophan protein 1 homolog	Pwp1	sp|Q99LL5|PWP1_MOUSE Periodic tryptophan protein 1 homolog OS=Mus musculus OX=10090 GN=Pwp1 PE=1 SV=1	7	0.0678627	0.0446675	-0.0399637	-0.0472346	0.0885069	-0.0251066	-0.0400063	0.0040805	0.00235188	-0.010513
Q8R0A0	Q8R0A0	General transcription factor IIF subunit 2	Gtf2f2	sp|Q8R0A0|T2FB_MOUSE General transcription factor IIF subunit 2 OS=Mus musculus OX=10090 GN=Gtf2f2 PE=1 SV=1	8	-0.00495492	-0.0269459	0.094032	0.00959744	-0.0635352	-0.0765347	-0.0502946	-0.146639	0.00232126	-0.0700349
Q9Z0E0-2;Q9Z0E0	Q9Z0E0-2;Q9Z0E0	Neurochondrin	Ncdn	sp|Q9Z0E0-2|NCDN_MOUSE Isoform 2 of Neurochondrin OS=Mus musculus OX=10090 GN=Ncdn;sp|Q9Z0E0|NCDN_MOUSE Neurochondrin OS=Mus musculus OX=10090 GN=Ncdn PE=1 SV=1	9	-0.0157712	0.0107383	0.124494	-0.00623164	-0.0133192	-0.108366	-0.136904	0.0627965	0.00225334	-0.0608427
Q9WVF7	Q9WVF7	DNA polymerase epsilon catalytic subunit A	Pole	sp|Q9WVF7|DPOE1_MOUSE DNA polymerase epsilon catalytic subunit A OS=Mus musculus OX=10090 GN=Pole PE=1 SV=3	13	-0.000540797	0.0103973	0.00504221	-0.115904	-0.0155514	0.0964174	0.0283348	-0.0793061	0.00225071	0.0063917
Q9JK48;Q9JK48-3;Q9JK48-2	Q9JK48;Q9JK48-3;Q9JK48-2	Endophilin-B1	Sh3glb1	sp|Q9JK48|SHLB1_MOUSE Endophilin-B1 OS=Mus musculus OX=10090 GN=Sh3glb1 PE=1 SV=1;sp|Q9JK48-3|SHLB1_MOUSE Isoform 3 of Endophilin-B1 OS=Mus musculus OX=10090 GN=Sh3glb1;sp|Q9JK48-2|SHLB1_MOUSE Isoform 2 of Endophilin-B1 OS=Mus musculus OX=10090 GN=Sh3glb1	7	0.00299798	-0.00432257	0.0189402	0.00145484	0.0287359	-0.0772577	-0.0381086	-0.0270378	0.00222641	-0.0325732
O70591	O70591	Prefoldin subunit 2	Pfdn2	sp|O70591|PFD2_MOUSE Prefoldin subunit 2 OS=Mus musculus OX=10090 GN=Pfdn2 PE=1 SV=2	8	-0.0436468	0.0053604	0.111117	-0.00101375	0.0641799	-0.00651169	0.212089	0.124996	0.00217332	0.0945879
P59328;P59328-3;P59328-2	P59328;P59328-3	WD repeat and HMG-box DNA-binding protein 1	Wdhd1	sp|P59328|WDHD1_MOUSE WD repeat and HMG-box DNA-binding protein 1 OS=Mus musculus OX=10090 GN=Wdhd1 PE=1 SV=2;sp|P59328-3|WDHD1_MOUSE Isoform 3 of WD repeat and HMG-box DNA-binding protein 1 OS=Mus musculus OX=10090 GN=Wdhd1	36	0.0473367	-0.0430029	-0.0550774	0.0598462	0.0843452	-0.00519248	-0.0120386	0.102118	0.0021669	0.0395764
Q70FJ1-3;Q70FJ1-2;Q70FJ1	Q70FJ1-3;Q70FJ1-2;Q70FJ1	A-kinase anchor protein 9	Akap9	sp|Q70FJ1-3|AKAP9_MOUSE Isoform 3 of A-kinase anchor protein 9 OS=Mus musculus OX=10090 GN=Akap9;sp|Q70FJ1-2|AKAP9_MOUSE Isoform 2 of A-kinase anchor protein 9 OS=Mus musculus OX=10090 GN=Akap9;sp|Q70FJ1|AKAP9_MOUSE A-kinase anchor protein 9 OS=Mus musculu	13	-0.205536	-0.00642768	0.0106764	0.0195027	-0.0608731	0.0922547	0.0670027	0.0794148	0.00212437	0.0732087
P49312;P49312-2	P49312;P49312-2	Heterogeneous nuclear ribonucleoprotein A1;Heterogeneous nuclear ribonucleoprotein A1, N-terminally processed	Hnrnpa1	sp|P49312|ROA1_MOUSE Heterogeneous nuclear ribonucleoprotein A1 OS=Mus musculus OX=10090 GN=Hnrnpa1 PE=1 SV=2;sp|P49312-2|ROA1_MOUSE Isoform Short of Heterogeneous nuclear ribonucleoprotein A1 OS=Mus musculus OX=10090 GN=Hnrnpa1	13	0.00825798	-0.000951647	0.00508075	-0.0698082	0.0801945	0.15709	0.113009	-0.028749	0.00206455	0.0966017
Q6ZWY8	Q6ZWY8	Thymosin beta-10	Tmsb10	sp|Q6ZWY8|TYB10_MOUSE Thymosin beta-10 OS=Mus musculus OX=10090 GN=Tmsb10 PE=1 SV=3	17	0.00061855	0.00348861	-0.103349	0.031648	-0.211926	-0.0845401	-0.0618095	-0.0832369	0.00205358	-0.0838885
P83940	P83940	Transcription elongation factor B polypeptide 1	Tceb1	sp|P83940|ELOC_MOUSE Elongin-C OS=Mus musculus OX=10090 GN=Eloc PE=1 SV=1	11	0.0444928	-0.0366313	0.040684	-0.105232	0.0321895	0.00154907	0.0732775	-0.0274111	0.00202635	0.0168693
Q8CG76	Q8CG76	Aflatoxin B1 aldehyde reductase member 2	Akr7a2	sp|Q8CG76|ARK72_MOUSE Aflatoxin B1 aldehyde reductase member 2 OS=Mus musculus OX=10090 GN=Akr7a2 PE=1 SV=3	5	-0.0233774	0.0238806	0.0110387	-0.00706457	-0.0491118	-0.0236557	0.0725385	-0.0562936	0.00198706	-0.0363837
Q3U0V1	Q3U0V1	Far upstream element-binding protein 2	Khsrp	sp|Q3U0V1|FUBP2_MOUSE Far upstream element-binding protein 2 OS=Mus musculus OX=10090 GN=Khsrp PE=1 SV=2	30	-0.0120248	0.00266549	0.00128813	0.00293715	0.173308	0.194599	0.0602982	0.132166	0.00197681	0.152737
Q11136	Q11136	Xaa-Pro dipeptidase	Pepd	sp|Q11136|PEPD_MOUSE Xaa-Pro dipeptidase OS=Mus musculus OX=10090 GN=Pepd PE=1 SV=3	19	-0.066789	0.0380216	-0.0342281	0.0579895	-0.0103791	0.00730887	-0.0741568	0.0140002	0.00189671	-0.00153512
P97393	P97393	Rho GTPase-activating protein 5	Arhgap5	sp|P97393|RHG05_MOUSE Rho GTPase-activating protein 5 OS=Mus musculus OX=10090 GN=Arhgap5 PE=1 SV=2	12	-0.0024405	-0.0249501	0.00612126	0.021862	0.103276	-0.0410375	0.0572629	0.140363	0.00184038	0.0802697
Q99MN1	Q99MN1	Lysine--tRNA ligase	Kars	sp|Q99MN1|SYK_MOUSE Lysine--tRNA ligase OS=Mus musculus OX=10090 GN=Kars PE=1 SV=1	32	-0.0110502	0.00180813	0.0630054	0.00186717	0.056278	0.0271319	0.0520988	0.012207	0.00183765	0.0396154
P0DP28;P0DP27;P0DP26;P20801	P0DP28;P0DP27;P0DP26			sp|P0DP28|CALM3_MOUSE Calmodulin-3 OS=Mus musculus OX=10090 GN=Calm3 PE=1 SV=1;sp|P0DP27|CALM2_MOUSE Calmodulin-2 OS=Mus musculus OX=10090 GN=Calm2 PE=1 SV=1;sp|P0DP26|CALM1_MOUSE Calmodulin-1 OS=Mus musculus OX=10090 GN=Calm1 PE=1 SV=1	32	-0.00153745	0.00515072	0.073084	-0.0787734	0.00458288	0.0181461	0.0218099	-0.0762778	0.00180664	0.0113645
Q05D44	Q05D44	Eukaryotic translation initiation factor 5B	Eif5b	sp|Q05D44|IF2P_MOUSE Eukaryotic translation initiation factor 5B OS=Mus musculus OX=10090 GN=Eif5b PE=1 SV=2	49	0.04279	-0.00653761	-0.0315633	0.00971031	0.0341496	-0.00238281	0.0512076	0.000937088	0.00158635	0.0175433
P30681	P30681	High mobility group protein B2	Hmgb2	sp|P30681|HMGB2_MOUSE High mobility group protein B2 OS=Mus musculus OX=10090 GN=Hmgb2 PE=1 SV=3	15	-0.00961925	0.029652	-0.0262754	0.0125636	0.00427008	0.0776438	-0.0357698	-0.00854956	0.00147218	-0.00213974
O70251	O70251	Elongation factor 1-beta	Eef1b	sp|O70251|EF1B_MOUSE Elongation factor 1-beta OS=Mus musculus OX=10090 GN=Eef1b PE=1 SV=5	13	-0.00670058	0.00963697	0.0166089	-0.00931404	0.0137024	-0.0298532	-0.0664328	-0.0393663	0.00146819	-0.0346098
P52480-2	P52480-2	Pyruvate kinase PKM	Pkm	sp|P52480-2|KPYM_MOUSE Isoform M1 of Pyruvate kinase PKM OS=Mus musculus OX=10090 GN=Pkm	3	0.0179934	-0.0152994	0.269591	-0.358335	0.0182375	-0.129653	-0.0068364	-0.301439	0.00134698	-0.0682449
Q9QXK3-4;Q9QXK3;Q9QXK3-3;Q9QXK3-2	Q9QXK3-4;Q9QXK3	Coatomer subunit gamma-2	Copg2	sp|Q9QXK3-4|COPG2_MOUSE Isoform 4 of Coatomer subunit gamma-2 OS=Mus musculus OX=10090 GN=Copg2;sp|Q9QXK3|COPG2_MOUSE Coatomer subunit gamma-2 OS=Mus musculus OX=10090 GN=Copg2 PE=1 SV=1	22	0.00528896	0.111492	-0.00266094	-0.0580795	0.190449	0.0836158	0.0966692	0.120181	0.00131401	0.108425
P97807-2;P97807	P97807-2;P97807	Fumarate hydratase, mitochondrial	Fh	sp|P97807-2|FUMH_MOUSE Isoform Cytoplasmic of Fumarate hydratase, mitochondrial OS=Mus musculus OX=10090 GN=Fh;sp|P97807|FUMH_MOUSE Fumarate hydratase, mitochondrial OS=Mus musculus OX=10090 GN=Fh PE=1 SV=3	31	0.00955326	0.0167134	-0.0317046	-0.00695824	0.055394	0.0199652	-0.0361	-0.00281075	0.00129751	0.00857724
Q80VJ3	Q80VJ3	2-deoxynucleoside 5-phosphate N-hydrolase 1	Dnph1	sp|Q80VJ3|DNPH1_MOUSE 2-deoxynucleoside 5-phosphate N-hydrolase 1 OS=Mus musculus OX=10090 GN=Dnph1 PE=1 SV=2	12	-0.0810572	0.0769043	-0.0744172	0.089481	-0.0122832	0.0634393	0.0379716	-0.0121691	0.00124355	0.0129013
Q91VI7	Q91VI7	Ribonuclease inhibitor	Rnh1	sp|Q91VI7|RINI_MOUSE Ribonuclease inhibitor OS=Mus musculus OX=10090 GN=Rnh1 PE=1 SV=1	31	-0.0532409	0.00391212	0.0258046	-0.00150678	-0.0949116	-0.047194	-0.0338337	-0.0420729	0.00120267	-0.0446335
Q9EPL8	Q9EPL8	Importin-7	Ipo7	sp|Q9EPL8|IPO7_MOUSE Importin-7 OS=Mus musculus OX=10090 GN=Ipo7 PE=1 SV=2	31	-0.0328051	-0.033934	0.0392274	0.035199	0.0225217	-0.00574403	-0.0478611	0.0211592	0.00119694	0.00770758
P63260	P63260	Actin, cytoplasmic 2;Actin, cytoplasmic 2, N-terminally processed	Actg1	sp|P63260|ACTG_MOUSE Actin, cytoplasmic 2 OS=Mus musculus OX=10090 GN=Actg1 PE=1 SV=1	398	-0.052735	-0.00275619	0.0200501	0.00509701	-0.0344914	0.0239706	0.0261451	0.0368133	0.00117041	0.0250579
Q8C7R4	Q8C7R4	Ubiquitin-like modifier-activating enzyme 6	Uba6	sp|Q8C7R4|UBA6_MOUSE Ubiquitin-like modifier-activating enzyme 6 OS=Mus musculus OX=10090 GN=Uba6 PE=1 SV=1	66	-0.00682669	-0.0615873	0.00909786	0.0438444	-0.0238437	-0.0667739	0.0260805	-0.00119662	0.00113559	-0.0125202
Q9R060	Q9R060	Cytosolic Fe-S cluster assembly factor NUBP1	Nubp1	sp|Q9R060|NUBP1_MOUSE Cytosolic Fe-S cluster assembly factor NUBP1 OS=Mus musculus OX=10090 GN=Nubp1 PE=1 SV=1	10	0.0105182	0.0230958	-0.0243804	-0.00828736	0.00228913	0.0311278	0.04999	-0.0954754	0.00111542	0.0167084
P63101	P63101	14-3-3 protein zeta/delta	Ywhaz	sp|P63101|1433Z_MOUSE 14-3-3 protein zeta/delta OS=Mus musculus OX=10090 GN=Ywhaz PE=1 SV=1	30	-0.0194732	-0.00276587	0.00486074	0.0528128	0.0303684	0.0345363	0.015136	0.051814	0.00104743	0.0324524
P14576;P14576-2	P14576	Signal recognition particle 54 kDa protein	Srp54	sp|P14576|SRP54_MOUSE Signal recognition particle 54 kDa protein OS=Mus musculus OX=10090 GN=Srp54 PE=1 SV=2	18	-0.0354495	-0.0603462	0.0777928	0.037409	0.0109646	-0.114556	-0.00229944	0.0451426	0.000979702	0.00433257
Q5SSZ5;Q5SSZ5-2;Q8CGB6-2;Q8CGB6-4;Q8CGB6;Q8CGB6-3	Q5SSZ5	Tensin-3	Tns3	sp|Q5SSZ5|TENS3_MOUSE Tensin-3 OS=Mus musculus OX=10090 GN=Tns3 PE=1 SV=1	14	-0.105356	0.13872	-0.0316598	0.0333833	-0.0641845	0.097043	0.127748	0.048988	0.00086175	0.0730155
Q7TNE3	Q7TNE3	Sperm-associated antigen 7	Spag7	sp|Q7TNE3|SPAG7_MOUSE Sperm-associated antigen 7 OS=Mus musculus OX=10090 GN=Spag7 PE=1 SV=1	4	0.0316345	-0.0918464	-0.00965614	0.0113341	-0.0528491	-0.0646038	-0.0811324	-0.0127998	0.000838996	-0.0587265
Q569Z5;Q569Z5-2	Q569Z5;Q569Z5-2	Probable ATP-dependent RNA helicase DDX46	Ddx46	sp|Q569Z5|DDX46_MOUSE Probable ATP-dependent RNA helicase DDX46 OS=Mus musculus OX=10090 GN=Ddx46 PE=1 SV=2;sp|Q569Z5-2|DDX46_MOUSE Isoform 2 of Probable ATP-dependent RNA helicase DDX46 OS=Mus musculus OX=10090 GN=Ddx46	13	-0.00986527	0.0842531	0.011511	-0.0606314	0.0510538	0.0767996	-0.0900697	0.0714076	0.000822856	0.0612307
Q9D8S9	Q9D8S9	BolA-like protein 1	Bola1	sp|Q9D8S9|BOLA1_MOUSE BolA-like protein 1 OS=Mus musculus OX=10090 GN=Bola1 PE=1 SV=1	7	0.0416453	0.0559697	-0.0817307	-0.0401251	0.0624765	-0.0705584	-0.0511598	0.07756	0.000760068	0.00565837
P18654;Q7TPS0-2;Q7TPS0-3;Q7TPS0;Q811L6-2;Q3U214;Q9R1L5;Q60592	P18654	Ribosomal protein S6 kinase alpha-3	Rps6ka3	sp|P18654|KS6A3_MOUSE Ribosomal protein S6 kinase alpha-3 OS=Mus musculus OX=10090 GN=Rps6ka3 PE=1 SV=2	28	-0.0230725	-0.0904226	0.0626876	0.0245132	-0.0640278	0.0122788	0.0917124	-0.067186	0.000720372	-0.0258745
Q8R016	Q8R016	Bleomycin hydrolase	Blmh	sp|Q8R016|BLMH_MOUSE Bleomycin hydrolase OS=Mus musculus OX=10090 GN=Blmh PE=1 SV=1	26	0.0138597	-0.0125947	-0.0348196	0.0207126	-0.00483491	-0.0770946	0.08983	0.00454428	0.000632486	-0.000145314
Q62523	Q62523	Zyxin	Zyx	sp|Q62523|ZYX_MOUSE Zyxin OS=Mus musculus OX=10090 GN=Zyx PE=1 SV=2	24	-0.0287259	-0.0201082	0.0250777	0.021279	0.0939956	0.0712069	0.189908	0.198414	0.000585412	0.141952
Q8VH51;Q8VH51-2;Q8VH51-3	Q8VH51;Q8VH51-2;Q8VH51-3	RNA-binding protein 39	Rbm39	sp|Q8VH51|RBM39_MOUSE RNA-binding protein 39 OS=Mus musculus OX=10090 GN=Rbm39 PE=1 SV=2;sp|Q8VH51-2|RBM39_MOUSE Isoform 2 of RNA-binding protein 39 OS=Mus musculus OX=10090 GN=Rbm39;sp|Q8VH51-3|RBM39_MOUSE Isoform 3 of RNA-binding protein 39 OS=Mus muscul	8	-0.000319137	0.00148601	0.00221782	-0.0284318	0.114845	0.108419	0.131367	0.241991	0.000583435	0.123106
O55137;Q32Q92-2;Q32Q92;Q9QYR7-2;Q8BWN8;Q9QYR7;Q6Q2Z6	O55137	Acyl-coenzyme A thioesterase 1	Acot1	sp|O55137|ACOT1_MOUSE Acyl-coenzyme A thioesterase 1 OS=Mus musculus OX=10090 GN=Acot1 PE=1 SV=1	3	0.0252901	0.172114	-0.193321	-0.0243662	0.162999	0.125313	-0.218982	-0.264141	0.000461953	-0.0468345
Q5SUR0	Q5SUR0	Phosphoribosylformylglycinamidine synthase	Pfas	sp|Q5SUR0|PUR4_MOUSE Phosphoribosylformylglycinamidine synthase OS=Mus musculus OX=10090 GN=Pfas PE=1 SV=1	41	0.0360144	0.0255918	-0.0248557	-0.0621734	0.00611311	-0.0512821	-0.0955624	-0.0697354	0.000368072	-0.0605087
Q3UMU9-3;Q3UMU9;Q3UMU9-4;Q3UMU9-2;Q9JMG7;Q9JMG7-2	Q3UMU9-3;Q3UMU9;Q3UMU9-4;Q3UMU9-2	Hepatoma-derived growth factor-related protein 2	Hdgfrp2	sp|Q3UMU9-3|HDGR2_MOUSE Isoform 3 of Hepatoma-derived growth factor-related protein 2 OS=Mus musculus OX=10090 GN=Hdgfl2;sp|Q3UMU9|HDGR2_MOUSE Hepatoma-derived growth factor-related protein 2 OS=Mus musculus OX=10090 GN=Hdgfl2 PE=1 SV=1;sp|Q3UMU9-4|HDGR2_M	16	0.0778447	-0.0347961	0.0354168	-0.0587289	0.0427983	0.102609	0.0973276	-0.0511121	0.000310326	0.0700629
Q64737;Q64737-2	Q64737	Trifunctional purine biosynthetic protein adenosine-3;Phosphoribosylamine--glycine ligase;Phosphoribosylformylglycinamidine cyclo-ligase;Phosphoribosylglycinamide formyltransferase	Gart	sp|Q64737|PUR2_MOUSE Trifunctional purine biosynthetic protein adenosine-3 OS=Mus musculus OX=10090 GN=Gart PE=1 SV=3	50	-0.00440668	-0.054836	0.00500042	0.0175066	0.0140867	-0.072109	-0.0388927	-0.000145421	0.000296873	-0.0195191
Q6P5F9	Q6P5F9	Exportin-1	Xpo1	sp|Q6P5F9|XPO1_MOUSE Exportin-1 OS=Mus musculus OX=10090 GN=Xpo1 PE=1 SV=1	56	0.00919134	-0.0413552	0.0089884	-0.00842168	0.0339579	-0.0176095	-0.0245418	-0.00206044	0.00028336	-0.00983496
Q3U2S4-2;Q3U2S4	Q3U2S4-2;Q3U2S4	OTU domain-containing protein 5	Otud5	sp|Q3U2S4-2|OTUD5_MOUSE Isoform 2 of OTU domain-containing protein 5 OS=Mus musculus OX=10090 GN=Otud5;sp|Q3U2S4|OTUD5_MOUSE OTU domain-containing protein 5 OS=Mus musculus OX=10090 GN=Otud5 PE=1 SV=2	3	0.235677	-0.0607673	-0.0718945	0.0611181	0.411254	-0.219186	-0.404596	-0.374524	0.000175401	-0.296855
Q91VU7;Q91VU7-2	Q91VU7;Q91VU7-2		Pus7	sp|Q91VU7|PUS7_MOUSE Pseudouridylate synthase 7 homolog OS=Mus musculus OX=10090 GN=Pus7 PE=2 SV=2;sp|Q91VU7-2|PUS7_MOUSE Isoform 2 of Pseudouridylate synthase 7 homolog OS=Mus musculus OX=10090 GN=Pus7	9	0.0201725	-0.0199166	-0.0417971	0.0616444	0.0401555	-0.132868	-0.0223132	-0.111003	0.00012796	-0.0666581
E9Q1P8	E9Q1P8	Interferon regulatory factor 2-binding protein 2	Irf2bp2	sp|E9Q1P8|I2BP2_MOUSE Interferon regulatory factor 2-binding protein 2 OS=Mus musculus OX=10090 GN=Irf2bp2 PE=1 SV=1	14	0.0277658	-0.0275185	0.155271	-0.0379228	-0.00758151	0.148273	0.063894	0.110355	0.000123619	0.0871243
Q8JZQ9	Q8JZQ9	Eukaryotic translation initiation factor 3 subunit B	Eif3b	sp|Q8JZQ9|EIF3B_MOUSE Eukaryotic translation initiation factor 3 subunit B OS=Mus musculus OX=10090 GN=Eif3b PE=1 SV=1	40	0.0354422	0.010996	-0.0107776	-0.0301489	0.0510089	-0.0401242	0.0108287	-0.0122313	0.000109203	-0.000701327
Q8K0T0	Q8K0T0	Reticulon-1	Rtn1	sp|Q8K0T0|RTN1_MOUSE Reticulon-1 OS=Mus musculus OX=10090 GN=Rtn1 PE=1 SV=1	5	-0.0194829	-0.0552427	0.0196601	0.231488	-0.134546	-0.225466	-0.00682991	-0.0699589	8.86057e-05	-0.102252
Q9Z2M7	Q9Z2M7	Phosphomannomutase 2	Pmm2	sp|Q9Z2M7|PMM2_MOUSE Phosphomannomutase 2 OS=Mus musculus OX=10090 GN=Pmm2 PE=1 SV=1	12	-0.0700131	-0.0172435	0.104128	0.0173252	-0.0311448	-0.155377	0.0114596	-0.0613605	4.08662e-05	-0.0462526
Q0VGB7	Q0VGB7	Serine/threonine-protein phosphatase 4 regulatory subunit 2	Ppp4r2	sp|Q0VGB7|PP4R2_MOUSE Serine/threonine-protein phosphatase 4 regulatory subunit 2 OS=Mus musculus OX=10090 GN=Ppp4r2 PE=1 SV=1	18	0.0906886	0.00657003	-0.0751474	-0.00655941	0.127784	0.0787428	-0.101126	0.0244282	5.31154e-06	0.0515855
P42227-2;P42227	P42227-2;P42227	Signal transducer and activator of transcription 3	Stat3	sp|P42227-2|STAT3_MOUSE Isoform Stat3B of Signal transducer and activator of transcription 3 OS=Mus musculus OX=10090 GN=Stat3;sp|P42227|STAT3_MOUSE Signal transducer and activator of transcription 3 OS=Mus musculus OX=10090 GN=Stat3 PE=1 SV=2	14	0.0172832	0.0156725	-0.0679833	-0.0156685	-0.0165927	-0.0834817	-0.0994938	-0.0724951	2.01571e-06	-0.0779884
Q9WVK4;Q9QXY6;Q8BH64	Q9WVK4	EH domain-containing protein 1	Ehd1	sp|Q9WVK4|EHD1_MOUSE EH domain-containing protein 1 OS=Mus musculus OX=10090 GN=Ehd1 PE=1 SV=1	33	-0.0102264	0.0703042	0.000156764	-0.000370633	0.0187194	0.021038	0.0986747	0.173516	-0.000106934	0.0598563
Q05144	Q05144	Ras-related C3 botulinum toxin substrate 2	Rac2	sp|Q05144|RAC2_MOUSE Ras-related C3 botulinum toxin substrate 2 OS=Mus musculus OX=10090 GN=Rac2 PE=1 SV=1	4	-0.0122596	-0.0854182	0.0120327	0.0497516	0.0253222	-0.0740456	-0.056786	-0.0323589	-0.000113454	-0.0445724
Q9CQU5	Q9CQU5	ZW10 interactor	Zwint	sp|Q9CQU5|ZWINT_MOUSE ZW10 interactor OS=Mus musculus OX=10090 GN=Zwint PE=1 SV=1	4	-0.193274	0.2602	-0.175084	0.174593	-0.20894	0.247161	-0.0560493	0.102997	-0.000245329	0.023474
Q571I9	Q571I9	Aldehyde dehydrogenase family 16 member A1	Aldh16a1	sp|Q571I9|A16A1_MOUSE Aldehyde dehydrogenase family 16 member A1 OS=Mus musculus OX=10090 GN=Aldh16a1 PE=1 SV=2	15	0.0264404	-0.00948343	-0.100447	0.00892131	-0.0325414	0.00687375	0.0554378	-0.0348844	-0.000281058	-0.0128338
Q61316	Q61316	Heat shock 70 kDa protein 4	Hspa4	sp|Q61316|HSP74_MOUSE Heat shock 70 kDa protein 4 OS=Mus musculus OX=10090 GN=Hspa4 PE=1 SV=1	101	0.00132019	-0.0247802	0.0204229	-0.00209629	0.0118914	-0.00128662	0.007946	0.00788498	-0.00038805	0.00791549
Q8BKC8-2;Q8BKC8;Q8BKC8-3	Q8BKC8-2;Q8BKC8;Q8BKC8-3	Phosphatidylinositol 4-kinase beta	Pi4kb	sp|Q8BKC8-2|PI4KB_MOUSE Isoform 2 of Phosphatidylinositol 4-kinase beta OS=Mus musculus OX=10090 GN=Pi4kb;sp|Q8BKC8|PI4KB_MOUSE Phosphatidylinositol 4-kinase beta OS=Mus musculus OX=10090 GN=Pi4kb PE=1 SV=2;sp|Q8BKC8-3|PI4KB_MOUSE Isoform 3 of Phosphatidyl	9	-0.0234558	-0.0897618	0.22907	0.0226359	-0.0455885	-0.313289	0.0341775	-0.219977	-0.000409962	-0.132783
P53811	P53811	Phosphatidylinositol transfer protein beta isoform	Pitpnb	sp|P53811|PIPNB_MOUSE Phosphatidylinositol transfer protein beta isoform OS=Mus musculus OX=10090 GN=Pitpnb PE=1 SV=2	19	-0.000522466	-0.0132578	0.00523205	-0.000367602	-0.0105346	0.0538634	0.0169525	-0.0135725	-0.000445034	0.00320894
P52480;P53657	P52480	Pyruvate kinase PKM	Pkm	sp|P52480|KPYM_MOUSE Pyruvate kinase PKM OS=Mus musculus OX=10090 GN=Pkm PE=1 SV=4	116	-0.022053	0.0210374	0.0319918	-0.0226849	-0.00255142	-0.0011597	0.0225691	-0.00901157	-0.000507803	-0.00185556
Q9ET26	Q9ET26	E3 ubiquitin-protein ligase RNF114	Rnf114	sp|Q9ET26|RN114_MOUSE E3 ubiquitin-protein ligase RNF114 OS=Mus musculus OX=10090 GN=Rnf114 PE=1 SV=2	9	-0.0224444	0.0213061	-0.0372057	0.10775	-0.0956796	0.0135944	0.0341322	0.0659713	-0.000569141	0.0238633
Q8R146-2;Q8R146	Q8R146-2;Q8R146	Acylamino-acid-releasing enzyme	Apeh	sp|Q8R146-2|APEH_MOUSE Isoform 2 of Acylamino-acid-releasing enzyme OS=Mus musculus OX=10090 GN=Apeh;sp|Q8R146|APEH_MOUSE Acylamino-acid-releasing enzyme OS=Mus musculus OX=10090 GN=Apeh PE=1 SV=3	16	-0.00173739	0.000380422	0.0044958	-0.0546674	-0.0213965	-0.0650269	0.114654	-0.10059	-0.000678483	-0.0432117
Q9D8N0	Q9D8N0	Elongation factor 1-gamma	Eef1g	sp|Q9D8N0|EF1G_MOUSE Elongation factor 1-gamma OS=Mus musculus OX=10090 GN=Eef1g PE=1 SV=3	34	-0.0256475	0.00286429	-0.00426037	0.0301298	-0.0532692	-0.0491415	-0.0302438	-0.0474258	-0.000698037	-0.0482836
Q64727	Q64727	Vinculin	Vcl	sp|Q64727|VINC_MOUSE Vinculin OS=Mus musculus OX=10090 GN=Vcl PE=1 SV=4	74	0.0141518	0.0221355	-0.015576	-0.0338031	0.0195931	-0.0252856	-0.00295675	-0.00434693	-0.000712117	-0.00365184
P70168	P70168	Importin subunit beta-1	Kpnb1	sp|P70168|IMB1_MOUSE Importin subunit beta-1 OS=Mus musculus OX=10090 GN=Kpnb1 PE=1 SV=2	57	-0.00132339	-0.000138113	-0.00491032	0.0107598	0.0328335	0.0155241	0.018205	0.036959	-0.000730752	0.0255193
Q6IRU2	Q6IRU2	Tropomyosin alpha-4 chain	Tpm4	sp|Q6IRU2|TPM4_MOUSE Tropomyosin alpha-4 chain OS=Mus musculus OX=10090 GN=Tpm4 PE=1 SV=3	33	-0.0346927	0.00167413	-0.00317177	0.030814	0.0721153	0.00744696	0.118977	0.110719	-0.000748823	0.0914173
Q5FWK3	Q5FWK3	Rho GTPase-activating protein 1	Arhgap1	sp|Q5FWK3|RHG01_MOUSE Rho GTPase-activating protein 1 OS=Mus musculus OX=10090 GN=Arhgap1 PE=1 SV=1	24	-0.00310006	0.00157281	0.052267	-0.00336508	-0.0172635	0.00944073	-0.00921612	0.00975301	-0.000763624	0.000112306
Q9JHW2	Q9JHW2	Omega-amidase NIT2	Nit2	sp|Q9JHW2|NIT2_MOUSE Omega-amidase NIT2 OS=Mus musculus OX=10090 GN=Nit2 PE=1 SV=1	12	-0.0127269	0.0286486	-0.0231682	0.0111523	-0.022241	0.0585461	-0.197527	0.179477	-0.000787265	0.0181525
Q62393-2;Q62393-3;Q62393	Q62393-2;Q62393-3;Q62393	Tumor protein D52	Tpd52	sp|Q62393-2|TPD52_MOUSE Isoform 2 of Tumor protein D52 OS=Mus musculus OX=10090 GN=Tpd52;sp|Q62393-3|TPD52_MOUSE Isoform 3 of Tumor protein D52 OS=Mus musculus OX=10090 GN=Tpd52;sp|Q62393|TPD52_MOUSE Tumor protein D52 OS=Mus musculus OX=10090 GN=Tpd52 PE=1	11	-0.000628111	-0.000963414	-0.108931	0.0382288	-0.018405	-0.0626019	-0.0779246	0.0175287	-0.000795763	-0.0405034
Q3UQN2;Q3UQN2-2;Q3UQN2-3	Q3UQN2;Q3UQN2-2;Q3UQN2-3	F-BAR domain only protein 2	Fcho2	sp|Q3UQN2|FCHO2_MOUSE F-BAR domain only protein 2 OS=Mus musculus OX=10090 GN=Fcho2 PE=1 SV=1;sp|Q3UQN2-2|FCHO2_MOUSE Isoform 2 of F-BAR domain only protein 2 OS=Mus musculus OX=10090 GN=Fcho2;sp|Q3UQN2-3|FCHO2_MOUSE Isoform 3 of F-BAR domain only protein	13	-0.0142177	0.0125649	0.0656345	-0.0941316	0.206982	0.07012	0.249269	0.266486	-0.000826431	0.228126
Q99PT1	Q99PT1	Rho GDP-dissociation inhibitor 1	Arhgdia	sp|Q99PT1|GDIR1_MOUSE Rho GDP-dissociation inhibitor 1 OS=Mus musculus OX=10090 GN=Arhgdia PE=1 SV=3	27	-0.0104516	0.00872263	0.0164964	-0.0241258	-0.0112434	0.0227642	-0.0426971	-0.0502056	-0.000864471	-0.0269703
Q6NSR8	Q6NSR8	Probable aminopeptidase NPEPL1	Npepl1	sp|Q6NSR8|PEPL1_MOUSE Probable aminopeptidase NPEPL1 OS=Mus musculus OX=10090 GN=Npepl1 PE=1 SV=1	5	0.0639819	-0.0153357	-0.0357172	0.01335	0.0700336	0.0055538	-0.0894661	0.0422381	-0.000992863	0.0238959
Q8BGQ7	Q8BGQ7	Alanine--tRNA ligase, cytoplasmic	Aars	sp|Q8BGQ7|SYAC_MOUSE Alanine--tRNA ligase, cytoplasmic OS=Mus musculus OX=10090 GN=Aars PE=1 SV=1	92	-0.0364603	0.0382718	0.00668563	-0.00868513	-0.032998	0.00850157	-0.0174845	-0.0252843	-0.000999747	-0.0213844
P63005;P63005-2	P63005;P63005-2	Platelet-activating factor acetylhydrolase IB subunit alpha	Pafah1b1	sp|P63005|LIS1_MOUSE Platelet-activating factor acetylhydrolase IB subunit alpha OS=Mus musculus OX=10090 GN=Pafah1b1 PE=1 SV=2;sp|P63005-2|LIS1_MOUSE Isoform 2 of Platelet-activating factor acetylhydrolase IB subunit alpha OS=Mus musculus OX=10090 GN=Pafa	26	0.131824	0.0229464	-0.0442677	-0.0250721	0.089663	0.00685873	-0.013467	0.0551977	-0.00106285	0.0310282
Q9WTX5	Q9WTX5	S-phase kinase-associated protein 1	Skp1	sp|Q9WTX5|SKP1_MOUSE S-phase kinase-associated protein 1 OS=Mus musculus OX=10090 GN=Skp1 PE=1 SV=3	12	0.0401575	-0.00597195	0.0027373	-0.00490301	0.0240223	-0.0146823	0.0515818	-0.0523172	-0.00108285	0.00466999
P07901	P07901	Heat shock protein HSP 90-alpha	Hsp90aa1	sp|P07901|HS90A_MOUSE Heat shock protein HSP 90-alpha OS=Mus musculus OX=10090 GN=Hsp90aa1 PE=1 SV=4	63	-0.0188537	0.0312111	0.00223578	-0.00440317	-0.00547095	0.00483798	0.0243743	-0.0324301	-0.00108369	-0.000316488
Q6P6M7	Q6P6M7	O-phosphoseryl-tRNA(Sec) selenium transferase	Sepsecs	sp|Q6P6M7|SPCS_MOUSE O-phosphoseryl-tRNA(Sec) selenium transferase OS=Mus musculus OX=10090 GN=Sepsecs PE=1 SV=2	6	0.174947	-0.171863	-0.255446	0.169638	0.333214	0.0307609	-0.014279	0.126733	-0.00111263	0.0787471
Q9Z179	Q9Z179	SHC SH2 domain-binding protein 1	Shcbp1	sp|Q9Z179|SHCBP_MOUSE SHC SH2 domain-binding protein 1 OS=Mus musculus OX=10090 GN=Shcbp1 PE=1 SV=1	16	0.0562316	-0.0430155	0.0200962	-0.0225331	0.0214668	0.0617826	-0.0258862	0.00123471	-0.00121844	0.0113508
P26350	P26350	Prothymosin alpha;Prothymosin alpha, N-terminally processed;Thymosin alpha	Ptma	sp|P26350|PTMA_MOUSE Prothymosin alpha OS=Mus musculus OX=10090 GN=Ptma PE=1 SV=2	28	0.0349788	0.0270953	-0.0295648	-0.0411687	0.00352811	-0.0140032	-0.0488905	-0.0565591	-0.00123474	-0.0314469
Q8BK67	Q8BK67	Protein RCC2	Rcc2	sp|Q8BK67|RCC2_MOUSE Protein RCC2 OS=Mus musculus OX=10090 GN=Rcc2 PE=1 SV=1	5	-0.114562	-0.0322657	0.0296105	0.0322085	-0.0936534	0.133712	0.0647506	-0.00566365	-0.00132764	0.0295435
P47226-2;P47226	P47226-2;P47226	Testin	Tes	sp|P47226-2|TES_MOUSE Isoform TES1 of Testin OS=Mus musculus OX=10090 GN=Tes;sp|P47226|TES_MOUSE Testin OS=Mus musculus OX=10090 GN=Tes PE=1 SV=1	25	-0.0275374	-0.0547125	0.0248178	0.039071	-0.0345746	-0.0928355	0.0097721	0.0294663	-0.00135981	-0.0124012
Q8BW96;Q8BW96-2;Q8BW96-3	Q8BW96;Q8BW96-2;Q8BW96-3	Calcium/calmodulin-dependent protein kinase type 1D	Camk1d	sp|Q8BW96|KCC1D_MOUSE Calcium/calmodulin-dependent protein kinase type 1D OS=Mus musculus OX=10090 GN=Camk1d PE=1 SV=2;sp|Q8BW96-2|KCC1D_MOUSE Isoform 2 of Calcium/calmodulin-dependent protein kinase type 1D OS=Mus musculus OX=10090 GN=Camk1d;sp|Q8BW96-3|K	20	-0.0800631	0.0172211	0.0333965	-0.0199832	-0.0151586	-0.0106893	-0.0683777	-0.0209908	-0.00138102	-0.0180747
P47713	P47713	Cytosolic phospholipase A2;Phospholipase A2;Lysophospholipase	Pla2g4a	sp|P47713|PA24A_MOUSE Cytosolic phospholipase A2 OS=Mus musculus OX=10090 GN=Pla2g4a PE=1 SV=1	18	-0.162697	0.0454029	-0.0482806	0.057986	-0.116863	-0.0586838	-0.0111845	-0.0237099	-0.00143885	-0.0411969
O08759;O08759-2;O08759-3	O08759;O08759-2;O08759-3	Ubiquitin-protein ligase E3A	Ube3a	sp|O08759|UBE3A_MOUSE Ubiquitin-protein ligase E3A OS=Mus musculus OX=10090 GN=Ube3a PE=1 SV=2;sp|O08759-2|UBE3A_MOUSE Isoform 2 of Ubiquitin-protein ligase E3A OS=Mus musculus OX=10090 GN=Ube3a;sp|O08759-3|UBE3A_MOUSE Isoform 3 of Ubiquitin-protein ligase	19	-0.0910048	-0.0036394	0.00789328	0.000635001	-0.0114734	-0.00808263	0.0150399	-0.0140887	-0.0015022	-0.009778
P62196	P62196	26S protease regulatory subunit 8	Psmc5	sp|P62196|PRS8_MOUSE 26S proteasome regulatory subunit 8 OS=Mus musculus OX=10090 GN=Psmc5 PE=1 SV=1	32	-0.0132627	-0.00863433	0.0190583	0.00562292	0.00067262	0.0225077	-0.000292879	-0.0034911	-0.0015057	0.00018987
Q6P5E4	Q6P5E4	UDP-glucose:glycoprotein glucosyltransferase 1	Uggt1	sp|Q6P5E4|UGGG1_MOUSE UDP-glucose:glycoprotein glucosyltransferase 1 OS=Mus musculus OX=10090 GN=Uggt1 PE=1 SV=4	31	-0.0150988	0.0461664	0.0120164	-0.0715931	-0.023389	0.0583423	-0.225117	-0.479021	-0.00154121	-0.124253
Q8BUY9	Q8BUY9	Geranylgeranyl transferase type-1 subunit beta	Pggt1b	sp|Q8BUY9|PGTB1_MOUSE Geranylgeranyl transferase type-1 subunit beta OS=Mus musculus OX=10090 GN=Pggt1b PE=1 SV=1	8	0.109036	-0.105715	-0.0064027	0.00330312	0.0412636	-0.0155502	-0.0636513	0.0236483	-0.00154979	0.00404904
P60710	P60710	Actin, cytoplasmic 1;Actin, cytoplasmic 1, N-terminally processed	Actb	sp|P60710|ACTB_MOUSE Actin, cytoplasmic 1 OS=Mus musculus OX=10090 GN=Actb PE=1 SV=1	32	-0.0619799	-0.0282862	0.0251388	0.0409806	-0.00232254	0.0444226	0.0449015	0.0760439	-0.00157371	0.0446621
Q6PIP5	Q6PIP5	NudC domain-containing protein 1	Nudcd1	sp|Q6PIP5|NUDC1_MOUSE NudC domain-containing protein 1 OS=Mus musculus OX=10090 GN=Nudcd1 PE=1 SV=2	14	-0.0297234	0.0175603	-0.0207228	0.0746952	-0.119817	0.0502451	0.0230353	0.0675859	-0.00158123	0.0366402
Q810A7;Q810A7-2	Q810A7;Q810A7-2	ATP-dependent RNA helicase DDX42	Ddx42	sp|Q810A7|DDX42_MOUSE ATP-dependent RNA helicase DDX42 OS=Mus musculus OX=10090 GN=Ddx42 PE=1 SV=3;sp|Q810A7-2|DDX42_MOUSE Isoform 2 of ATP-dependent RNA helicase DDX42 OS=Mus musculus OX=10090 GN=Ddx42	11	-0.0179436	0.0146864	-0.0862945	0.0352859	0.12841	0.211672	0.0951904	0.134529	-0.00162857	0.131469
Q61026	Q61026	Nuclear receptor coactivator 2	Ncoa2	sp|Q61026|NCOA2_MOUSE Nuclear receptor coactivator 2 OS=Mus musculus OX=10090 GN=Ncoa2 PE=1 SV=3	3	-0.205289	0.208645	-0.0226183	0.0192962	-0.226243	0.214126	-0.100894	0.0293913	-0.001661	-0.0357516
P80316	P80316	T-complex protein 1 subunit epsilon	Cct5	sp|P80316|TCPE_MOUSE T-complex protein 1 subunit epsilon OS=Mus musculus OX=10090 GN=Cct5 PE=1 SV=1	51	-0.0152794	0.0119035	0.0196089	-0.0183085	-0.0272329	0.0301736	0.0378436	-0.0179359	-0.00168797	0.00611885
P19096	P19096	Fatty acid synthase;[Acyl-carrier-protein] S-acetyltransferase;[Acyl-carrier-protein] S-malonyltransferase;3-oxoacyl-[acyl-carrier-protein] synthase;3-oxoacyl-[acyl-carrier-protein] reductase;3-hydroxyacyl-[acyl-carrier-protein] dehydratase;Enoyl-[acyl-carrier-protein] reductase;Oleoyl-[acyl-carrier-protein] hydrolase	Fasn	sp|P19096|FAS_MOUSE Fatty acid synthase OS=Mus musculus OX=10090 GN=Fasn PE=1 SV=2	146	-0.0127802	0.0200995	-0.0155139	0.00939965	0.0134502	0.015431	-0.0267015	-0.003947	-0.00169029	0.00475161
Q99KN2	Q99KN2	Probable cytosolic iron-sulfur protein assembly protein CIAO1	Ciao1	sp|Q99KN2|CIAO1_MOUSE Probable cytosolic iron-sulfur protein assembly protein CIAO1 OS=Mus musculus OX=10090 GN=Ciao1 PE=1 SV=1	7	-0.0224501	-0.00749365	0.122182	0.00408926	0.0515001	-0.0161749	0.137452	-0.0696219	-0.0017022	0.0176626
Q08024-2	Q08024-2	Core-binding factor subunit beta	Cbfb	sp|Q08024-2|PEBB_MOUSE Isoform 2 of Core-binding factor subunit beta OS=Mus musculus OX=10090 GN=Cbfb	3	-0.0725044	0.0917704	-0.099424	0.0688663	-0.0144816	0.0969812	-0.0425834	-0.0382159	-0.00181907	-0.0263488
P42859;P42859-2	P42859;P42859-2	Huntingtin	Htt	sp|P42859|HD_MOUSE Huntingtin OS=Mus musculus OX=10090 GN=Htt PE=1 SV=2;sp|P42859-2|HD_MOUSE Isoform Short of Huntingtin OS=Mus musculus OX=10090 GN=Htt	20	0.0881958	0.0265368	-0.0301932	-0.158898	0.12596	0.0598615	0.08854	-0.0662414	-0.0018282	0.0742008
P99026	P99026	Proteasome subunit beta type-4	Psmb4	sp|P99026|PSB4_MOUSE Proteasome subunit beta type-4 OS=Mus musculus OX=10090 GN=Psmb4 PE=1 SV=1	10	-0.0121901	-0.0490859	0.00847668	0.0608013	-0.0121836	-0.0809091	0.048139	-0.0152606	-0.00185671	-0.0137221
Q8VDW0;Q8VDW0-2	Q8VDW0	ATP-dependent RNA helicase DDX39A	Ddx39a	sp|Q8VDW0|DX39A_MOUSE ATP-dependent RNA helicase DDX39A OS=Mus musculus OX=10090 GN=Ddx39a PE=1 SV=1	29	0.0769191	0.0229175	-0.0268197	-0.0466563	0.207505	0.181525	0.112676	0.117252	-0.00195109	0.149388
Q9D1E6	Q9D1E6	Tubulin-folding cofactor B	Tbcb	sp|Q9D1E6|TBCB_MOUSE Tubulin-folding cofactor B OS=Mus musculus OX=10090 GN=Tbcb PE=1 SV=2	17	-0.0650363	-0.00788073	0.00392412	0.00847904	-0.0446885	-0.0444818	-0.0390109	0.0151206	-0.00197831	-0.0417464
Q9D187	Q9D187	Mitotic spindle-associated MMXD complex subunit MIP18	Fam96b	sp|Q9D187|CIA2B_MOUSE Cytosolic iron-sulfur assembly component 2B OS=Mus musculus OX=10090 GN=Ciao2b PE=1 SV=1	5	-0.0934326	-0.202263	0.320052	0.0894094	-0.119709	-0.283216	0.139403	-0.0361957	-0.0020116	-0.0779523
P68372;Q9D6F9	P68372;Q9D6F9	Tubulin beta-4B chain;Tubulin beta-4A chain	Tubb4b;Tubb4a	sp|P68372|TBB4B_MOUSE Tubulin beta-4B chain OS=Mus musculus OX=10090 GN=Tubb4b PE=1 SV=1;sp|Q9D6F9|TBB4A_MOUSE Tubulin beta-4A chain OS=Mus musculus OX=10090 GN=Tubb4a PE=1 SV=3	87	0.00561317	-0.00471526	-0.00182721	-0.00224911	-0.00345411	-0.0216947	-0.0513209	-0.0124419	-0.00203816	-0.0170683
Q9JMH6-2;Q9JMH6;Q9JLT4-3;Q9JLT4-2;Q9JLT4	Q9JMH6-2;Q9JMH6	Thioredoxin reductase 1, cytoplasmic	Txnrd1	sp|Q9JMH6-2|TRXR1_MOUSE Isoform 2 of Thioredoxin reductase 1, cytoplasmic OS=Mus musculus OX=10090 GN=Txnrd1;sp|Q9JMH6|TRXR1_MOUSE Thioredoxin reductase 1, cytoplasmic OS=Mus musculus OX=10090 GN=Txnrd1 PE=1 SV=3	22	-0.0329513	-0.025842	0.0684399	0.0216223	-0.0309218	-0.080667	-0.0035216	-0.0174902	-0.00210983	-0.024206
Q62148;O35945	Q62148	Retinal dehydrogenase 2	Aldh1a2	sp|Q62148|AL1A2_MOUSE Retinal dehydrogenase 2 OS=Mus musculus OX=10090 GN=Aldh1a2 PE=1 SV=2	37	0.055658	-0.0097721	0.0055462	-0.0224185	0.0602862	-0.00539142	0.00545963	0.0211132	-0.00211295	0.0132864
Q9EQK5	Q9EQK5	Major vault protein	Mvp	sp|Q9EQK5|MVP_MOUSE Major vault protein OS=Mus musculus OX=10090 GN=Mvp PE=1 SV=4	10	-0.0439613	0.0666438	-0.041836	0.0375288	-0.111878	-0.0699309	0.0199752	0.0745929	-0.00215364	-0.0249779
O89112	O89112	LanC-like protein 1	Lancl1	sp|O89112|LANC1_MOUSE Glutathione S-transferase LANCL1 OS=Mus musculus OX=10090 GN=Lancl1 PE=1 SV=1	5	-0.0218515	0.0174615	0.0267326	-0.0585512	-0.00102753	0.0568218	0.0499025	-0.169272	-0.00219499	0.0244375
P49710	P49710	Hematopoietic lineage cell-specific protein	Hcls1	sp|P49710|HCLS1_MOUSE Hematopoietic lineage cell-specific protein OS=Mus musculus OX=10090 GN=Hcls1 PE=1 SV=2	36	-0.0240512	-0.0323348	0.0195269	0.0555967	0.0391545	0.0531375	0.106861	0.102288	-0.00226216	0.0777129
P97328	P97328	Ketohexokinase	Khk	sp|P97328|KHK_MOUSE Ketohexokinase OS=Mus musculus OX=10090 GN=Khk PE=1 SV=1	6	0.0378529	-0.0423926	-0.140838	0.0745197	-0.0814778	-0.074256	-0.144516	0.0756512	-0.00226987	-0.0778669
Q8WTY4	Q8WTY4	Anamorsin	Ciapin1	sp|Q8WTY4|CPIN1_MOUSE Anamorsin OS=Mus musculus OX=10090 GN=Ciapin1 PE=1 SV=1	16	-0.0308249	0.00111687	-0.00566057	0.0758862	0.0349008	0.0111718	-0.0635518	0.0448264	-0.00227185	0.0230363
Q9JLI6;Q9JLI6-2	Q9JLI6;Q9JLI6-2	Selenocysteine lyase	Scly	sp|Q9JLI6|SCLY_MOUSE Selenocysteine lyase OS=Mus musculus OX=10090 GN=Scly PE=1 SV=1;sp|Q9JLI6-2|SCLY_MOUSE Isoform 2 of Selenocysteine lyase OS=Mus musculus OX=10090 GN=Scly	11	0.0322881	-0.171801	-0.0368408	0.0395063	-0.0586598	-0.139097	-0.0208597	0.0184586	-0.00227634	-0.0397598
Q9EST4;Q9EST4-3;Q9EST4-2	Q9EST4;Q9EST4-3	Proteasome assembly chaperone 2	Psmg2	sp|Q9EST4|PSMG2_MOUSE Proteasome assembly chaperone 2 OS=Mus musculus OX=10090 GN=Psmg2 PE=1 SV=1;sp|Q9EST4-3|PSMG2_MOUSE Isoform 3 of Proteasome assembly chaperone 2 OS=Mus musculus OX=10090 GN=Psmg2	5	-0.089701	-0.0535171	0.0489322	0.0562679	-0.0182752	-0.0353267	-0.0117767	-0.0407271	-0.00229244	-0.0268009
Q9Z1F9	Q9Z1F9	SUMO-activating enzyme subunit 2	Uba2	sp|Q9Z1F9|SAE2_MOUSE SUMO-activating enzyme subunit 2 OS=Mus musculus OX=10090 GN=Uba2 PE=1 SV=1	42	0.0205053	-0.0252948	-0.0497011	0.0366502	-0.0428742	-0.0194697	-0.101583	-0.0401789	-0.00239477	-0.0415266
O55029	O55029	Coatomer subunit beta	Copb2	sp|O55029|COPB2_MOUSE Coatomer subunit beta OS=Mus musculus OX=10090 GN=Copb2 PE=1 SV=2	49	-0.00542848	0.0278861	0.000630297	-0.0286881	0.144527	0.115368	0.0984243	0.089217	-0.00239909	0.106896
P20664	P20664	DNA primase small subunit	Prim1	sp|P20664|PRI1_MOUSE DNA primase small subunit OS=Mus musculus OX=10090 GN=Prim1 PE=1 SV=1	12	0.100109	-0.0321476	0.019312	-0.0241486	-0.00422335	-0.0636642	0.0785756	-0.0175266	-0.00241828	-0.010875
Q8VEE4	Q8VEE4	Replication protein A 70 kDa DNA-binding subunit;Replication protein A 70 kDa DNA-binding subunit, N-terminally processed	Rpa1	sp|Q8VEE4|RFA1_MOUSE Replication protein A 70 kDa DNA-binding subunit OS=Mus musculus OX=10090 GN=Rpa1 PE=1 SV=1	34	-0.000658259	-7.17841e-05	-0.0594586	-0.00419227	0.0212253	-0.0437364	0.000223358	-0.0415763	-0.00242527	-0.0206765
Q9CQM9	Q9CQM9	Glutaredoxin-3	Glrx3	sp|Q9CQM9|GLRX3_MOUSE Glutaredoxin-3 OS=Mus musculus OX=10090 GN=Glrx3 PE=1 SV=1	20	0.0327804	-0.00943903	0.00447269	-0.0371147	0.0308495	0.0167708	0.00417355	-0.0374775	-0.00248317	0.0104722
Q9QYJ0	Q9QYJ0	DnaJ homolog subfamily A member 2	Dnaja2	sp|Q9QYJ0|DNJA2_MOUSE DnaJ homolog subfamily A member 2 OS=Mus musculus OX=10090 GN=Dnaja2 PE=1 SV=1	21	-0.0688858	0.0422385	0.00997934	-0.0151291	-0.072542	-0.0331792	-0.00937401	-0.067242	-0.00257489	-0.0502106
Q3TXS7	Q3TXS7	26S proteasome non-ATPase regulatory subunit 1	Psmd1	sp|Q3TXS7|PSMD1_MOUSE 26S proteasome non-ATPase regulatory subunit 1 OS=Mus musculus OX=10090 GN=Psmd1 PE=1 SV=1	49	-0.0366649	-0.00146854	-0.00400332	0.0291582	-0.0185056	-0.0293855	-0.0301639	-0.00175796	-0.00273593	-0.0239456
Q8K183	Q8K183	Pyridoxal kinase	Pdxk	sp|Q8K183|PDXK_MOUSE Pyridoxal kinase OS=Mus musculus OX=10090 GN=Pdxk PE=1 SV=1	7	0.11402	-0.00865815	0.00311586	-0.197851	-0.160469	-0.0941547	-0.033109	-0.244854	-0.00277114	-0.127312
Q8CCF0-2;Q8CCF0	Q8CCF0-2;Q8CCF0	U4/U6 small nuclear ribonucleoprotein Prp31	Prpf31	sp|Q8CCF0-2|PRP31_MOUSE Isoform 2 of U4/U6 small nuclear ribonucleoprotein Prp31 OS=Mus musculus OX=10090 GN=Prpf31;sp|Q8CCF0|PRP31_MOUSE U4/U6 small nuclear ribonucleoprotein Prp31 OS=Mus musculus OX=10090 GN=Prpf31 PE=1 SV=3	8	0.196806	-0.0134457	0.00781325	-0.126819	-0.00530319	0.0401724	0.0178228	-0.235382	-0.00281625	0.0062598
Q9D7S9	Q9D7S9	Charged multivesicular body protein 5	Chmp5	sp|Q9D7S9|CHMP5_MOUSE Charged multivesicular body protein 5 OS=Mus musculus OX=10090 GN=Chmp5 PE=1 SV=1	5	-0.00449419	-0.0428884	-0.00120164	0.0103855	-0.0869929	-0.0962041	-0.11099	-0.0992753	-0.00284791	-0.0977397
P52479;P52479-2	P52479;P52479-2	Ubiquitin carboxyl-terminal hydrolase 10	Usp10	sp|P52479|UBP10_MOUSE Ubiquitin carboxyl-terminal hydrolase 10 OS=Mus musculus OX=10090 GN=Usp10 PE=1 SV=3;sp|P52479-2|UBP10_MOUSE Isoform 2 of Ubiquitin carboxyl-terminal hydrolase 10 OS=Mus musculus OX=10090 GN=Usp10	5	-0.0130146	0.0072549	-0.0367393	0.0513185	0.031986	0.163281	0.160303	0.227858	-0.00287984	0.161792
Q60692	Q60692	Proteasome subunit beta type-6	Psmb6	sp|Q60692|PSB6_MOUSE Proteasome subunit beta type-6 OS=Mus musculus OX=10090 GN=Psmb6 PE=1 SV=3	3	-0.096971	0.0261779	-0.0319725	0.0382298	-0.0800328	-0.0100059	-0.0827387	0.0595208	-0.00289735	-0.0450193
O88569;O88569-3;O88569-2	O88569;O88569-3;O88569-2	Heterogeneous nuclear ribonucleoproteins A2/B1	Hnrnpa2b1	sp|O88569|ROA2_MOUSE Heterogeneous nuclear ribonucleoproteins A2/B1 OS=Mus musculus OX=10090 GN=Hnrnpa2b1 PE=1 SV=2;sp|O88569-3|ROA2_MOUSE Isoform 3 of Heterogeneous nuclear ribonucleoproteins A2/B1 OS=Mus musculus OX=10090 GN=Hnrnpa2b1;sp|O88569-2|ROA2_MO	19	0.0159196	0.0123299	-0.0266227	-0.0181563	0.164904	0.286155	0.036072	0.152586	-0.00291318	0.158745
O35654	O35654	DNA polymerase delta subunit 2	Pold2	sp|O35654|DPOD2_MOUSE DNA polymerase delta subunit 2 OS=Mus musculus OX=10090 GN=Pold2 PE=1 SV=2	3	0.0279756	-0.0033233	-0.00253659	-0.117638	0.0468055	0.108606	-0.103959	-0.157531	-0.00292994	-0.0285767
Q9QUM9	Q9QUM9	Proteasome subunit alpha type-6	Psma6	sp|Q9QUM9|PSA6_MOUSE Proteasome subunit alpha type-6 OS=Mus musculus OX=10090 GN=Psma6 PE=1 SV=1	26	0.0018401	-0.022268	0.0642919	-0.00774122	0.0592427	-0.0127974	0.0291587	-0.0640217	-0.00295056	0.00818063
Q9CX34	Q9CX34	Suppressor of G2 allele of SKP1 homolog	Sugt1	sp|Q9CX34|SGT1_MOUSE Protein SGT1 homolog OS=Mus musculus OX=10090 GN=Sugt1 PE=1 SV=3	23	-0.011251	0.047276	-0.00594298	3.65321e-05	-0.0183959	-0.00115691	-0.0156111	0.0432051	-0.00295323	-0.00838399
Q3UHF7;A2A884;Q03172	Q3UHF7	Transcription factor HIVEP2	Hivep2	sp|Q3UHF7|ZEP2_MOUSE Transcription factor HIVEP2 OS=Mus musculus OX=10090 GN=Hivep2 PE=1 SV=1	4	-0.0651984	0.208415	0.0591934	-0.261553	0.0406114	0.318863	-0.00899866	0.134676	-0.00300251	0.0876435
Q9R0Q7	Q9R0Q7	Prostaglandin E synthase 3	Ptges3	sp|Q9R0Q7|TEBP_MOUSE Prostaglandin E synthase 3 OS=Mus musculus OX=10090 GN=Ptges3 PE=1 SV=1	15	-0.00396439	0.0263215	-0.00213708	-0.00499729	-0.0298382	-0.0235309	-0.0238854	-0.0132497	-0.00305073	-0.0237081
P26516	P26516	26S proteasome non-ATPase regulatory subunit 7	Psmd7	sp|P26516|PSMD7_MOUSE 26S proteasome non-ATPase regulatory subunit 7 OS=Mus musculus OX=10090 GN=Psmd7 PE=1 SV=2	15	-0.0198984	0.0136424	0.0216291	-0.0412039	0.0367634	-0.0267077	-0.0383849	-0.012302	-0.00312804	-0.0195048
Q91YI0	Q91YI0	Argininosuccinate lyase	Asl	sp|Q91YI0|ARLY_MOUSE Argininosuccinate lyase OS=Mus musculus OX=10090 GN=Asl PE=1 SV=1	19	0.053258	-0.00323375	-0.003045	-0.028601	-0.0693816	-0.0617186	-0.124742	0.0133694	-0.00313938	-0.0655501
Q80UG5;Q80UG5-3;Q80UG5-2	Q80UG5;Q80UG5-3;Q80UG5-2	Septin-9	43717	sp|Q80UG5|SEPT9_MOUSE Septin-9 OS=Mus musculus OX=10090 GN=Sept9 PE=1 SV=1;sp|Q80UG5-3|SEPT9_MOUSE Isoform 3 of Septin-9 OS=Mus musculus OX=10090 GN=Sept9;sp|Q80UG5-2|SEPT9_MOUSE Isoform 2 of Septin-9 OS=Mus musculus OX=10090 GN=Sept9	9	-0.0477488	0.0282625	0.00268084	-0.00908752	-0.0824074	0.0631738	-0.0897024	0.0358616	-0.00320334	-0.0232729
Q6NZC7	Q6NZC7	SEC23-interacting protein	Sec23ip	sp|Q6NZC7|S23IP_MOUSE SEC23-interacting protein OS=Mus musculus OX=10090 GN=Sec23ip PE=1 SV=2	20	0.0611186	-0.0210967	-0.0828072	0.0146425	-0.000875212	-0.00230843	-0.054856	0.0226056	-0.00322711	-0.00159182
Q9JKC8	Q9JKC8	AP-3 complex subunit mu-1	Ap3m1	sp|Q9JKC8|AP3M1_MOUSE AP-3 complex subunit mu-1 OS=Mus musculus OX=10090 GN=Ap3m1 PE=1 SV=1	15	-0.0350681	0.0286029	0.0749867	-0.0355534	0.0503706	0.0246832	0.112497	0.0878707	-0.00323259	0.0691207
O54692	O54692	Centromere/kinetochore protein zw10 homolog	Zw10	sp|O54692|ZW10_MOUSE Centromere/kinetochore protein zw10 homolog OS=Mus musculus OX=10090 GN=Zw10 PE=1 SV=3	13	0.164721	-0.0662969	-0.0125934	0.0061276	0.0192545	-0.123314	0.0113361	0.164997	-0.00323291	0.0152953
Q80X95;Q6NTA4	Q80X95;Q6NTA4	Ras-related GTP-binding protein A;Ras-related GTP-binding protein B	Rraga;Rragb	sp|Q80X95|RRAGA_MOUSE Ras-related GTP-binding protein A OS=Mus musculus OX=10090 GN=Rraga PE=1 SV=1;sp|Q6NTA4|RRAGB_MOUSE Ras-related GTP-binding protein B OS=Mus musculus OX=10090 GN=Rragb PE=1 SV=1	8	-0.102998	-0.0185299	0.0739882	0.0119719	-0.141138	-0.181095	0.0974841	-0.0659893	-0.00327902	-0.103564
Q9Z1Q5	Q9Z1Q5	Chloride intracellular channel protein 1	Clic1	sp|Q9Z1Q5|CLIC1_MOUSE Chloride intracellular channel protein 1 OS=Mus musculus OX=10090 GN=Clic1 PE=1 SV=3	33	-0.0156247	0.00901165	-0.0202542	0.0204613	-0.0625207	0.00206231	-0.0149742	0.027216	-0.00330655	-0.00645594
Q61699;Q61699-2	Q61699;Q61699-2	Heat shock protein 105 kDa	Hsph1	sp|Q61699|HS105_MOUSE Heat shock protein 105 kDa OS=Mus musculus OX=10090 GN=Hsph1 PE=1 SV=2;sp|Q61699-2|HS105_MOUSE Isoform HSP105-beta of Heat shock protein 105 kDa OS=Mus musculus OX=10090 GN=Hsph1	59	-0.0521954	-0.00621794	0.00855282	-0.000570956	-0.00223905	0.0256085	0.0575278	0.0390487	-0.00339445	0.0323286
Q91VC3	Q91VC3	Eukaryotic initiation factor 4A-III;Eukaryotic initiation factor 4A-III, N-terminally processed	Eif4a3	sp|Q91VC3|IF4A3_MOUSE Eukaryotic initiation factor 4A-III OS=Mus musculus OX=10090 GN=Eif4a3 PE=1 SV=3	11	-0.0248369	0.0180354	0.0894846	-0.220622	0.0578142	0.0420215	-0.000160699	-0.204496	-0.00340078	0.0209304
Q8BG32	Q8BG32	26S proteasome non-ATPase regulatory subunit 11	Psmd11	sp|Q8BG32|PSD11_MOUSE 26S proteasome non-ATPase regulatory subunit 11 OS=Mus musculus OX=10090 GN=Psmd11 PE=1 SV=3	34	0.0459419	0.0112234	-0.0181062	-0.0266793	0.0959514	0.0252152	-0.0109938	-0.0515979	-0.00344142	0.00711073
Q3THK7	Q3THK7	GMP synthase [glutamine-hydrolyzing]	Gmps	sp|Q3THK7|GUAA_MOUSE GMP synthase [glutamine-hydrolyzing] OS=Mus musculus OX=10090 GN=Gmps PE=1 SV=2	45	0.0264239	-0.00872453	0.00175699	-0.0148768	0.00339323	0.0270485	-0.0224208	-0.0782904	-0.00348377	-0.0095138
Q8BMS9	Q8BMS9	Ras association domain-containing protein 2	Rassf2	sp|Q8BMS9|RASF2_MOUSE Ras association domain-containing protein 2 OS=Mus musculus OX=10090 GN=Rassf2 PE=1 SV=1	8	-0.113774	0.0273307	0.044163	-0.0343651	-0.0761613	-0.0637803	-0.0518209	-0.0718759	-0.00351717	-0.0678281
Q5SWD9;Q5SWD9-2;Q5SWD9-3	Q5SWD9;Q5SWD9-2;Q5SWD9-3	Pre-rRNA-processing protein TSR1 homolog	Tsr1	sp|Q5SWD9|TSR1_MOUSE Pre-rRNA-processing protein TSR1 homolog OS=Mus musculus OX=10090 GN=Tsr1 PE=1 SV=1;sp|Q5SWD9-2|TSR1_MOUSE Isoform 2 of Pre-rRNA-processing protein TSR1 homolog OS=Mus musculus OX=10090 GN=Tsr1;sp|Q5SWD9-3|TSR1_MOUSE Isoform 3 of Pre-r	7	0.0688862	-0.0487833	0.0021635	-0.00930354	0.11942	0.117172	0.0955164	-0.00458777	-0.00357002	0.106344
Q8BTI8;Q8BTI8-3;Q8BTI8-2	Q8BTI8;Q8BTI8-3;Q8BTI8-2	Serine/arginine repetitive matrix protein 2	Srrm2	sp|Q8BTI8|SRRM2_MOUSE Serine/arginine repetitive matrix protein 2 OS=Mus musculus OX=10090 GN=Srrm2 PE=1 SV=3;sp|Q8BTI8-3|SRRM2_MOUSE Isoform 3 of Serine/arginine repetitive matrix protein 2 OS=Mus musculus OX=10090 GN=Srrm2;sp|Q8BTI8-2|SRRM2_MOUSE Isoform	38	0.0239258	0.0130182	-0.0351521	-0.0201591	0.0776194	0.0755038	0.0347568	0.0872303	-0.00357044	0.0765616
Q99L48;Q99L48-2	Q99L48	60S ribosomal export protein NMD3	Nmd3	sp|Q99L48|NMD3_MOUSE 60S ribosomal export protein NMD3 OS=Mus musculus OX=10090 GN=Nmd3 PE=1 SV=1	3	0.0919916	-0.0289162	-0.300046	0.0217691	-0.117168	-0.100957	-0.329019	0.470111	-0.00357355	-0.109063
Q8R050-2;Q8R050	Q8R050-2;Q8R050	Eukaryotic peptide chain release factor GTP-binding subunit ERF3A	Gspt1	sp|Q8R050-2|ERF3A_MOUSE Isoform 2 of Eukaryotic peptide chain release factor GTP-binding subunit ERF3A OS=Mus musculus OX=10090 GN=Gspt1;sp|Q8R050|ERF3A_MOUSE Eukaryotic peptide chain release factor GTP-binding subunit ERF3A OS=Mus musculus OX=10090 GN=Gsp	40	-0.00780088	-0.0549857	0.00105749	0.000537265	-0.0324756	-0.0658922	0.0291402	-0.0547918	-0.00363181	-0.0436337
Q9WVE8;Q61644	Q9WVE8	Protein kinase C and casein kinase substrate in neurons protein 2	Pacsin2	sp|Q9WVE8|PACN2_MOUSE Protein kinase C and casein kinase substrate in neurons protein 2 OS=Mus musculus OX=10090 GN=Pacsin2 PE=1 SV=1	21	-0.0500875	-0.0347363	0.0652165	0.0274392	0.257273	0.266678	0.225546	0.282691	-0.00364857	0.261975
P61082	P61082	NEDD8-conjugating enzyme Ubc12	Ube2m	sp|P61082|UBC12_MOUSE NEDD8-conjugating enzyme Ubc12 OS=Mus musculus OX=10090 GN=Ube2m PE=1 SV=1	8	-0.0669436	0.00694555	-0.0143298	0.127997	-0.119037	-0.0843372	-0.0231423	0.111581	-0.00369211	-0.0537397
Q80Y98;Q80Y98-2;Q80Y98-3	Q80Y98;Q80Y98-2;Q80Y98-3	Phospholipase DDHD2	Ddhd2	sp|Q80Y98|DDHD2_MOUSE Phospholipase DDHD2 OS=Mus musculus OX=10090 GN=Ddhd2 PE=1 SV=3;sp|Q80Y98-2|DDHD2_MOUSE Isoform 2 of Phospholipase DDHD2 OS=Mus musculus OX=10090 GN=Ddhd2;sp|Q80Y98-3|DDHD2_MOUSE Isoform 3 of Phospholipase DDHD2 OS=Mus musculus OX=100	13	-0.0827687	0.100725	-0.0122942	0.00487365	-0.0530749	0.0550756	0.132187	0.102073	-0.00371027	0.0785742
Q99L47	Q99L47	Hsc70-interacting protein	St13	sp|Q99L47|F10A1_MOUSE Hsc70-interacting protein OS=Mus musculus OX=10090 GN=St13 PE=1 SV=1	22	-0.00500261	0.0512341	-0.00273452	-0.0273899	0.0151794	0.0583786	0.00802449	-0.00546797	-0.00386856	0.011602
Q62167;P16381	Q62167;P16381	ATP-dependent RNA helicase DDX3X;Putative ATP-dependent RNA helicase Pl10	Ddx3x;D1Pas1	sp|Q62167|DDX3X_MOUSE ATP-dependent RNA helicase DDX3X OS=Mus musculus OX=10090 GN=Ddx3x PE=1 SV=3;sp|P16381|DDX3L_MOUSE Putative ATP-dependent RNA helicase Pl10 OS=Mus musculus OX=10090 GN=D1Pas1 PE=1 SV=1	22	0.000534539	-0.008346	0.0449223	-0.060648	0.0430161	0.0615474	0.062652	0.103711	-0.00390573	0.0620997
P13020-2;P13020;CON__Q3SX14	P13020-2;P13020	Gelsolin	Gsn	sp|P13020-2|GELS_MOUSE Isoform 2 of Gelsolin OS=Mus musculus OX=10090 GN=Gsn;sp|P13020|GELS_MOUSE Gelsolin OS=Mus musculus OX=10090 GN=Gsn PE=1 SV=3	71	-0.0148399	-0.000895476	0.0403411	-0.00694843	0.0121358	-0.0156234	0.0317405	-0.0244072	-0.00392195	-0.00174381
Q02053;P31254	Q02053	Ubiquitin-like modifier-activating enzyme 1	Uba1	sp|Q02053|UBA1_MOUSE Ubiquitin-like modifier-activating enzyme 1 OS=Mus musculus OX=10090 GN=Uba1 PE=1 SV=1	71	-0.00752871	-0.00733903	0.0036028	-0.000582531	-0.0182115	0.000781244	-0.0264538	-0.0337473	-0.00396078	-0.0223326
Q9Z2B9	Q9Z2B9	Ribosomal protein S6 kinase alpha-4	Rps6ka4	sp|Q9Z2B9|KS6A4_MOUSE Ribosomal protein S6 kinase alpha-4 OS=Mus musculus OX=10090 GN=Rps6ka4 PE=1 SV=2	3	-0.182067	0.277974	0.152286	-0.160414	0.0975396	0.214186	-0.153912	-0.0799315	-0.00406359	0.00880407
Q64213-2;Q64213-3;Q64213	Q64213-2;Q64213-3;Q64213	Splicing factor 1	Sf1	sp|Q64213-2|SF01_MOUSE Isoform CW17E of Splicing factor 1 OS=Mus musculus OX=10090 GN=Sf1;sp|Q64213-3|SF01_MOUSE Isoform 3 of Splicing factor 1 OS=Mus musculus OX=10090 GN=Sf1;sp|Q64213|SF01_MOUSE Splicing factor 1 OS=Mus musculus OX=10090 GN=Sf1 PE=1 SV=6	14	0.0710812	-0.0792385	-0.0913067	0.0931782	0.0743064	0.0962117	0.0300502	0.267213	-0.00407862	0.085259
Q62419	Q62419	Endophilin-A2	Sh3gl1	sp|Q62419|SH3G1_MOUSE Endophilin-A2 OS=Mus musculus OX=10090 GN=Sh3gl1 PE=1 SV=1	14	0.00947465	0.0274959	-0.0176749	-0.0619667	0.0274411	0.0961302	0.0435609	0.160212	-0.00410013	0.0698455
Q9JJA4	Q9JJA4	Ribosome biogenesis protein WDR12	Wdr12	sp|Q9JJA4|WDR12_MOUSE Ribosome biogenesis protein WDR12 OS=Mus musculus OX=10090 GN=Wdr12 PE=1 SV=1	11	-0.00706963	0.0178269	-0.0515397	-0.00130369	0.0779689	0.195658	-0.00036116	-0.149917	-0.00418666	0.0388039
P47791-2;P47791	P47791-2;P47791	Glutathione reductase, mitochondrial	Gsr	sp|P47791-2|GSHR_MOUSE Isoform Cytoplasmic of Glutathione reductase, mitochondrial OS=Mus musculus OX=10090 GN=Gsr;sp|P47791|GSHR_MOUSE Glutathione reductase, mitochondrial OS=Mus musculus OX=10090 GN=Gsr PE=1 SV=3	29	-0.0235163	0.0150647	0.0606238	-0.0376989	-0.036868	0.0233046	-0.0359114	-0.0487145	-0.0042258	-0.0363897
Q99KV1	Q99KV1	DnaJ homolog subfamily B member 11	Dnajb11	sp|Q99KV1|DJB11_MOUSE DnaJ homolog subfamily B member 11 OS=Mus musculus OX=10090 GN=Dnajb11 PE=1 SV=1	7	-0.0139199	0.16849	-0.107856	0.00546163	0.0183043	0.203167	-0.323053	-0.249015	-0.00422915	-0.115355
Q3U1Y4;Q3U1Y4-3;Q3U1Y4-2	Q3U1Y4;Q3U1Y4-3;Q3U1Y4-2	DENN domain-containing protein 4B	Dennd4b	sp|Q3U1Y4|DEN4B_MOUSE DENN domain-containing protein 4B OS=Mus musculus OX=10090 GN=Dennd4b PE=1 SV=2;sp|Q3U1Y4-3|DEN4B_MOUSE Isoform 3 of DENN domain-containing protein 4B OS=Mus musculus OX=10090 GN=Dennd4b;sp|Q3U1Y4-2|DEN4B_MOUSE Isoform 2 of DENN domai	8	-0.0178944	0.0542327	0.00933757	-0.149992	0.0961306	-0.0345276	0.216764	-0.0383467	-0.00427844	0.0308015
P11499;REV__Q8BL66	P11499	Heat shock protein HSP 90-beta	Hsp90ab1	sp|P11499|HS90B_MOUSE Heat shock protein HSP 90-beta OS=Mus musculus OX=10090 GN=Hsp90ab1 PE=1 SV=3	164	-0.00278054	-0.00579411	-0.0237549	0.00687056	0.00834107	-0.00477226	0.0461928	-0.0261163	-0.00428733	0.0017844
Q8CDN6	Q8CDN6	Thioredoxin-like protein 1	Txnl1	sp|Q8CDN6|TXNL1_MOUSE Thioredoxin-like protein 1 OS=Mus musculus OX=10090 GN=Txnl1 PE=1 SV=3	28	-0.00378945	-0.00553541	-0.00478562	0.0216566	-0.00645897	-0.0340649	-0.0320915	-0.0114159	-0.00428753	-0.0217537
Q00PI9	Q00PI9	Heterogeneous nuclear ribonucleoprotein U-like protein 2	Hnrnpul2	sp|Q00PI9|HNRL2_MOUSE Heterogeneous nuclear ribonucleoprotein U-like protein 2 OS=Mus musculus OX=10090 GN=Hnrnpul2 PE=1 SV=2	18	-0.00967823	-0.00138148	-0.00734291	0.00636452	0.107503	0.162725	-0.0246172	0.0449752	-0.00436219	0.0762393
Q9DBR1-2;Q9DBR1	Q9DBR1-2;Q9DBR1	5-3 exoribonuclease 2	Xrn2	sp|Q9DBR1-2|XRN2_MOUSE Isoform 2 of 5-3 exoribonuclease 2 OS=Mus musculus OX=10090 GN=Xrn2;sp|Q9DBR1|XRN2_MOUSE 5-3 exoribonuclease 2 OS=Mus musculus OX=10090 GN=Xrn2 PE=1 SV=1	4	0.166898	0.0705614	-0.316031	-0.0794495	-0.189451	0.209754	-0.291751	-0.0628742	-0.00444408	-0.126163
O70325-2;O70325;O70325-3	O70325-2;O70325;O70325-3	Phospholipid hydroperoxide glutathione peroxidase, mitochondrial	Gpx4	sp|O70325-2|GPX4_MOUSE Isoform Cytoplasmic of Phospholipid hydroperoxide glutathione peroxidase OS=Mus musculus OX=10090 GN=Gpx4;sp|O70325|GPX4_MOUSE Phospholipid hydroperoxide glutathione peroxidase OS=Mus musculus OX=10090 GN=Gpx4 PE=1 SV=4;sp|O70325-3|G	11	-0.00556944	-0.0031135	-0.0836713	-0.00335683	-0.0464738	-0.09984	-0.228243	-0.0793179	-0.00446314	-0.089579
Q7TQI3	Q7TQI3	Ubiquitin thioesterase OTUB1	Otub1	sp|Q7TQI3|OTUB1_MOUSE Ubiquitin thioesterase OTUB1 OS=Mus musculus OX=10090 GN=Otub1 PE=1 SV=2	23	-0.00955764	0.000445104	0.000555758	-0.0511752	-0.0315054	-0.00787611	-0.0586593	-0.0175041	-0.00455627	-0.0245048
Q99NB9	Q99NB9	Splicing factor 3B subunit 1	Sf3b1	sp|Q99NB9|SF3B1_MOUSE Splicing factor 3B subunit 1 OS=Mus musculus OX=10090 GN=Sf3b1 PE=1 SV=1	29	0.0159512	0.0208523	-0.0252271	-0.107243	0.12787	0.151783	-0.0669995	-0.123229	-0.00463797	0.0304352
Q61206	Q61206	Platelet-activating factor acetylhydrolase IB subunit beta	Pafah1b2	sp|Q61206|PA1B2_MOUSE Platelet-activating factor acetylhydrolase IB subunit beta OS=Mus musculus OX=10090 GN=Pafah1b2 PE=1 SV=2	7	-0.0794501	0.142279	0.0701033	-0.123158	-0.0836774	-0.0787294	0.0599673	-0.0309864	-0.00467343	-0.0548579
B2RQC6;B2RQC6-2	B2RQC6;B2RQC6-2	CAD protein;Glutamine-dependent carbamoyl-phosphate synthase;Aspartate carbamoyltransferase;Dihydroorotase	Cad	sp|B2RQC6|PYR1_MOUSE CAD protein OS=Mus musculus OX=10090 GN=Cad PE=1 SV=1;sp|B2RQC6-2|PYR1_MOUSE Isoform 2 of CAD protein OS=Mus musculus OX=10090 GN=Cad	75	-0.0284922	0.0112238	-0.0208308	0.0211904	-0.0202035	-0.00943753	-0.00168149	0.037849	-0.00480347	-0.00555951
Q8K2Q9;Q8K2Q9-2	Q8K2Q9;Q8K2Q9-2	Shootin-1	Kiaa1598	sp|Q8K2Q9|SHOT1_MOUSE Shootin-1 OS=Mus musculus OX=10090 GN=Shtn1 PE=1 SV=1;sp|Q8K2Q9-2|SHOT1_MOUSE Isoform 2 of Shootin-1 OS=Mus musculus OX=10090 GN=Shtn1	59	-0.0368768	-0.022431	0.0128178	0.0133836	-0.0295827	0.00622317	0.0202645	0.0277786	-0.00480659	0.0132439
Q6P8X1;Q80ZJ7	Q6P8X1	Sorting nexin-6;Sorting nexin-6, N-terminally processed	Snx6	sp|Q6P8X1|SNX6_MOUSE Sorting nexin-6 OS=Mus musculus OX=10090 GN=Snx6 PE=1 SV=2	17	-0.0240891	-0.00814869	-0.00153123	0.00255629	-0.023378	-0.0649946	-0.0764246	0.0219942	-0.00483996	-0.0441863
Q9R1P0	Q9R1P0	Proteasome subunit alpha type-4	Psma4	sp|Q9R1P0|PSA4_MOUSE Proteasome subunit alpha type-4 OS=Mus musculus OX=10090 GN=Psma4 PE=1 SV=1	15	-0.0252241	0.0140268	-0.00138465	-0.00830582	-0.0549203	0.0255563	-0.0227218	-0.0398581	-0.00484524	-0.03129
P26041	P26041	Moesin	Msn	sp|P26041|MOES_MOUSE Moesin OS=Mus musculus OX=10090 GN=Msn PE=1 SV=3	65	0.0132313	0.0765381	-0.024951	-0.0231643	0.231881	0.235756	0.245799	0.231032	-0.00496651	0.233819
Q9JHR7	Q9JHR7	Insulin-degrading enzyme	Ide	sp|Q9JHR7|IDE_MOUSE Insulin-degrading enzyme OS=Mus musculus OX=10090 GN=Ide PE=1 SV=1	32	-0.0651364	-0.0184571	0.00837076	0.029354	-0.0271147	0.0545587	0.0180852	-0.0115346	-0.00504317	0.00327531
Q91WV0	Q91WV0	Protein Dr1	Dr1	sp|Q91WV0|NC2B_MOUSE Protein Dr1 OS=Mus musculus OX=10090 GN=Dr1 PE=1 SV=1	4	-0.020568	0.0102602	-0.2145	0.0849143	0.0443028	0.0351558	-0.113508	-0.0660946	-0.00515391	-0.0154694
O88738-3;O88738-2;O88738;REV__Q5NCS9	O88738-3;O88738-2;O88738	Baculoviral IAP repeat-containing protein 6	Birc6	sp|O88738-3|BIRC6_MOUSE Isoform 3 of Baculoviral IAP repeat-containing protein 6 OS=Mus musculus OX=10090 GN=Birc6;sp|O88738-2|BIRC6_MOUSE Isoform 2 of Baculoviral IAP repeat-containing protein 6 OS=Mus musculus OX=10090 GN=Birc6;sp|O88738|BIRC6_MOUSE Bacu	60	0.0196369	-0.0299942	-0.0461999	0.0284843	-0.0040554	-0.0189908	-0.00288468	0.109176	-0.00517867	-0.00347004
Q8K1M6-3;Q8K1M6-2;Q8K1M6;Q8K1M6-4;Q8K1M6-5	Q8K1M6-3;Q8K1M6-2;Q8K1M6;Q8K1M6-4	Dynamin-1-like protein	Dnm1l	sp|Q8K1M6-3|DNM1L_MOUSE Isoform 3 of Dynamin-1-like protein OS=Mus musculus OX=10090 GN=Dnm1l;sp|Q8K1M6-2|DNM1L_MOUSE Isoform 2 of Dynamin-1-like protein OS=Mus musculus OX=10090 GN=Dnm1l;sp|Q8K1M6|DNM1L_MOUSE Dynamin-1-like protein OS=Mus musculus OX=1009	26	-0.0584077	0.0407595	-0.00568312	-0.00470017	-0.0183999	-0.0717334	0.0259404	0.0892316	-0.00519164	0.00377022
Q9WVJ2	Q9WVJ2	26S proteasome non-ATPase regulatory subunit 13	Psmd13	sp|Q9WVJ2|PSD13_MOUSE 26S proteasome non-ATPase regulatory subunit 13 OS=Mus musculus OX=10090 GN=Psmd13 PE=1 SV=1	19	0.0150056	-0.0254479	-0.0275323	0.0253732	0.0242535	0.0446872	0.00039588	-0.0104301	-0.00522112	0.0123247
Q8BWY9	Q8BWY9	Protein CIP2A	Kiaa1524	sp|Q8BWY9|CIP2A_MOUSE Protein CIP2A OS=Mus musculus OX=10090 GN=Cip2a PE=1 SV=3	16	-0.00906308	-0.00143043	0.0356468	-0.0267567	0.0796401	-0.0560288	0.0225687	0.0244414	-0.00524676	0.0235051
Q9CXF4	Q9CXF4	TBC1 domain family member 15	Tbc1d15	sp|Q9CXF4|TBC15_MOUSE TBC1 domain family member 15 OS=Mus musculus OX=10090 GN=Tbc1d15 PE=1 SV=1	17	0.00329492	-0.013842	-0.02111	0.0224706	-0.00567585	0.037805	0.0291345	-0.0781289	-0.00527356	0.0117293
Q9CZ44;Q9CZ44-3;Q9CZ44-2	Q9CZ44;Q9CZ44-3;Q9CZ44-2	NSFL1 cofactor p47	Nsfl1c	sp|Q9CZ44|NSF1C_MOUSE NSFL1 cofactor p47 OS=Mus musculus OX=10090 GN=Nsfl1c PE=1 SV=1;sp|Q9CZ44-3|NSF1C_MOUSE Isoform 3 of NSFL1 cofactor p47 OS=Mus musculus OX=10090 GN=Nsfl1c;sp|Q9CZ44-2|NSF1C_MOUSE Isoform 2 of NSFL1 cofactor p47 OS=Mus musculus OX=1009	35	0.0214213	-0.0259481	0.0153267	-0.0539719	0.00109434	-0.0447743	0.0191067	-0.0405409	-0.00531072	-0.0197233
Q9Z0R6-2;Q9Z0R6	Q9Z0R6-2;Q9Z0R6	Intersectin-2	Itsn2	sp|Q9Z0R6-2|ITSN2_MOUSE Isoform 2 of Intersectin-2 OS=Mus musculus OX=10090 GN=Itsn2;sp|Q9Z0R6|ITSN2_MOUSE Intersectin-2 OS=Mus musculus OX=10090 GN=Itsn2 PE=1 SV=2	5	-0.300298	0.0362404	0.337592	-0.0469189	0.167715	0.141901	0.432041	-0.162232	-0.00533926	0.154808
Q3UA06;Q3UA06-2	Q3UA06;Q3UA06-2	Pachytene checkpoint protein 2 homolog	Trip13	sp|Q3UA06|PCH2_MOUSE Pachytene checkpoint protein 2 homolog OS=Mus musculus OX=10090 GN=Trip13 PE=1 SV=1;sp|Q3UA06-2|PCH2_MOUSE Isoform 2 of Pachytene checkpoint protein 2 homolog OS=Mus musculus OX=10090 GN=Trip13	16	-0.030451	-0.083692	0.0197202	0.112236	-0.0616445	-0.0989441	-0.0401399	0.0588234	-0.00536538	-0.0508922
P17182	P17182	Alpha-enolase	Eno1	sp|P17182|ENOA_MOUSE Alpha-enolase OS=Mus musculus OX=10090 GN=Eno1 PE=1 SV=3	72	-0.00838269	-0.0057877	0.0274112	-0.00504271	0.00163208	0.0105244	-0.00882093	0.0126714	-0.0054152	0.00607822
Q61990;Q61990-3;P57722-2;P57722;P57724	Q61990;Q61990-3	Poly(rC)-binding protein 2	Pcbp2	sp|Q61990|PCBP2_MOUSE Poly(rC)-binding protein 2 OS=Mus musculus OX=10090 GN=Pcbp2 PE=1 SV=1;sp|Q61990-3|PCBP2_MOUSE Isoform 3 of Poly(rC)-binding protein 2 OS=Mus musculus OX=10090 GN=Pcbp2	14	-0.0141956	-0.015149	0.0040237	0.00306399	-0.0448707	-0.0529731	-0.0727635	-0.0668739	-0.0055658	-0.0599235
O70492	O70492	Sorting nexin-3	Snx3	sp|O70492|SNX3_MOUSE Sorting nexin-3 OS=Mus musculus OX=10090 GN=Snx3 PE=1 SV=3	11	0.107741	0.0350992	-0.0671113	-0.0462777	-0.0449931	-0.0695613	-0.0268994	-0.0735499	-0.00558925	-0.0572772
Q9R020;Q9R020-2	Q9R020;Q9R020-2	Zinc finger Ran-binding domain-containing protein 2	Zranb2	sp|Q9R020|ZRAB2_MOUSE Zinc finger Ran-binding domain-containing protein 2 OS=Mus musculus OX=10090 GN=Zranb2 PE=1 SV=2;sp|Q9R020-2|ZRAB2_MOUSE Isoform 2 of Zinc finger Ran-binding domain-containing protein 2 OS=Mus musculus OX=10090 GN=Zranb2	9	0.0445375	-0.0381241	-0.0130656	0.00185423	0.0849488	0.0517741	0.0119759	0.0233434	-0.00560568	0.0375587
P14152	P14152	Malate dehydrogenase, cytoplasmic	Mdh1	sp|P14152|MDHC_MOUSE Malate dehydrogenase, cytoplasmic OS=Mus musculus OX=10090 GN=Mdh1 PE=1 SV=3	19	-0.000988104	-0.0102365	0.0336631	-0.0148861	-0.0497674	-0.052853	0.00209938	-0.0661267	-0.00561228	-0.0513102
P13439	P13439	Uridine 5-monophosphate synthase;Orotate phosphoribosyltransferase;Orotidine 5-phosphate decarboxylase	Umps	sp|P13439|UMPS_MOUSE Uridine 5-monophosphate synthase OS=Mus musculus OX=10090 GN=Umps PE=1 SV=3	22	-0.0343786	-0.00245591	0.0540976	-0.00900619	-0.0422934	-0.0981404	0.0567729	-0.0788217	-0.00573105	-0.0605576
Q9JLJ2	Q9JLJ2	4-trimethylaminobutyraldehyde dehydrogenase	Aldh9a1	sp|Q9JLJ2|AL9A1_MOUSE 4-trimethylaminobutyraldehyde dehydrogenase OS=Mus musculus OX=10090 GN=Aldh9a1 PE=1 SV=1	31	-0.00477689	-0.00672896	-0.0836362	0.00169391	0.00383414	0.0167156	-0.0920436	-0.0297306	-0.00575292	-0.0129482
Q09014	Q09014	Neutrophil cytosol factor 1	Ncf1	sp|Q09014|NCF1_MOUSE Neutrophil cytosol factor 1 OS=Mus musculus OX=10090 GN=Ncf1 PE=1 SV=3	13	-0.0176723	0.0828742	0.00612251	-0.0216819	-0.101085	0.0609175	0.0619115	0.114312	-0.0057749	0.0614145
Q8K1B8;P59113	Q8K1B8	Fermitin family homolog 3	Fermt3	sp|Q8K1B8|URP2_MOUSE Fermitin family homolog 3 OS=Mus musculus OX=10090 GN=Fermt3 PE=1 SV=1	38	-0.0153176	-0.0478413	0.00372264	0.0535915	0.0825453	-0.0264552	0.0990306	0.12308	-0.00579746	0.090788
Q922F4;CON__ENSEMBL:ENSBTAP00000025008;A2AQ07	Q922F4	Tubulin beta-6 chain	Tubb6	sp|Q922F4|TBB6_MOUSE Tubulin beta-6 chain OS=Mus musculus OX=10090 GN=Tubb6 PE=1 SV=1	26	-0.0290954	0.00157276	0.0316689	-0.0132181	-0.0775631	-0.0342516	-0.027305	-0.0166158	-0.00582264	-0.0307783
P80314	P80314	T-complex protein 1 subunit beta	Cct2	sp|P80314|TCPB_MOUSE T-complex protein 1 subunit beta OS=Mus musculus OX=10090 GN=Cct2 PE=1 SV=4	56	-0.0220389	-0.0167909	0.00513324	0.028993	-0.0284068	-0.0465643	0.00652646	0.0232689	-0.00582881	-0.0109402
Q9EQH3	Q9EQH3	Vacuolar protein sorting-associated protein 35	Vps35	sp|Q9EQH3|VPS35_MOUSE Vacuolar protein sorting-associated protein 35 OS=Mus musculus OX=10090 GN=Vps35 PE=1 SV=1	41	-0.00831496	-0.00340514	-0.00168165	-0.0631712	0.0460828	-0.00783645	-0.0249335	-0.051653	-0.00586005	-0.016385
Q9DBR3;Q9DBR3-2;Q9DBR3-3	Q9DBR3;Q9DBR3-2;Q9DBR3-3	Armadillo repeat-containing protein 8	Armc8	sp|Q9DBR3|ARMC8_MOUSE Armadillo repeat-containing protein 8 OS=Mus musculus OX=10090 GN=Armc8 PE=1 SV=2;sp|Q9DBR3-2|ARMC8_MOUSE Isoform 2 of Armadillo repeat-containing protein 8 OS=Mus musculus OX=10090 GN=Armc8;sp|Q9DBR3-3|ARMC8_MOUSE Isoform 3 of Armadi	15	-0.07874	-0.00610517	0.0386878	-0.00570962	-0.0750969	0.0535432	0.0504047	0.123357	-0.0059074	0.0519739
Q9QUR6	Q9QUR6	Prolyl endopeptidase	Prep	sp|Q9QUR6|PPCE_MOUSE Prolyl endopeptidase OS=Mus musculus OX=10090 GN=Prep PE=1 SV=1	60	-0.0416488	0.0160068	-0.0107066	-0.00111411	-0.027679	0.00489213	-0.0589793	-0.0535906	-0.00591038	-0.0406348
Q99KR3	Q99KR3	Beta-lactamase-like protein 2	Lactb2	sp|Q99KR3|LACB2_MOUSE Endoribonuclease LACTB2 OS=Mus musculus OX=10090 GN=Lactb2 PE=1 SV=1	9	-0.0629436	-0.0376672	0.0901906	0.025706	-0.078452	-0.123304	0.106996	0.0483702	-0.00598057	-0.0150409
Q9R1X4;Q9R1X4-6;Q9R1X4-5	Q9R1X4;Q9R1X4-6	Protein timeless homolog	Timeless	sp|Q9R1X4|TIM_MOUSE Protein timeless homolog OS=Mus musculus OX=10090 GN=Timeless PE=1 SV=3;sp|Q9R1X4-6|TIM_MOUSE Isoform 6 of Protein timeless homolog OS=Mus musculus OX=10090 GN=Timeless	35	-0.00833078	0.0412388	-0.052313	-0.00368854	-0.0886067	0.0171584	-0.0366259	-0.0633081	-0.00600966	-0.049967
P12815-2;P12815	P12815-2;P12815	Programmed cell death protein 6	Pdcd6	sp|P12815-2|PDCD6_MOUSE Isoform 2 of Programmed cell death protein 6 OS=Mus musculus OX=10090 GN=Pdcd6;sp|P12815|PDCD6_MOUSE Programmed cell death protein 6 OS=Mus musculus OX=10090 GN=Pdcd6 PE=1 SV=2	11	-0.0217989	-0.0101826	0.0539175	-0.00185888	-0.0914224	-0.0910081	-0.0634364	-0.0410324	-0.00602072	-0.0772223
Q9CT10	Q9CT10	Ran-binding protein 3	Ranbp3	sp|Q9CT10|RANB3_MOUSE Ran-binding protein 3 OS=Mus musculus OX=10090 GN=Ranbp3 PE=1 SV=2	25	0.0417173	-0.00795832	-0.0792859	-0.0041375	0.0230226	0.036703	-0.00935606	-0.0558121	-0.00604791	0.00683325
Q04447	Q04447	Creatine kinase B-type	Ckb	sp|Q04447|KCRB_MOUSE Creatine kinase B-type OS=Mus musculus OX=10090 GN=Ckb PE=1 SV=1	97	-0.0273036	-0.0206745	0.010074	0.00844945	-0.0503832	-0.0321958	-0.0210917	-0.0615748	-0.00611253	-0.0412895
Q91V64	Q91V64	Isochorismatase domain-containing protein 1	Isoc1	sp|Q91V64|ISOC1_MOUSE Isochorismatase domain-containing protein 1 OS=Mus musculus OX=10090 GN=Isoc1 PE=1 SV=1	12	-0.0184294	-0.00950846	-0.00275177	0.110439	-0.0448644	-0.0657887	0.00619085	0.0956258	-0.00613011	-0.0193368
Q99LF4	Q99LF4	tRNA-splicing ligase RtcB homolog	Rtcb	sp|Q99LF4|RTCB_MOUSE tRNA-splicing ligase RtcB homolog OS=Mus musculus OX=10090 GN=Rtcb PE=1 SV=1	18	-0.00846694	0.0117731	-0.00387681	-0.0684197	-0.000826256	-0.0104742	-0.0359877	-0.0393191	-0.00617187	-0.0232309
Q9Z2R6;REV__Q69ZR2	Q9Z2R6	Protein unc-119 homolog A	Unc119	sp|Q9Z2R6|U119A_MOUSE Protein unc-119 homolog A OS=Mus musculus OX=10090 GN=Unc119 PE=1 SV=1	11	0.0272228	0.0711645	-0.0396931	-0.121496	0.0784657	0.121523	0.0100144	-0.130383	-0.00623516	0.0442401
Q99LD4;Q99LD4-2	Q99LD4;Q99LD4-2	COP9 signalosome complex subunit 1	Gps1	sp|Q99LD4|CSN1_MOUSE COP9 signalosome complex subunit 1 OS=Mus musculus OX=10090 GN=Gps1 PE=1 SV=1;sp|Q99LD4-2|CSN1_MOUSE Isoform 2 of COP9 signalosome complex subunit 1 OS=Mus musculus OX=10090 GN=Gps1	17	-0.0132365	0.000685968	-0.0142183	0.0702563	0.0320738	-0.0432614	0.0210149	0.0918668	-0.00627528	0.0265444
P14685	P14685	26S proteasome non-ATPase regulatory subunit 3	Psmd3	sp|P14685|PSMD3_MOUSE 26S proteasome non-ATPase regulatory subunit 3 OS=Mus musculus OX=10090 GN=Psmd3 PE=1 SV=3	36	-0.0156342	0.000381485	-0.0129325	0.00791933	0.0211578	0.0150844	0.00479687	0.0084695	-0.00627552	0.011777
Q64337	Q64337	Sequestosome-1	Sqstm1	sp|Q64337|SQSTM_MOUSE Sequestosome-1 OS=Mus musculus OX=10090 GN=Sqstm1 PE=1 SV=1	16	-0.0575849	0.00146621	0.0301571	-0.0141459	-0.0635373	0.050721	-0.00633239	-0.0305526	-0.00633984	-0.0184425
Q9CR41;Q9CR41-2	Q9CR41;Q9CR41-2	Huntingtin-interacting protein K	Hypk	sp|Q9CR41|HYPK_MOUSE Huntingtin-interacting protein K OS=Mus musculus OX=10090 GN=Hypk PE=1 SV=2;sp|Q9CR41-2|HYPK_MOUSE Isoform 2 of Huntingtin-interacting protein K OS=Mus musculus OX=10090 GN=Hypk	9	0.0652556	-0.000360166	-0.0123374	-0.0400589	0.00435935	0.00605029	-0.0305748	-0.0567618	-0.00634877	-0.0131077
Q91W50	Q91W50	Cold shock domain-containing protein E1	Csde1	sp|Q91W50|CSDE1_MOUSE Cold shock domain-containing protein E1 OS=Mus musculus OX=10090 GN=Csde1 PE=1 SV=1	35	-0.00148298	-0.054128	-0.011347	0.0246664	-0.0114217	-0.0632303	-0.0214033	-0.0643988	-0.00641498	-0.0423168
Q9CR16;Q99KR7	Q9CR16	Peptidyl-prolyl cis-trans isomerase D	Ppid	sp|Q9CR16|PPID_MOUSE Peptidyl-prolyl cis-trans isomerase D OS=Mus musculus OX=10090 GN=Ppid PE=1 SV=3	31	-0.00950257	-0.00340464	-0.0114861	0.0204021	-0.0225875	-0.0107449	0.0563103	0.0461581	-0.0064536	0.0177066
Q9CZD3	Q9CZD3	Glycine--tRNA ligase	Gars	sp|Q9CZD3|GARS_MOUSE Glycine--tRNA ligase OS=Mus musculus OX=10090 GN=Gars PE=1 SV=1	52	-0.0411462	0.0370037	-0.0181014	0.00518642	-0.0362585	0.0268669	0.0171351	-0.0386326	-0.0064575	-0.00956168
P56873	P56873	Sjoegren syndrome/scleroderma autoantigen 1 homolog	Sssca1	sp|P56873|ZNRD2_MOUSE Protein ZNRD2 OS=Mus musculus OX=10090 GN=Znrd2 PE=1 SV=1	12	-0.0122468	0.0770657	-0.0413886	-0.000832389	-0.0331279	-0.00987236	-0.0443067	-0.0836411	-0.00653959	-0.0387173
Q99JI4	Q99JI4	26S proteasome non-ATPase regulatory subunit 6	Psmd6	sp|Q99JI4|PSMD6_MOUSE 26S proteasome non-ATPase regulatory subunit 6 OS=Mus musculus OX=10090 GN=Psmd6 PE=1 SV=1	29	-0.0301659	-0.000459347	-0.00823227	-0.00487227	0.0539031	0.0413237	-0.0332898	0.0264008	-0.00655227	0.0338622
Q3U2P1;Q3U2P1-2	Q3U2P1	Protein transport protein Sec24A	Sec24a	sp|Q3U2P1|SC24A_MOUSE Protein transport protein Sec24A OS=Mus musculus OX=10090 GN=Sec24a PE=1 SV=1	4	0.176432	0.0336813	-0.0468095	-0.0513676	0.0759986	0.0508979	0.132791	-0.0286147	-0.00656411	0.0634482
Q9CWI3	Q9CWI3	BRCA2 and CDKN1A-interacting protein	Bccip	sp|Q9CWI3|BCCIP_MOUSE BRCA2 and CDKN1A-interacting protein OS=Mus musculus OX=10090 GN=Bccip PE=1 SV=1	4	-0.0736262	-0.0917787	0.0776092	0.0604399	-0.0185954	-0.0555883	-0.164456	-0.0182036	-0.00659316	-0.0370919
P49586;Q811Q9-2;Q811Q9	P49586	Choline-phosphate cytidylyltransferase A	Pcyt1a	sp|P49586|PCY1A_MOUSE Choline-phosphate cytidylyltransferase A OS=Mus musculus OX=10090 GN=Pcyt1a PE=1 SV=1	11	0.105858	-0.00744289	-0.00586503	-0.0660646	-0.0386393	0.108469	-0.0992968	-0.139416	-0.00665396	-0.0689681
Q8VDD5	Q8VDD5	Myosin-9	Myh9	sp|Q8VDD5|MYH9_MOUSE Myosin-9 OS=Mus musculus OX=10090 GN=Myh9 PE=1 SV=4	302	-0.0178891	-0.0383801	0.00456928	0.00663334	0.0455376	0.0354481	0.0564599	0.0522981	-0.00665993	0.0489179
Q3U1Z5;Q3U1Z5-2	Q3U1Z5;Q3U1Z5-2	G-protein-signaling modulator 3	Gpsm3	sp|Q3U1Z5|GPSM3_MOUSE G-protein-signaling modulator 3 OS=Mus musculus OX=10090 GN=Gpsm3 PE=1 SV=2;sp|Q3U1Z5-2|GPSM3_MOUSE Isoform 2 of G-protein-signaling modulator 3 OS=Mus musculus OX=10090 GN=Gpsm3	3	-0.19895	-0.0975651	0.0968292	0.0842294	-0.214753	-0.277848	0.0539554	-0.0195793	-0.00666785	-0.117166
P22907;P22907-2	P22907;P22907-2	Porphobilinogen deaminase	Hmbs	sp|P22907|HEM3_MOUSE Porphobilinogen deaminase OS=Mus musculus OX=10090 GN=Hmbs PE=1 SV=2;sp|P22907-2|HEM3_MOUSE Isoform 2 of Porphobilinogen deaminase OS=Mus musculus OX=10090 GN=Hmbs	9	-0.0331611	0.0638628	-0.100205	0.0197801	-0.0951837	0.0215298	-0.0719254	-0.110446	-0.00669051	-0.0835546
P61164	P61164	Alpha-centractin	Actr1a	sp|P61164|ACTZ_MOUSE Alpha-centractin OS=Mus musculus OX=10090 GN=Actr1a PE=1 SV=1	9	0.0058645	-0.0140015	-0.0362783	0.000610564	0.138426	0.0178658	0.0483023	0.0762476	-0.00669544	0.0622749
Q8CI94	Q8CI94	Glycogen phosphorylase, brain form	Pygb	sp|Q8CI94|PYGB_MOUSE Glycogen phosphorylase, brain form OS=Mus musculus OX=10090 GN=Pygb PE=1 SV=3	54	-0.0249812	0.0015559	0.0347781	-0.0151136	-0.00430423	-0.0466219	0.052468	0.000261794	-0.00677885	-0.00202122
O35350	O35350	Calpain-1 catalytic subunit	Capn1	sp|O35350|CAN1_MOUSE Calpain-1 catalytic subunit OS=Mus musculus OX=10090 GN=Capn1 PE=1 SV=1	36	-0.0586885	-0.0149511	0.0013264	0.100886	-0.0270291	-0.0793221	-0.0239056	0.0850641	-0.00681237	-0.0254674
Q5SW19;Q5SW19-3;Q5SW19-2	Q5SW19;Q5SW19-3;Q5SW19-2	Clustered mitochondria protein homolog	Cluh	sp|Q5SW19|CLU_MOUSE Clustered mitochondria protein homolog OS=Mus musculus OX=10090 GN=Cluh PE=1 SV=2;sp|Q5SW19-3|CLU_MOUSE Isoform 3 of Clustered mitochondria protein homolog OS=Mus musculus OX=10090 GN=Cluh;sp|Q5SW19-2|CLU_MOUSE Isoform 2 of Clustered mi	20	-0.0401414	-0.0211285	0.00748924	0.042992	-0.059771	0.0967241	-0.0775	-0.0342061	-0.00681963	-0.0469885
Q922D4-2;Q922D4;Q922D4-3;Q922D4-4	Q922D4-2;Q922D4;Q922D4-3;Q922D4-4	Serine/threonine-protein phosphatase 6 regulatory subunit 3	Ppp6r3	sp|Q922D4-2|PP6R3_MOUSE Isoform 2 of Serine/threonine-protein phosphatase 6 regulatory subunit 3 OS=Mus musculus OX=10090 GN=Ppp6r3;sp|Q922D4|PP6R3_MOUSE Serine/threonine-protein phosphatase 6 regulatory subunit 3 OS=Mus musculus OX=10090 GN=Ppp6r3 PE=1 SV	24	-0.030675	-0.0263624	0.0148384	0.0126508	-0.0475326	0.0260062	0.102939	0.0125462	-0.0068558	0.0192762
Q3V3Q7	Q3V3Q7	Phosphofurin acidic cluster sorting protein 2	Pacs2	sp|Q3V3Q7|PACS2_MOUSE Phosphofurin acidic cluster sorting protein 2 OS=Mus musculus OX=10090 GN=Pacs2 PE=1 SV=2	4	0.191316	-0.156807	-0.166119	0.143085	0.106524	-0.214575	0.098028	0.0511135	-0.00686128	0.0745708
P34022	P34022	Ran-specific GTPase-activating protein	Ranbp1	sp|P34022|RANG_MOUSE Ran-specific GTPase-activating protein OS=Mus musculus OX=10090 GN=Ranbp1 PE=1 SV=2	21	0.0118938	-0.0256351	-0.0596546	0.0547531	-0.0166948	-0.0654627	-0.0285784	0.0694354	-0.00687066	-0.0226366
Q9CY62;Q9CY62-2;Q9CY62-3	Q9CY62;Q9CY62-2	E3 ubiquitin-protein ligase RNF181	Rnf181	sp|Q9CY62|RN181_MOUSE E3 ubiquitin-protein ligase RNF181 OS=Mus musculus OX=10090 GN=Rnf181 PE=1 SV=1;sp|Q9CY62-2|RN181_MOUSE Isoform 2 of E3 ubiquitin-protein ligase RNF181 OS=Mus musculus OX=10090 GN=Rnf181	4	0.283465	-0.26665	0.175769	-0.189654	0.182391	-0.129613	-0.233256	-0.295099	-0.00694239	-0.181435
P47738	P47738	Aldehyde dehydrogenase, mitochondrial	Aldh2	sp|P47738|ALDH2_MOUSE Aldehyde dehydrogenase, mitochondrial OS=Mus musculus OX=10090 GN=Aldh2 PE=1 SV=1	8	0.279891	0.158282	-0.20007	-0.172178	0.501655	0.539143	0.0496776	-0.295554	-0.00694795	0.275666
F6ZDS4	F6ZDS4	Nucleoprotein TPR	Tpr	sp|F6ZDS4|TPR_MOUSE Nucleoprotein TPR OS=Mus musculus OX=10090 GN=Tpr PE=1 SV=1	76	0.0150883	0.0163142	-0.0289857	-0.032073	0.225615	0.269589	0.131517	0.182743	-0.00694868	0.204179
Q80U93	Q80U93	Nuclear pore complex protein Nup214	Nup214	sp|Q80U93|NU214_MOUSE Nuclear pore complex protein Nup214 OS=Mus musculus OX=10090 GN=Nup214 PE=1 SV=2	10	0.0734619	-0.00976433	-0.0248032	-0.00416329	0.13065	0.0393541	-0.0171618	-0.0113943	-0.00696381	0.0139799
Q9CWJ9	Q9CWJ9	Bifunctional purine biosynthesis protein PURH;Phosphoribosylaminoimidazolecarboxamide formyltransferase;IMP cyclohydrolase	Atic	sp|Q9CWJ9|PUR9_MOUSE Bifunctional purine biosynthesis protein PURH OS=Mus musculus OX=10090 GN=Atic PE=1 SV=2	57	-0.0297018	-0.00966486	0.0378216	-0.00432662	-0.0524771	-0.0243587	0.0190366	-0.0368869	-0.00699574	-0.0306228
P70218	P70218	Mitogen-activated protein kinase kinase kinase kinase 1	Map4k1	sp|P70218|M4K1_MOUSE Mitogen-activated protein kinase kinase kinase kinase 1 OS=Mus musculus OX=10090 GN=Map4k1 PE=1 SV=1	10	-0.112318	-0.0110889	-0.00295639	0.156371	-0.0563538	-0.122332	-0.10392	-0.113187	-0.00702265	-0.108554
Q7TMB8;Q7TMB8-2	Q7TMB8;Q7TMB8-2	Cytoplasmic FMR1-interacting protein 1	Cyfip1	sp|Q7TMB8|CYFP1_MOUSE Cytoplasmic FMR1-interacting protein 1 OS=Mus musculus OX=10090 GN=Cyfip1 PE=1 SV=1;sp|Q7TMB8-2|CYFP1_MOUSE Isoform 2 of Cytoplasmic FMR1-interacting protein 1 OS=Mus musculus OX=10090 GN=Cyfip1	15	-0.0303357	0.0376181	-0.0148219	0.000709639	0.154184	0.184451	0.193034	0.261061	-0.00705612	0.188743
Q99MK8;Q3UYH7	Q99MK8	Beta-adrenergic receptor kinase 1	Adrbk1	sp|Q99MK8|ARBK1_MOUSE Beta-adrenergic receptor kinase 1 OS=Mus musculus OX=10090 GN=Grk2 PE=1 SV=2	31	-0.0322044	-0.0222262	0.102918	0.00770073	-0.0785447	-0.0314194	0.0251711	0.0490138	-0.00726272	-0.00312417
O35737	O35737	Heterogeneous nuclear ribonucleoprotein H;Heterogeneous nuclear ribonucleoprotein H, N-terminally processed	Hnrnph1	sp|O35737|HNRH1_MOUSE Heterogeneous nuclear ribonucleoprotein H OS=Mus musculus OX=10090 GN=Hnrnph1 PE=1 SV=3	20	0.104715	-0.0160247	-0.0723869	0.00121108	0.182206	0.167059	0.000274525	0.0979038	-0.00740683	0.132481
Q6P2B1;Q6P2B1-2;Q6P2B1-3;REV__Q9CR25;Q8K368	Q6P2B1;Q6P2B1-2	Transportin-3	Tnpo3	sp|Q6P2B1|TNPO3_MOUSE Transportin-3 OS=Mus musculus OX=10090 GN=Tnpo3 PE=1 SV=1;sp|Q6P2B1-2|TNPO3_MOUSE Isoform 2 of Transportin-3 OS=Mus musculus OX=10090 GN=Tnpo3	24	0.0580804	0.0232377	-0.0380541	-0.0629736	0.045437	0.0285573	0.0412223	-0.0148964	-0.00740821	0.0348898
O88958;Q9CRC9-2	O88958	Glucosamine-6-phosphate isomerase 1	Gnpda1	sp|O88958|GNPI1_MOUSE Glucosamine-6-phosphate isomerase 1 OS=Mus musculus OX=10090 GN=Gnpda1 PE=1 SV=3	26	-0.0594902	0.0939019	-0.0249714	0.0100577	-0.103424	0.0461354	-0.0259354	-0.0226757	-0.00745682	-0.0243056
O35685	O35685	Nuclear migration protein nudC	Nudc	sp|O35685|NUDC_MOUSE Nuclear migration protein nudC OS=Mus musculus OX=10090 GN=Nudc PE=1 SV=1	33	-0.0274866	0.031841	0.00442855	-0.0196001	-0.0493445	-0.0112424	0.00546876	-0.00314083	-0.00758576	-0.00719162
Q9CQM5	Q9CQM5	Thioredoxin domain-containing protein 17	Txndc17	sp|Q9CQM5|TXD17_MOUSE Thioredoxin domain-containing protein 17 OS=Mus musculus OX=10090 GN=Txndc17 PE=1 SV=1	8	0.00512847	-0.020406	-0.130333	0.0796472	-0.140564	-0.0449988	-0.216274	-0.0925659	-0.00763875	-0.116565
Q9CWQ0	Q9CWQ0	Diphthine synthase	Dph5	sp|Q9CWQ0|DPH5_MOUSE Diphthine methyl ester synthase OS=Mus musculus OX=10090 GN=Dph5 PE=1 SV=2	6	-0.0279974	0.0126872	-0.0410222	0.118574	0.00685712	-0.0524192	-0.144565	-0.0604044	-0.00765509	-0.0564118
Q8CG50	Q8CG50	Ras-related protein Rab-43	Rab43	sp|Q8CG50|RAB43_MOUSE Ras-related protein Rab-43 OS=Mus musculus OX=10090 GN=Rab43 PE=1 SV=1	14	0.0242645	-0.0101129	-0.00525215	-0.0328732	0.0231303	0.0834903	0.125642	0.0339824	-0.00768252	0.0587363
Q6P8I4	Q6P8I4	PEST proteolytic signal-containing nuclear protein	Pcnp	sp|Q6P8I4|PCNP_MOUSE PEST proteolytic signal-containing nuclear protein OS=Mus musculus OX=10090 GN=Pcnp PE=1 SV=1	8	0.00792135	-0.0126716	-0.0815536	-0.00270286	-0.00457557	0.0248356	-0.0891492	-0.10383	-0.00768722	-0.0468624
Q9D0J8	Q9D0J8	Parathymosin	Ptms	sp|Q9D0J8|PTMS_MOUSE Parathymosin OS=Mus musculus OX=10090 GN=Ptms PE=1 SV=3	6	0.000316462	-0.0157816	0.00129603	-0.0963155	-0.0707022	-0.0308903	-0.0578474	-0.158997	-0.00773257	-0.0642748
O55106	O55106	Striatin	Strn	sp|O55106|STRN_MOUSE Striatin OS=Mus musculus OX=10090 GN=Strn PE=1 SV=2	5	0.33867	0.0658878	-0.348073	-0.0813924	0.134197	0.178	0.144616	0.218995	-0.0077523	0.161308
Q3THS6;Q91X83	Q3THS6	S-adenosylmethionine synthase isoform type-2	Mat2a	sp|Q3THS6|METK2_MOUSE S-adenosylmethionine synthase isoform type-2 OS=Mus musculus OX=10090 GN=Mat2a PE=1 SV=2	31	0.0311171	0.0165999	-0.0639467	-0.0321557	-0.0426838	-0.0647285	-0.0965804	-0.112693	-0.00777792	-0.0806544
P68368	P68368	Tubulin alpha-4A chain	Tuba4a	sp|P68368|TBA4A_MOUSE Tubulin alpha-4A chain OS=Mus musculus OX=10090 GN=Tuba4a PE=1 SV=1	5	0.0740163	0.0842921	-0.193577	-0.0897091	0.0579665	0.084634	-0.140412	-0.0423668	-0.00784639	0.00779985
P50295;P50296;P50294	P50295	Arylamine N-acetyltransferase 2	Nat2	sp|P50295|ARY2_MOUSE Arylamine N-acetyltransferase 2 OS=Mus musculus OX=10090 GN=Nat2 PE=1 SV=1	3	-0.0277652	0.0120211	-0.0305068	0.265764	-0.108735	-0.024008	-0.13203	0.0507839	-0.00787205	-0.0663717
P97377;P97377-2;Q80YP0-2	P97377;P97377-2	Cyclin-dependent kinase 2	Cdk2	sp|P97377|CDK2_MOUSE Cyclin-dependent kinase 2 OS=Mus musculus OX=10090 GN=Cdk2 PE=1 SV=2;sp|P97377-2|CDK2_MOUSE Isoform CDK2-alpha of Cyclin-dependent kinase 2 OS=Mus musculus OX=10090 GN=Cdk2	16	0.0228105	-0.029347	-0.0213798	0.00562284	-0.0511239	0.0625574	-0.0855651	-0.0190472	-0.00787846	-0.0350855
Q9CQV8-2;Q9CQV8	Q9CQV8-2;Q9CQV8	14-3-3 protein beta/alpha;14-3-3 protein beta/alpha, N-terminally processed	Ywhab	sp|Q9CQV8-2|1433B_MOUSE Isoform Short of 14-3-3 protein beta/alpha OS=Mus musculus OX=10090 GN=Ywhab;sp|Q9CQV8|1433B_MOUSE 14-3-3 protein beta/alpha OS=Mus musculus OX=10090 GN=Ywhab PE=1 SV=3	9	-0.0343534	0.00590835	-0.0170427	0.00113447	-0.0456656	-0.00493654	0.00470612	0.0162186	-0.00795413	-0.000115211
Q99JF5	Q99JF5	Diphosphomevalonate decarboxylase	Mvd	sp|Q99JF5|MVD1_MOUSE Diphosphomevalonate decarboxylase OS=Mus musculus OX=10090 GN=Mvd PE=1 SV=2	32	-0.00399191	0.0290499	-0.0119471	-0.0310422	-0.0149076	0.00332875	-0.0458011	-0.101556	-0.00796951	-0.0303543
Q8R4K2	Q8R4K2	Interleukin-1 receptor-associated kinase 4	Irak4	sp|Q8R4K2|IRAK4_MOUSE Interleukin-1 receptor-associated kinase 4 OS=Mus musculus OX=10090 GN=Irak4 PE=1 SV=1	7	-0.113401	-0.0183685	0.00236163	0.126035	-0.130406	0.0430831	-0.198472	-0.0287912	-0.00800341	-0.0795987
P70268;P70268-2;REV__P70268;REV__P70268-2;Q8K045	P70268;P70268-2	Serine/threonine-protein kinase N1	Pkn1	sp|P70268|PKN1_MOUSE Serine/threonine-protein kinase N1 OS=Mus musculus OX=10090 GN=Pkn1 PE=1 SV=3;sp|P70268-2|PKN1_MOUSE Isoform 2 of Serine/threonine-protein kinase N1 OS=Mus musculus OX=10090 GN=Pkn1	37	-0.0107086	-0.0214785	-0.00555595	0.059203	-0.0746155	-0.0628841	-0.0677859	0.0860069	-0.00813227	-0.065335
Q99MS7;Q99MS7-3;Q99MS7-4;Q99MS7-5;Q69ZW3-2	Q99MS7;Q99MS7-3	EH domain-binding protein 1-like protein 1	Ehbp1l1	sp|Q99MS7|EH1L1_MOUSE EH domain-binding protein 1-like protein 1 OS=Mus musculus OX=10090 GN=Ehbp1l1 PE=1 SV=1;sp|Q99MS7-3|EH1L1_MOUSE Isoform 3 of EH domain-binding protein 1-like protein 1 OS=Mus musculus OX=10090 GN=Ehbp1l1	43	-0.015678	-0.000756571	-0.056823	0.0695566	0.00927827	0.0137704	-0.159062	-0.00238981	-0.0082173	0.00344423
P24788;P24788-2	P24788;P24788-2	Cyclin-dependent kinase 11B	Cdk11b	sp|P24788|CD11B_MOUSE Cyclin-dependent kinase 11B OS=Mus musculus OX=10090 GN=Cdk11b PE=1 SV=2;sp|P24788-2|CD11B_MOUSE Isoform 2 of Cyclin-dependent kinase 11B OS=Mus musculus OX=10090 GN=Cdk11b	19	0.00640327	0.0633678	-0.0230854	-0.0521586	-0.0291342	0.0753809	0.0657967	-0.0832474	-0.00834104	0.0183312
Q9JIF7	Q9JIF7	Coatomer subunit beta	Copb1	sp|Q9JIF7|COPB_MOUSE Coatomer subunit beta OS=Mus musculus OX=10090 GN=Copb1 PE=1 SV=1	45	-0.0116839	-0.0257965	-0.00508708	0.00696163	0.14585	0.0718973	0.0342923	0.133942	-0.0083855	0.10292
Q01065;Q61481-2;Q61481;Q64338-2;Q64338-1;Q64338	Q01065	Calcium/calmodulin-dependent 3,5-cyclic nucleotide phosphodiesterase 1B	Pde1b	sp|Q01065|PDE1B_MOUSE Calcium/calmodulin-dependent 3,5-cyclic nucleotide phosphodiesterase 1B OS=Mus musculus OX=10090 GN=Pde1b PE=1 SV=2	13	-0.0212683	0.00444982	0.16441	-0.0508494	0.0945312	0.0171485	0.0914549	-0.018384	-0.00840926	0.0543017
A2AN08-3;A2AN08;A2AN08-5;A2AN08-2;A2AN08-4	A2AN08-3;A2AN08;A2AN08-5	E3 ubiquitin-protein ligase UBR4	Ubr4	sp|A2AN08-3|UBR4_MOUSE Isoform 3 of E3 ubiquitin-protein ligase UBR4 OS=Mus musculus OX=10090 GN=Ubr4;sp|A2AN08|UBR4_MOUSE E3 ubiquitin-protein ligase UBR4 OS=Mus musculus OX=10090 GN=Ubr4 PE=1 SV=1;sp|A2AN08-5|UBR4_MOUSE Isoform 5 of E3 ubiquitin-protein	94	-0.0167581	-0.00736712	-0.00475646	-0.00950575	0.00537977	0.00555728	0.0379652	-0.0163752	-0.00843643	0.00546853
Q3TX08	Q3TX08	tRNA (guanine(26)-N(2))-dimethyltransferase	Trmt1	sp|Q3TX08|TRM1_MOUSE tRNA (guanine(26)-N(2))-dimethyltransferase OS=Mus musculus OX=10090 GN=Trmt1 PE=1 SV=2	18	-0.0358772	-0.0418398	0.0403026	0.0189364	0.036499	-0.0368254	-0.0069878	-0.0120735	-0.00847042	-0.00953067
P35235	P35235	Tyrosine-protein phosphatase non-receptor type 11	Ptpn11	sp|P35235|PTN11_MOUSE Tyrosine-protein phosphatase non-receptor type 11 OS=Mus musculus OX=10090 GN=Ptpn11 PE=1 SV=2	34	-0.00313366	-0.0138318	0.0646964	-0.0496344	0.0107762	-0.0120242	0.0245248	-0.0131896	-0.00848274	-0.000624011
Q8VCT3	Q8VCT3	Aminopeptidase B	Rnpep	sp|Q8VCT3|AMPB_MOUSE Aminopeptidase B OS=Mus musculus OX=10090 GN=Rnpep PE=1 SV=2	39	-0.0304465	0.0635747	-0.0139248	-0.00309703	-0.0685802	0.0197013	-0.0550645	-0.0439443	-0.00851093	-0.0495044
[truncated: 815 more rows]

## Sheet: Proteome Analysis
Protein IDs	Majority protein IDs	Protein names	Gene names	Lysosomal	Fasta headers	Min ratio count	log (Pra/Con)_1	log (Pra/Con)_2	log (Tam/Con)_1	log (Tam/Con)_2	Average log Pra/Con	Average log Tam/Con	Significance A Pra_1	Significance A Pra_2	Significance A Tam_1	Significance A Tam_2	Significant change in Pra	Significant change in Tam	Significant change in Pra and Tam
[truncated: 5,848 more rows]

[truncated: 3 more sheets: DrugTreatment Maps SILAC ratios, MR plot analysis, Notes]
